# Supplementary material for: A deep learning method to more accurately recall known lysine acetylation sites
Source: BMC Bioinformatics. 2019 Jan 23;20:49. doi: 10.1186/s12859-019-2632-9 (PMC6343287; doi:10.1186/s12859-019-2632-9)
Supplement: Supplementary file 1 — Table S1. The performance of six combined features without F-score. The table shows the performance measures (Accuracy, Specificity, Sensitivity, AUC, MCC) for the combination of six encoding methods. (XLSX 11 kb) [file 12859_2019_2632_MOESM1_ESM.xlsx]

## Sheet: Sheet1
Cross-validation	Accuracy	Specificity	Sensitivity	AUC	MCC
4	0.804672	0.796291	0.813053	0.830606	0.609429
6	0.811215	0.819727	0.802701	0.827907	0.622519
8	0.83235	0.804719	0.859981	0.841316	0.665718
10	0.826542	0.806069	0.84702	0.84229	0.653635
