# Supplementary material for: A deep learning method to more accurately recall known lysine acetylation sites
Source: BMC Bioinformatics. 2019 Jan 23;20:49. doi: 10.1186/s12859-019-2632-9 (PMC6343287; doi:10.1186/s12859-019-2632-9)
Supplement: Supplementary file 2 — Table S2. The F-score values of each feature. The table shows the F-score values of the 3972 features obtained by six encoding methods. (XLSX 100 kb) [file 12859_2019_2632_MOESM2_ESM.xlsx]

## Sheet: F_score
Position	F-score
2443	0.0188867
2445	0.0181239
2437	0.0163952
3616	0.0117933
2434	0.0112726
2965	0.0098035
2432	0.00967765
2975	0.00898722
3626	0.00872832
2438	0.00778599
2429	0.00628582
2436	0.00580427
0	0.00572192
159	0.00550797
2431	0.00524929
3595	0.00518978
3622	0.00491187
242	0.00476023
2971	0.00444903
3605	0.0042319
2444	0.00378056
2440	0.00368148
2424	0.00361977
2422	0.00359859
2441	0.00343264
453	0.00332733
2420	0.00324667
12	0.00316788
683	0.00312208
2944	0.00307115
138	0.0030611
2423	0.00297623
2954	0.00286571
1555	0.00277344
1996	0.00270636
600	0.00267831
2467	0.00262488
3618	0.00261492
2418	0.00257906
3479	0.00253127
3020	0.00247213
691	0.00245422
3672	0.00240199
3500	0.00240013
673	0.00237274
3794	0.0023067
883	0.00229874
3773	0.00227919
2439	0.00226268
663	0.00221206
831	0.00220849
680	0.00217435
232	0.0021588
1482	0.0021462
2425	0.00213629
1461	0.00212972
1713	0.00212567
2470	0.00212095
329	0.00209684
1335	0.00208698
1114	0.00208625
2828	0.00208537
3836	0.00208052
3490	0.0020767
3469	0.0020116
894	0.00197227
2003	0.00196038
327	0.00195901
3815	0.0019275
1923	0.0019091
3122	0.00188376
1912	0.00186723
2967	0.00184341
75	0.00184063
3857	0.00180459
1776	0.00180223
1020	0.00177622
3805	0.00177218
3784	0.00175584
1561	0.00170516
596	0.00170014
2469	0.00166041
3427	0.00164958
3437	0.00164592
3395	0.00164435
1120	0.00163275
1121	0.00163052
1037	0.00162082
3752	0.00161331
1941	0.00157334
3763	0.00156946
3659	0.00155134
3710	0.00153998
2339	0.00152743
2540	0.00151818
2396	0.00150512
3826	0.00150471
442	0.00149897
2358	0.00149583
1324	0.00149309
2849	0.00147514
2970	0.00147495
3025	0.00147488
2426	0.00147411
1545	0.00147086
3627	0.00146137
245	0.00145656
2337	0.00144584
3574	0.00144394
1048	0.00143587
3164	0.00143202
3899	0.00142879
3206	0.00140992
2154	0.00140805
222	0.00140379
1	0.00139605
3599	0.00137496
2744	0.00137275
2132	0.00137013
1331	0.00136798
679	0.00136655
3143	0.00136552
1272	0.00136146
1986	0.00133176
2568	0.00132542
3700	0.00132338
2547	0.00132251
2112	0.00132081
1255	0.00131892
725	0.0013143
2943	0.00130689
2351	0.00130554
3630	0.00130066
3016	0.00129265
1765	0.001292
2051	0.00128901
2311	0.00128223
2652	0.00127514
1772	0.00127098
2545	0.00126268
1691	0.00125555
2415	0.00125303
2533	0.00124671
2002	0.00124129
3594	0.00123253
3385	0.00123013
177	0.00122924
1565	0.00122781
2463	0.00122496
1500	0.00121829
3185	0.0012132
2006	0.00120907
1478	0.00120708
2417	0.00120464
219	0.00119925
3101	0.00118677
29	0.00117984
8	0.00117968
1166	0.00117904
3742	0.00117497
2392	0.00117069
1041	0.00116867
3615	0.00116377
2462	0.00116309
40	0.00116194
3775	0.00115811
284	0.00115609
3248	0.0011537
1948	0.00115073
644	0.00114826
2807	0.00114531
2419	0.00113597
1150	0.00113468
3920	0.00113454
579	0.00113319
2283	0.0011163
2526	0.00111292
682	0.00111288
1451	0.00110879
155	0.0011074
3671	0.00110322
3416	0.00109209
2978	0.00108849
379	0.00108317
2427	0.00108246
287	0.00107994
3584	0.00107903
2014	0.00107842
1056	0.00107619
2786	0.00107388
890	0.00107324
3941	0.00106156
32	0.0010595
250	0.00105825
2846	0.00105701
2491	0.00105405
2559	0.00104888
7	0.00104413
2554	0.0010391
148	0.00103763
228	0.00103755
3406	0.00103742
3796	0.00103683
3458	0.00103592
2097	0.00102871
3481	0.00102663
3353	0.00102658
734	0.00102621
2335	0.0010244
3789	0.0010198
1066	0.00101824
2430	0.00101799
3847	0.00101228
2582	0.00101086
1330	0.00100918
184	0.00100834
1489	0.00100239
3227	0.00100222
3059	0.000998355
1541	0.000990043
1334	0.000989184
3661	0.000987913
1363	0.000984978
1421	0.000984914
1412	0.000983866
3620	0.00098291
3374	0.000978483
1124	0.000970016
3010	0.000966129
2353	0.000965844
463	0.000965657
3502	0.000964334
2406	0.000963702
2349	0.000962412
1566	0.000961933
2325	0.000961831
589	0.000955136
239	0.000951423
1132	0.000951034
2410	0.000946378
889	0.000931667
2573	0.00092963
1919	0.000925985
3712	0.000919332
1374	0.000918511
1592	0.000918281
1635	0.000915285
3290	0.000914694
328	0.0009146
182	0.000912903
449	0.000912395
808	0.000908388
3808	0.000901027
665	0.000899666
1472	0.00089965
2344	0.000898979
2	0.000897671
2905	0.000896032
1610	0.000894005
648	0.000893756
730	0.000891198
2569	0.000891061
3829	0.000890729
291	0.000889669
1626	0.000889657
795	0.000889383
2589	0.000888004
333	0.000886239
2276	0.000886178
2596	0.000883941
2638	0.000879295
3124	0.000877721
3831	0.000874024
3878	0.000867786
2531	0.000866509
2489	0.000865847
3485	0.000864307
2624	0.000863251
22	0.000862944
3721	0.000862795
607	0.000860422
618	0.000853213
1030	0.000851807
1502	0.000850265
2390	0.000850088
3910	0.00084972
3889	0.000849543
2923	0.000848354
3343	0.000847989
765	0.000847518
368	0.000846841
251	0.000843853
133	0.000843847
814	0.00084238
2063	0.000836485
1009	0.000835684
914	0.000834446
1652	0.00083367
3577	0.000832663
884	0.000827157
2088	0.000819324
1345	0.000817924
1248	0.000817136
568	0.000815823
1351	0.000813376
3830	0.000813163
659	0.000812512
3019	0.000812349
1064	0.00081201
238	0.00081177
2482	0.000810521
1902	0.000808815
534	0.000807442
33	0.000806754
1660	0.000805098
1450	0.0008039
2281	0.000803402
1210	0.000801418
3322	0.000800462
2460	0.000800238
473	0.000799808
178	0.000797016
627	0.000793289
1261	0.00079324
1211	0.000791762
3731	0.000791138
386	0.000790839
1497	0.000786834
904	0.000786632
1294	0.000785463
3863	0.000777684
2394	0.000776914
1551	0.000776015
51	0.000775176
257	0.000774593
3364	0.000773739
3212	0.000773694
2575	0.000772947
2409	0.000772818
727	0.000772763
706	0.000770757
413	0.000768932
614	0.000766512
2541	0.000764999
818	0.000762773
3332	0.00076174
3673	0.000761625
1504	0.000759997
2765	0.000759676
3448	0.000759548
3477	0.000758144
385	0.000756788
1110	0.000756685
1026	0.000755885
241	0.000754427
181	0.000754397
541	0.000753701
3069	0.000752032
1992	0.00074924
3915	0.000749192
2404	0.00074759
3800	0.000746187
350	0.000741053
2776	0.000740836
312	0.000740488
774	0.000740474
2561	0.000740116
996	0.000737905
1930	0.000734564
2512	0.000733235
853	0.000732945
1679	0.000732899
2046	0.000730195
2360	0.000729857
412	0.000729581
1585	0.000728544
2302	0.000726677
2839	0.000725606
669	0.000725484
2771	0.000724676
203	0.00072436
2535	0.000722949
971	0.00072205
3931	0.000718323
289	0.000717078
3021	0.000716258
3494	0.000715231
702	0.000712588
3018	0.000706622
2702	0.000704828
2466	0.000704431
3556	0.000703957
3154	0.000703858
2519	0.000703445
369	0.000701977
349	0.000701614
854	0.000700467
1104	0.000700166
2021	0.000696221
3662	0.000696141
1171	0.000695202
901	0.000690836
277	0.000687853
698	0.000686963
1117	0.000680998
850	0.000675495
95	0.000674391
2481	0.000673082
371	0.000671471
3498	0.000671372
3716	0.000670605
3613	0.000670469
2834	0.000669455
2483	0.000669009
664	0.000668349
724	0.000666486
2408	0.00066604
1431	0.000664854
2563	0.000664292
1573	0.000663587
2246	0.00066332
2818	0.000663163
2838	0.000662974
299	0.000661663
3767	0.000660895
3269	0.00065952
3838	0.000659499
3489	0.000658963
530	0.000658815
335	0.000657427
821	0.000656476
212	0.000655536
224	0.000654651
1771	0.000654619
3511	0.000654365
1253	0.000653213
1946	0.000652921
655	0.000651883
748	0.000650784
3182	0.000650521
3813	0.000649582
486	0.000648807
1505	0.000648126
1766	0.000648024
540	0.000647549
3708	0.000645904
1736	0.000644017
1168	0.000643021
3768	0.000642007
713	0.000641923
3145	0.00064036
922	0.000639826
623	0.000637595
410	0.000636554
747	0.000636316
372	0.000636296
2267	0.000635911
816	0.000635113
1530	0.000634795
390	0.000633019
1232	0.000632827
2260	0.000632468
2723	0.000630206
1938	0.000628862
1462	0.000628661
1891	0.000628288
3788	0.000628072
3178	0.000627158
2048	0.000626895
2248	0.000626849
2127	0.000625034
3892	0.000621351
1423	0.000618981
1775	0.000618698
3439	0.000618435
3598	0.000616779
3596	0.000615793
2253	0.000613881
1404	0.000613853
1000	0.000613845
2591	0.000613682
3600	0.000612855
3629	0.00061238
3506	0.000611458
2587	0.000610733
2517	0.000610168
1152	0.000607969
1508	0.000606804
1651	0.000606552
2269	0.000605814
2027	0.000605407
1840	0.00060529
2309	0.000605214
3363	0.000604485
1230	0.000604421
827	0.000603933
3472	0.000603417
1250	0.000603393
3810	0.000603116
3422	0.000602512
574	0.000602037
642	0.000602016
3521	0.000601933
3049	0.000601929
3623	0.000600516
1259	0.000600182
492	0.000599848
2295	0.000598386
3913	0.000597556
810	0.000597398
171	0.000597065
1145	0.000595028
2367	0.000594286
295	0.000593679
1181	0.000593613
2750	0.000592771
1999	0.000590922
849	0.000590847
188	0.00059076
1144	0.000590326
72	0.000588971
1494	0.000587781
3578	0.000587497
263	0.000585291
1164	0.000585079
448	0.00058404
1586	0.000583988
2716	0.000581794
3934	0.000581597
1467	0.000581202
3241	0.000580048
3962	0.000578259
3409	0.000578201
1295	0.000576734
3475	0.000576296
1471	0.000576054
3603	0.000575736
2493	0.000574535
1161	0.000574454
3859	0.000573233
272	0.000573229
1242	0.000571986
718	0.000571684
3384	0.000570518
3283	0.000570131
933	0.000569614
1851	0.000568234
1052	0.000566642
2270	0.000566399
2499	0.000566014
2617	0.00056456
1055	0.000564349
1612	0.000562425
3792	0.000562301
1091	0.000561895
1194	0.000561885
1861	0.000558785
443	0.000555592
769	0.000554434
1437	0.000553806
1918	0.000553639
3787	0.00055359
3816	0.000553569
703	0.000551215
3495	0.000550895
710	0.000550655
656	0.00055031
1656	0.000549255
309	0.000549203
2555	0.000549138
3304	0.000548603
3480	0.000548403
2183	0.000548177
768	0.000547332
3823	0.000546512
2007	0.000545213
2964	0.000543741
2330	0.000543113
1325	0.000541877
2386	0.000541711
98	0.000541507
516	0.000541126
2318	0.0005381
2539	0.000538045
3894	0.000537259
1614	0.000536146
2926	0.000534807
2054	0.000534445
2160	0.000534015
2629	0.000533181
2345	0.000532777
3717	0.000532111
1922	0.000531563
1937	0.000531317
279	0.000528871
900	0.000528398
522	0.00052827
268	0.000527782
3851	0.000527755
1100	0.000527429
731	0.000526199
2346	0.000525511
761	0.000522275
744	0.000521857
1507	0.000520148
367	0.000519722
261	0.000519093
1686	0.000517942
3693	0.000517729
2032	0.00051519
2262	0.000514266
3861	0.000512913
2830	0.000512893
344	0.000512836
2870	0.000512688
459	0.000512547
348	0.000510926
2428	0.00051083
1520	0.000510639
801	0.000510501
15	0.000510413
2326	0.00050965
2605	0.000509523
1474	0.000509455
3680	0.000508917
974	0.000506974
543	0.000506919
1669	0.000506808
1892	0.000506782
2174	0.000506309
307	0.000506081
2317	0.000505799
283	0.00050548
860	0.000505316
2290	0.000504581
3718	0.000504223
1010	0.000503845
3747	0.000503637
3952	0.000502168
230	0.000501754
358	0.000500978
2004	0.000500916
1547	0.000500441
3376	0.000499435
374	0.000498688
2030	0.000498292
2284	0.000498166
256	0.000496678
2933	0.000496346
1901	0.000496197
1158	0.000496088
911	0.000494824
1609	0.000494783
2498	0.000493382
1690	0.000493048
1782	0.000492689
419	0.000492198
3955	0.000491843
3746	0.000491135
1796	0.000490996
2293	0.000490958
3936	0.000490901
3397	0.000490789
2388	0.00049065
2521	0.000490257
3487	0.000488855
269	0.000485851
3119	0.000485046
2712	0.000484768
3430	0.000484651
2979	0.000483122
2720	0.000482803
1125	0.000482597
820	0.000482247
1188	0.000482028
2505	0.000480623
500	0.000479596
3720	0.000479594
2251	0.000478955
3346	0.000478371
405	0.000478193
1148	0.000477554
3795	0.000476549
1786	0.000476195
1839	0.000476127
2382	0.000475021
3149	0.000474957
2200	0.000474351
3817	0.000474056
809	0.000474053
3852	0.000473746
323	0.000472768
3080	0.000472744
1913	0.000472639
2876	0.000472596
2851	0.000472546
3370	0.000472028
555	0.000470849
1267	0.000469673
1580	0.000469417
2976	0.00046941
812	0.000469239
2141	0.000468676
970	0.000468606
173	0.000467998
2288	0.000467514
2913	0.000467197
1169	0.000467126
149	0.000466411
2583	0.000465936
3602	0.000465919
707	0.00046488
2855	0.000464868
2118	0.000464445
2372	0.000464244
2778	0.000463842
1564	0.000462986
364	0.00046257
518	0.000462561
3754	0.000462285
417	0.0004621
3133	0.000460208
2615	0.000459867
3351	0.000459484
2549	0.000458909
1866	0.000458759
3771	0.000458527
3496	0.000457885
1093	0.000457158
3493	0.000457144
3750	0.000456153
2149	0.000455946
3850	0.000455914
3868	0.00045575
2143	0.000455529
797	0.000454687
2887	0.000452342
709	0.000452287
910	0.000450987
2125	0.000450969
1647	0.000450964
2603	0.000450507
3354	0.00045048
415	0.000450119
1695	0.000449184
2365	0.00044875
119	0.000448349
6	0.000448207
1084	0.000447183
2461	0.000446935
2043	0.000445634
2042	0.000445629
643	0.000445034
1622	0.000444618
1693	0.000443793
3328	0.00044255
2666	0.000442118
3308	0.000442007
127	0.000441349
1227	0.000441056
499	0.000440974
804	0.000440713
2733	0.000439841
3348	0.000437952
732	0.000437852
3779	0.000437793
3011	0.000437315
1087	0.000436822
93	0.000436803
1542	0.000436658
3665	0.000436392
3842	0.000435689
1215	0.000435593
832	0.000434946
165	0.000434022
3401	0.000432299
2860	0.000431862
3834	0.00043181
802	0.000431688
1792	0.000431582
2239	0.000431524
392	0.000431511
2040	0.000430293
1059	0.000430244
207	0.000429915
1245	0.000429704
137	0.000429205
1053	0.00042843
776	0.000428416
2381	0.000427903
3531	0.000427723
1602	0.000427546
1699	0.000427519
469	0.000426495
2783	0.00042628
833	0.000425688
3088	0.000425631
31	0.000425593
1584	0.000425547
717	0.000425524
324	0.000425386
246	0.000425133
2181	0.000423871
3022	0.000423812
560	0.00042263
373	0.000422566
3780	0.000422507
585	0.000421739
2136	0.000421671
3045	0.000420792
958	0.000420275
3897	0.000419192
3165	0.000419094
2940	0.000419057
3507	0.000418791
2092	0.000417662
2323	0.000417558
2631	0.000417314
959	0.000417305
845	0.00041705
2606	0.000416574
144	0.000416383
3486	0.000416339
3256	0.000416027
3033	0.000414356
3879	0.000414316
2128	0.000413716
3793	0.000413474
3711	0.000413184
621	0.000412387
3199	0.000411964
1697	0.000410804
2620	0.000410656
2769	0.000409671
363	0.000408707
1101	0.000408648
3102	0.000408359
1967	0.000408066
288	0.00040801
2131	0.000406934
1732	0.000406892
3418	0.000406584
470	0.000406363
1804	0.000405632
1185	0.000405366
1562	0.000405141
1488	0.000402208
1681	0.000401674
2083	0.000401367
2972	0.000401266
2072	0.000401193
2788	0.000400211
2374	0.000399369
3349	0.000399283
3435	0.000399218
481	0.000398815
791	0.00039819
1589	0.00039805
1511	0.000397367
2161	0.000397243
3914	0.000397229
2053	0.000397005
625	0.000396445
1262	0.000396124
1525	0.000395092
612	0.000394603
629	0.000394142
661	0.000393504
982	0.000393339
60	0.000393034
736	0.000393023
1448	0.000392995
1341	0.000392634
1593	0.000392495
1184	0.000391046
975	0.00039085
2779	0.000390136
356	0.000390029
3876	0.000389649
603	0.000389173
1687	0.000388661
813	0.000388505
3664	0.000388133
1003	0.00038786
1138	0.000387807
1783	0.000386646
1015	0.000386375
2130	0.000386269
3607	0.000385684
3090	0.000385006
2155	0.000384888
114	0.000384298
3741	0.000383471
1244	0.000382863
282	0.000382432
658	0.000382262
3478	0.000381765
907	0.000381571
2577	0.000381397
2403	0.000380877
3208	0.000380328
1040	0.00038027
545	0.000379615
1424	0.000379596
2758	0.000379027
2821	0.000378766
1558	0.000378682
1106	0.000378359
3926	0.00037794
1190	0.000377734
200	0.000377649
326	0.000377549
1236	0.000377542
1779	0.000376608
640	0.000376519
1057	0.000376162
2036	0.000374495
3658	0.000374075
3367	0.000374012
3552	0.00037354
1287	0.000372498
1094	0.000371901
3893	0.0003717
1139	0.000371605
3657	0.000371289
3355	0.000371184
3809	0.000370743
586	0.000369711
2681	0.000368906
550	0.000368774
2842	0.000368499
1642	0.000368453
3705	0.000366666
2678	0.000366616
605	0.00036575
728	0.000365722
2266	0.00036571
723	0.000365018
1046	0.000364748
180	0.000363467
3042	0.000363344
1054	0.000363112
1703	0.000362581
1696	0.000362291
1258	0.000361948
2809	0.000361832
1616	0.000361543
2919	0.000360988
2113	0.000359845
3393	0.000359155
3697	0.000358805
1243	0.000358294
3470	0.000357029
1950	0.000356329
2124	0.000356028
3538	0.000355589
1853	0.000355116
2497	0.000354802
3704	0.000354094
3709	0.00035381
3262	0.000353679
2122	0.000353238
3391	0.000352947
1629	0.00035177
1908	0.000351599
3474	0.000351534
2914	0.000351313
3801	0.000351151
3532	0.000350515
681	0.00035042
2908	0.000350361
2359	0.000350274
1115	0.000350107
3175	0.000349868
2773	0.000349468
3187	0.000349059
99	0.000348959
1883	0.000348802
1047	0.000348264
1480	0.000348236
1487	0.000347729
460	0.000347066
2674	0.000346829
1668	0.000346686
1028	0.000346205
3895	0.000345332
1738	0.000345119
1672	0.000344752
3112	0.000344282
3388	0.000344085
166	0.000343144
270	0.000342684
366	0.00034217
2029	0.000340708
2824	0.000340354
3440	0.000340062
408	0.000339619
3814	0.000339523
202	0.000338593
2668	0.000338305
944	0.000338277
559	0.000338157
1065	0.000338153
370	0.000338124
2813	0.000337726
513	0.000337687
1943	0.000337206
76	0.000337092
1594	0.000337049
1068	0.000336762
190	0.000336749
1903	0.000336485
2378	0.000335439
1793	0.000334846
551	0.000334816
3264	0.00033434
2133	0.000334021
1689	0.000333937
719	0.000333932
3321	0.000333419
1822	0.000332819
1285	0.000332627
2071	0.000332151
58	0.000332097
2957	0.000332088
2297	0.000332077
259	0.000331871
1615	0.000331805
3008	0.000331378
3922	0.00033134
3667	0.000330957
2695	0.000330666
1444	0.000330472
610	0.000330217
2242	0.000329984
2126	0.000329905
3733	0.000329622
639	0.000329526
980	0.000329513
2691	0.000329204
3426	0.000328807
191	0.000328537
578	0.000328291
1949	0.000328074
2671	0.000328072
2960	0.000327648
1105	0.00032715
1882	0.000326391
1503	0.000326049
2794	0.000325903
123	0.000325714
606	0.000325475
1509	0.000325405
1884	0.000325011
1812	0.000324867
2093	0.000324478
1605	0.000323762
946	0.000323436
179	0.00032306
3806	0.000322736
1206	0.000322489
2479	0.000322324
1051	0.000322305
290	0.000322283
1644	0.000322192
471	0.000321597
1252	0.00032156
2138	0.000321542
927	0.000321279
1284	0.000321229
3234	0.000321207
345	0.000320704
2737	0.000320662
375	0.000319817
2185	0.000319808
1352	0.000319639
2031	0.000319054
2829	0.000318934
1413	0.000318744
979	0.000318672
236	0.000318307
1983	0.000318208
1841	0.000318064
2918	0.000317326
3499	0.000316378
1039	0.000314815
3774	0.000314721
1666	0.000314239
79	0.000313971
2528	0.000313807
1013	0.000313449
2796	0.000313211
3798	0.000313042
1299	0.00031278
1588	0.000312721
1395	0.000312462
2167	0.000311844
1951	0.000311789
3060	0.000311757
811	0.000311646
2033	0.000311617
3237	0.00031144
501	0.000311052
2775	0.000310974
2815	0.000310807
253	0.000310694
320	0.000310627
766	0.000310103
3687	0.000309556
1728	0.000309366
211	0.000309256
1355	0.000309035
3473	0.000308989
276	0.000308987
2556	0.000308477
158	0.000307716
2584	0.000307553
17	0.000307352
2734	0.000307002
2616	0.000306969
87	0.000306812
2405	0.000306434
3846	0.000306396
3157	0.000306313
3483	0.000306002
2610	0.000304737
3372	0.000304436
615	0.000304198
3542	0.000304081
576	0.000303917
2670	0.000303843
1944	0.00030375
52	0.000303636
398	0.000303494
1278	0.000303419
77	0.0003028
2256	0.000302783
1271	0.000302654
3447	0.000302618
1189	0.000302539
2172	0.000302393
1137	0.000301271
1486	0.000300631
3508	0.000300538
1563	0.000300269
3077	0.000299974
2340	0.000299779
319	0.00029963
3874	0.0002995
2110	0.000299181
3378	0.000298639
3679	0.000298324
81	0.000297535
1097	0.000297422
248	0.000296689
1315	0.00029641
2150	0.000296321
1495	0.00029629
3753	0.000296058
4	0.000295967
749	0.000295944
321	0.000295599
628	0.000295561
121	0.000295201
3084	0.000295109
3848	0.000295065
2888	0.00029496
83	0.000294869
1254	0.000294588
441	0.000294549
3191	0.000294469
3504	0.000294315
1454	0.000294133
660	0.000293529
3377	0.000293273
806	0.000293081
2057	0.000292954
3334	0.000292592
3015	0.000292267
3688	0.000291861
3411	0.000291806
858	0.000291759
2496	0.000291649
66	0.000291645
741	0.000291591
445	0.000291338
983	0.000290789
2592	0.000290659
2891	0.000290375
218	0.000290102
118	0.000290031
1606	0.000289512
950	0.000288691
2612	0.000288524
286	0.000287455
3380	0.000287438
2961	0.000286622
3275	0.000286454
949	0.000286132
3431	0.000286003
1898	0.000285853
3888	0.000285427
1571	0.000285235
3877	0.000284751
3660	0.000284679
2316	0.00028457
692	0.000284329
3785	0.000284043
474	0.000283776
3070	0.000283541
1885	0.000283412
2099	0.000283301
1897	0.000283138
772	0.000282985
2755	0.000282935
755	0.000282817
3676	0.000282537
3745	0.000282334
646	0.000282125
2044	0.000282093
2475	0.000281874
3957	0.000280842
300	0.000280715
1595	0.000280105
1346	0.000279923
3625	0.0002796
2477	0.000279397
2241	0.000279176
590	0.000278856
2741	0.000278584
1153	0.000278411
3325	0.000278187
1122	0.000276913
1470	0.000276635
2354	0.000276397
2643	0.000275785
3136	0.00027521
1976	0.000275168
3423	0.000275153
986	0.000274955
2084	0.000274667
396	0.00027464
1273	0.00027409
2332	0.00027404
1540	0.000273962
3737	0.000273765
496	0.000273386
1173	0.000273281
2022	0.000273157
2602	0.000272796
3907	0.000272779
1982	0.000272705
1745	0.000272177
2177	0.000271728
102	0.00027165
3035	0.000271414
1526	0.000271318
233	0.00027037
1083	0.000270062
1987	0.000269916
162	0.000268553
3300	0.000268503
1928	0.000268452
3501	0.000268006
1731	0.000267966
452	0.000267331
539	0.000267183
3330	0.000267078
3123	0.000266481
1249	0.000266471
978	0.000266101
2139	0.000265841
1768	0.000265661
3468	0.00026539
3694	0.000265012
839	0.000264647
2732	0.000264616
3383	0.000264616
380	0.000264402
882	0.000264295
2279	0.00026424
174	0.000263687
2588	0.000263504
3352	0.000263462
3138	0.000263461
1019	0.000263393
616	0.000263306
1131	0.00026327
2787	0.000263196
2619	0.000262967
957	0.000262602
1286	0.000262291
2264	0.00026226
2527	0.000261712
1636	0.000261524
198	0.000261197
382	0.000260967
1887	0.000260811
687	0.000260136
3853	0.000260021
1498	0.000259873
528	0.00025928
1017	0.00025926
416	0.00025923
64	0.000259158
1257	0.00025909
1981	0.000258913
3410	0.000258732
3527	0.00025869
3821	0.00025869
3381	0.000258449
509	0.000258137
3772	0.000257977
3601	0.00025787
2274	0.000257561
2800	0.000257495
3311	0.000257293
2503	0.000257264
729	0.000256971
2350	0.000256863
325	0.000256712
2059	0.000256531
1044	0.000255776
3666	0.000255671
2897	0.000255627
145	0.000255578
1172	0.00025484
1988	0.000254818
1238	0.000254723
1061	0.000254484
3398	0.000253924
2280	0.000253856
21	0.000253765
407	0.000253542
1857	0.000253347
3935	0.000253336
2307	0.000252763
694	0.000252542
1380	0.000252293
1864	0.000251925
3160	0.000251636
2384	0.000251336
1947	0.00024963
3748	0.000249416
3254	0.000249348
3098	0.000249243
2639	0.000249195
2421	0.000249182
3592	0.000249155
2950	0.000248828
3293	0.00024868
1546	0.00024864
960	0.000248518
963	0.000248414
1832	0.000248308
1456	0.000248086
2180	0.00024756
2026	0.000246987
3361	0.000246388
2746	0.000246292
1301	0.000245404
3726	0.0002454
2513	0.00024531
215	0.000245264
3166	0.000244899
1420	0.000244717
3725	0.00024447
2401	0.000244456
2322	0.000244193
790	0.000244028
2252	0.000243911
1205	0.000243574
3460	0.000243221
2368	0.000243195
1378	0.000243188
3855	0.000243018
3811	0.000242962
851	0.000242747
800	0.000242703
1667	0.000242642
1001	0.000242569
3760	0.000241575
836	0.000241411
1613	0.000240973
3701	0.000240857
2507	0.000240409
365	0.000240374
361	0.000240127
535	0.000239632
3259	0.000239572
265	0.000239397
2703	0.000239394
1836	0.000239382
139	0.000239312
209	0.000239261
2866	0.000239222
262	0.000239183
711	0.000238699
2626	0.000237947
89	0.000237802
828	0.0002378
3375	0.000237683
266	0.000237121
3573	0.000237057
805	0.000235951
1280	0.000235067
2169	0.000234951
3903	0.000234927
3786	0.000234901
1929	0.000234225
462	0.000234038
1204	0.000233981
1077	0.000233977
3802	0.000233849
2804	0.000233711
2412	0.000233457
670	0.000233265
2265	0.00023325
3912	0.000233162
55	0.000233128
1214	0.000232573
3758	0.00023243
789	0.000232123
533	0.000231653
1550	0.000231345
2313	0.000231141
201	0.000230804
3037	0.000229803
1579	0.000229639
2238	0.000229404
2103	0.000229344
3783	0.000229149
1709	0.000228545
1356	0.000228238
409	0.00022766
2571	0.000227132
1692	0.000226926
1387	0.000226626
3738	0.000226518
156	0.000225506
3342	0.000225498
773	0.000225071
2398	0.000224796
404	0.000224664
1538	0.0002245
1221	0.000224174
2698	0.000223825
1517	0.000223818
1528	0.0002234
1880	0.000223341
3103	0.000223333
671	0.000223277
2158	0.000223153
2028	0.000223113
1998	0.00022302
185	0.000222967
3689	0.000222792
3170	0.000222579
3389	0.000222357
3064	0.000222213
2677	0.000222182
611	0.000222165
2880	0.000222138
28	0.000222133
1607	0.000221928
897	0.000221775
3454	0.000221527
472	0.000221413
1442	0.000221392
3451	0.000221064
1974	0.00022102
1617	0.000220993
3901	0.000220653
2740	0.000220439
1714	0.000220378
2713	0.000220151
2268	0.000220113
558	0.000219894
2725	0.000219712
564	0.000219686
1119	0.000219511
1700	0.0002195
3843	0.000218999
674	0.00021847
2570	0.000218403
2736	0.000218316
1742	0.000218249
1350	0.000218193
3347	0.000218017
1962	0.000218009
90	0.000217974
898	0.000217371
2981	0.000217271
942	0.000216295
2336	0.000216203
1005	0.000216153
921	0.000215921
1694	0.000215682
433	0.000215221
862	0.00021517
973	0.000215004
1195	0.000214433
930	0.000214162
2601	0.000213841
3414	0.000213372
255	0.000212685
3871	0.000212514
577	0.00021251
3762	0.000212266
2761	0.000212259
1862	0.000212235
489	0.000211679
2303	0.000211567
1269	0.00021156
2166	0.000211462
2025	0.000211287
631	0.000210897
1581	0.000210864
3523	0.000210543
1872	0.000210255
3228	0.000209952
1835	0.000209176
3285	0.000209066
2836	0.00020893
1740	0.00020868
598	0.000208637
1871	0.00020847
2902	0.00020839
3828	0.000208371
3900	0.000208249
619	0.000207663
3827	0.000207612
80	0.000207561
1196	0.000207408
3301	0.000207373
2082	0.000205656
2974	0.000205647
2922	0.00020558
1398	0.000205539
3522	0.000205131
3167	0.000204899
3844	0.000204879
2871	0.000204863
1601	0.000204484
3837	0.000204474
3109	0.000204322
3091	0.000204164
2304	0.000204086
2803	0.000204014
104	0.000203521
2690	0.000203412
3341	0.000203412
575	0.000203366
1165	0.000203152
1600	0.00020285
697	0.000202758
2277	0.00020225
3564	0.000202058
3867	0.000201961
2393	0.000200794
1329	0.00020035
1933	0.000200061
2373	0.000200041
3065	0.000199967
1942	0.000199808
480	0.000199755
1246	0.000199719
1591	0.000199679
1578	0.000199448
1149	0.000199376
1360	0.000199233
3327	0.000199025
2379	0.00019877
3273	0.000198645
187	0.000198534
1685	0.000198466
3056	0.000198244
3464	0.000198158
1228	0.000197904
2553	0.000197795
2762	0.00019704
377	0.000196472
3266	0.000196129
3057	0.000195747
3359	0.000195733
2255	0.00019561
1639	0.000195579
2872	0.000195129
3373	0.000194954
1354	0.00019479
3172	0.000194777
223	0.00019471
3326	0.000194321
876	0.000194147
2079	0.000193733
912	0.000193407
1705	0.000192762
59	0.000192666
2710	0.000192605
3107	0.000192573
3144	0.000192371
2867	0.000191825
2797	0.000191732
3519	0.000191346
874	0.000190995
524	0.000190932
491	0.000190468
3396	0.000190297
2857	0.000190074
2109	0.000189957
2237	0.000189903
3864	0.000189606
1994	0.000189328
1920	0.000188968
2402	0.000188798
826	0.000188752
1611	0.000188646
1481	0.000188628
3279	0.000188354
620	0.000188252
3412	0.000188032
194	0.000187972
3432	0.000187751
2137	0.000187638
3061	0.000187525
1688	0.000187336
2522	0.000186564
1143	0.00018627
1300	0.000186106
1650	0.000185916
977	0.000185908
2008	0.000185739
2893	0.000185518
3517	0.000185511
97	0.000185493
3086	0.00018547
2903	0.000185323
1654	0.000185291
2708	0.00018517
653	0.00018516
2920	0.000184916
2038	0.000184365
383	0.000184323
135	0.000184301
340	0.00018417
2047	0.000183656
1116	0.00018358
708	0.00018308
1079	0.000182861
961	0.000182344
3491	0.000182282
2706	0.000182103
3229	0.000181983
2683	0.000181894
38	0.000181166
1337	0.000181114
3257	0.000181025
3908	0.000181025
1342	0.000180586
2168	0.000180277
1031	0.000180015
2753	0.000179964
3404	0.000179964
1698	0.000179921
1175	0.00017992
1759	0.000179836
3223	0.000179621
2653	0.000179459
484	0.000178542
3390	0.000178528
92	0.000178496
1899	0.000178264
3438	0.000177809
1200	0.000177598
1069	0.000177492
689	0.000176993
549	0.000176786
1201	0.000176706
108	0.000176638
465	0.000176387
1038	0.000176245
1638	0.000176186
2514	0.000176087
2955	0.000175353
101	0.00017519
2692	0.000174582
3702	0.000174188
1323	0.000173831
1911	0.000173703
278	0.000173324
505	0.00017325
225	0.000173203
3271	0.000173042
3781	0.000173009
2689	0.000172994
3835	0.000172506
3668	0.000172373
1935	0.000172361
2968	0.000172248
1535	0.000171804
569	0.00017169
186	0.000171546
2711	0.000171515
3362	0.000171515
2500	0.000171359
1399	0.000171062
981	0.000170999
2146	0.000170896
1371	0.000170801
3186	0.000170793
2327	0.000170209
1956	0.000170206
1268	0.00016986
572	0.00016898
3339	0.000168941
3130	0.000168736
3317	0.00016864
1637	0.000168528
2120	0.000168292
531	0.00016818
3905	0.000167904
2501	0.000167844
778	0.000167781
3956	0.000167739
2034	0.000167533
397	0.000167391
3670	0.000166953
2442	0.000166861
3696	0.000166846
3220	0.00016682
3579	0.00016669
940	0.000166546
2600	0.000166445
3298	0.000166104
1392	0.000166042
1381	0.000165851
3444	0.000165658
2894	0.00016565
1662	0.00016529
464	0.000165086
2814	0.000164963
1643	0.000164613
2250	0.0001646
1128	0.000164597
523	0.000164586
3790	0.000164531
3244	0.000164529
2061	0.000164476
843	0.000164417
3751	0.000164245
3456	0.000163362
3582	0.000163055
2518	0.000163034
3756	0.000163011
859	0.000162609
2595	0.000162608
96	0.000162357
296	0.000162272
1177	0.000162185
2729	0.000161761
1619	0.000161299
1427	0.00016129
1710	0.000161228
3075	0.000161111
13	0.000160954
2896	0.000160867
1076	0.000160775
538	0.00016057
2328	0.000160483
3216	0.000160478
1774	0.000160434
1719	0.000160387
3886	0.000160312
1826	0.000160194
803	0.000159831
2562	0.000159527
2953	0.000158944
2877	0.000158785
152	0.000158605
1098	0.000158334
247	0.000157774
1990	0.000157428
699	0.000157272
626	0.000157098
2790	0.000156746
1231	0.000156675
2298	0.000156576
1477	0.000156568
2089	0.000155957
1347	0.000155952
3128	0.000155911
848	0.000155726
3951	0.000155663
2927	0.000155636
3233	0.000155609
1082	0.000155325
293	0.000155283
2357	0.0001552
2416	0.00015516
2236	0.00015509
3407	0.000155068
3706	0.000155013
3168	0.00015501
2484	0.000154963
3880	0.000154935
2376	0.000154488
3691	0.000154407
767	0.000154054
2035	0.000153494
1777	0.000153486
1449	0.00015307
2911	0.00015296
1852	0.000152746
302	0.00015274
175	0.000152424
856	0.000152413
567	0.000152331
1744	0.0001523
1297	0.000152075
318	0.000151977
2938	0.00015196
2951	0.00015193
624	0.000151728
62	0.000151494
1291	0.000151061
1549	0.000150798
2397	0.000150691
1369	0.000150124
1112	0.00015005
953	0.000149776
2597	0.000149458
3142	0.000149372
2719	0.000149354
3094	0.000149054
3554	0.000148927
2542	0.000148705
2704	0.000148414
3529	0.000148413
2901	0.000148242
1187	0.000148024
1752	0.000148009
447	0.000147795
3340	0.000147594
1157	0.000147558
1756	0.000147388
2647	0.000147359
3927	0.000147279
3226	0.000146646
3006	0.000146585
1036	0.000146507
3686	0.000146504
3557	0.000146502
562	0.000146491
888	0.000146148
1817	0.000146088
2363	0.000146046
1179	0.000145865
354	0.000145711
332	0.000145625
3445	0.000145587
3663	0.000145409
3559	0.0001454
1178	0.000145323
337	0.000145277
1671	0.000145104
976	0.000144748
151	0.000144742
2845	0.000144611
1787	0.000144558
1844	0.000144418
1797	0.000144363
1926	0.000144276
488	0.000144063
1338	0.000143988
1932	0.000143947
951	0.000143923
920	0.000143197
3369	0.00014312
1684	0.000142722
217	0.000142649
3617	0.000142542
3336	0.000142487
1881	0.000142485
3443	0.000142102
2878	0.000141905
2364	0.00014189
3243	0.000141817
1868	0.00014174
1985	0.000141618
1847	0.000141595
1290	0.000141445
1560	0.00014106
3306	0.000140832
2013	0.000140813
965	0.000140654
1293	0.000140622
947	0.000140527
3856	0.000140423
82	0.000140371
617	0.000140357
3394	0.000140293
1147	0.000140193
561	0.00014003
2087	0.000140014
3402	0.00013973
584	0.000139454
1939	0.00013942
1099	0.000139406
1446	0.000138988
1874	0.000138896
271	0.000138808
2156	0.00013871
2754	0.000138329
1080	0.000138298
3315	0.000138284
2799	0.000138115
1641	0.000137705
2052	0.000137622
1225	0.000137462
2614	0.000137318
2195	0.000137214
308	0.000137028
3729	0.000136866
1845	0.000136781
995	0.000136287
3344	0.000136197
1971	0.000136115
2881	0.000135921
1801	0.000135821
1632	0.000135004
662	0.000134752
2278	0.000134711
613	0.000134704
1247	0.000134679
3759	0.000134477
758	0.000134425
3604	0.000134226
1373	0.000134132
3249	0.000134076
1475	0.000133959
39	0.000133828
1856	0.000133709
657	0.000133595
3586	0.000133547
746	0.000133234
3918	0.000132917
2077	0.000132569
1045	0.000132523
3036	0.000132167
3180	0.000132158
352	0.000131796
780	0.000131457
2697	0.000131421
3365	0.000131255
3553	0.000131176
140	0.000130759
3608	0.000130679
3113	0.00013044
650	0.00013027
2273	0.000130245
3368	0.000130237
2001	0.00013009
2331	0.00013009
3159	0.000129998
2312	0.000129991
258	0.000129736
305	0.000129725
1160	0.000129615
2659	0.000129552
998	0.000129477
1170	0.000129442
19	0.000129218
1134	0.000129059
1220	0.000128915
2645	0.000128871
1141	0.00012865
1460	0.00012858
893	0.000128531
497	0.000128451
11	0.000128447
3777	0.000128444
2413	0.000128318
2511	0.000128033
1088	0.00012788
3589	0.000127786
3280	0.000127731
695	0.00012752
3898	0.000127379
2598	0.000127364
726	0.000127243
1630	0.000127117
1274	0.000127077
2657	0.000126867
2334	0.000126816
3683	0.000126813
2822	0.000126693
1303	0.000126607
68	0.000125962
2348	0.00012565
[truncated: 1,973 more rows]
