# Supplementary material for: A deep learning method to more accurately recall known lysine acetylation sites
Source: BMC Bioinformatics. 2019 Jan 23;20:49. doi: 10.1186/s12859-019-2632-9 (PMC6343287; doi:10.1186/s12859-019-2632-9)
Supplement: Supplementary file 3 — Table S3. – The performance of different lengths of input peptides. The table shows the performance measures (Accuracy, Specificity, Sensitivity, AUC, MCC) for different lengths (21, 23, 25, 27, 29, 31, 33, 35) of fragments. (XLSX 12 kb) [file 12859_2019_2632_MOESM3_ESM.xlsx]

## Sheet: Sheet1
Length of peptides	Accuracy	Specificity	Sensitivity	AUC	MCC
21	0.831359	0.822634	0.840083	0.852904	0.682719
23	0.82635	0.783924	0.843739	0.850773	0.655039
25	0.832868	0.800372	0.864263	0.85321	0.667146
27	0.832694	0.823107	0.842281	0.853131	0.665511
29	0.842723	0.835709	0.829737	0.853439	0.685677
31	0.8495	0.8345	0.8644	0.854	0.6993
33	0.834884	0.830496	0.839271	0.851205	0.669793
35	0.795872	0.775637	0.816109	0.830633	0.59223
