# Supplementary material for: A deep learning method to more accurately recall known lysine acetylation sites
Source: BMC Bioinformatics. 2019 Jan 23;20:49. doi: 10.1186/s12859-019-2632-9 (PMC6343287; doi:10.1186/s12859-019-2632-9)
Supplement: Supplementary file 4 — Table S4. The training set for lysine acetylation. The table shows all training sets (positive and negative fragments). (XLSX 1137 kb) [file 12859_2019_2632_MOESM4_ESM.xlsx]

## Sheet: train-pos
ID	Site	Sequence
O00116	102	RQEVMKWNGWGYNDSKFIFNKKGQIELTGKR
O00116	108	WNGWGYNDSKFIFNKKGQIELTGKRYPLSGM
O00116	116	SKFIFNKKGQIELTGKRYPLSGMGLPTFKEW
O00116	143	FKEWIQNTLGVNVEHKTTSKASLNPSDTPPS
O00116	220	IPDIVLWPTCHDDVVKIVNLACKYNLCIIPI
O00116	292	HVEAGITGQELERQLKESGYCTGHEPDSLEF
O00116	347	LVVHIKMVTPRGIIEKSCQGPRMSTGPDIHH
O00116	482	TLLFEGDREKVLQHEKQVYDIAAKFGGLAAG
O00116	555	LCRNVKERITRECKEKGVQFAPFSTCRVTQT
O00139	102	KVNKIVKNRRTVASIKNDPPSRDNRVVGSAR
O00139	330	TGSGKTHTMGGDFSGKNQDCSKGIYALAARD
O00139	336	HTMGGDFSGKNQDCSKGIYALAARDVFLMLK
O00139	391	DLLNRKTKLRVLEDGKQQVQVVGLQEREVKC
O00139	489	TRLEGAEINKSLLALKECIRALGRNKPHTPF
O00139	508	RALGRNKPHTPFRASKLTQVLRDSFIGENSR
O00139	680	AILEQKIDILTELRDKVKSFRAALQEEEQAS
O00139	696	VKSFRAALQEEEQASKQINPKRPRALXXXXX
O00148	130	VLVMCHTRELAFQISKEYERFSKYMPSVKVS
O00148	161	VFFGGLSIKKDEEVLKKNCPHVVVGTPGRIL
O00148	187	PGRILALVRNRSFSLKNVKHFVLDECDKMLE
O00148	190	ILALVRNRSFSLKNVKHFVLDECDKMLEQLD
O00148	221	MRRDVQEIFRLTPHEKQCMMFSATLSKDIRP
O00148	240	MFSATLSKDIRPVCRKFMQDPMEVFVDDETK
O00148	267	DETKLTLHGLQQYYVKLKDSEKNRKLFDLLD
O00148	32	EEPQAPQESTPAPPKKDIKGSYVSIHSSGFR
O00148	333	RGMAQEERLSRYQQFKDFQRRILVATNLFGR
O00148	35	QAPQESTPAPPKKDIKGSYVSIHSSGFRDFL
O00148	383	DTYLHRVARAGRFGTKGLAITFVSDENDAKI
O00148	52	SYVSIHSSGFRDFLLKPELLRAIVDCGFEHP
O00148	89	CIPQAILGMDVLCQAKSGMGKTAVFVLATLQ
O00151	192	RPLDHAQPPSSLVIDKESEVYKMLQEKQELN
O00151	22	DLQGPGPWGFRLVGGKDFEQPLAISRVTPGS
O00151	233	VLQEILESEEKGDPNKPSGFRSVKAPVTKVA
O00151	241	EEKGDPNKPSGFRSVKAPVTKVAASIGNAQK
O00151	246	PNKPSGFRSVKAPVTKVAASIGNAQKLPMCD
O00151	296	PECYVCTDCGTNLKQKGHFFVEDQIYCEKHA
O00151	309	KQKGHFFVEDQIYCEKHARERVTPPEGYEVV
O00151	71	ENTSNMTHLEAQNRIKGCTDNLTLTVARSEH
O00151	98	RSEHKVWSPLVTEEGKRHPYKMNLASEPQEV
O00154	153	VQVNVMSENILTGAKKLTNKATLWYVPLSLK
O00154	157	VMSENILTGAKKLTNKATLWYVPLSLKNVDK
O00154	168	KLTNKATLWYVPLSLKNVDKVLEVPPVVYSR
O00154	172	KATLWYVPLSLKNVDKVLEVPPVVYSRQEQE
O00154	198	RQEQEEEGRKRYEAQKLERMETKWRNGDIVQ
O00154	286	VTASVDAINFHDKIRKGCVITISGRMTFTSN
O00154	355	RSLPVPQLVPETEDEKKRFEEGKGRYLQMKA
O00154	369	EKKRFEEGKGRYLQMKAKRQGHAEPQPXXXX
O00154	78	DDANVAGNVHGGTILKMIEEAGAIISTRHCN
O00159	269	RLGLERNPQSYLYLVKGQCAKVSSINDKSDW
O00159	281	YLVKGQCAKVSSINDKSDWKVVRKALTVIDF
O00159	285	GQCAKVSSINDKSDWKVVRKALTVIDFTEDE
O00159	396	LAKAVYSRTFTWLVGKINRSLASKDVESPSW
O00159	486	VQYFNNKIICDLVEEKFKGIISILDEECLRP
O00159	647	KQPGRFDEVLIRHQVKYLGLLENLRVRRAGF
O00159	667	LENLRVRRAGFAYRRKYEAFLQRYKSLCPET
O00159	676	GFAYRRKYEAFLQRYKSLCPETWPTWAGRPQ
O00159	704	RPQDGVAVLVRHLGYKPEEYKMGRTKIFIRF
O00159	858	ASELLRELCIKNMVWKYCRSISPEWKQQLQQ
O00160	611	WEENRVKHQVEYLGLKENIRVRRAGFAYRRQ
O00161	97	LCVCPCNRTKNFESGKAYKTTWGDGGENSPC
O00170	103	FLCDIKHVVLYPLVAKSLRNIAVGKDPLEGQ
O00170	66	DDSRARGKPMELIIGKKFKLPVWETIVCTMR
O00178	330	ANILQETLKLLQRLLKSPGCRKIPVLVQSKD
O00178	466	PVKEVRGGQTASFALKKIKRSSIRKGMVMVS
O00186	128	FCPDNLFNKIKASCSKSIRRCKEINISFIPH
O00186	357	TKQVVHLNLAEDCMNKFKLNIEKLCKTEQDL
O00186	570	KSCEVIIGSTHVLTPKKLLDDIKMLNKPKDK
O00186	577	GSTHVLTPKKLLDDIKMLNKPKDKVSLIKDE
O00186	581	VLTPKKLLDDIKMLNKPKDKVSLIKDEXXXX
O00186	583	TPKKLLDDIKMLNKPKDKVSLIKDEXXXXXX
O00193	49	NEERKQKFLRLMGAGKKEHTGRLVIGDHKST
O00193	74	GDHKSTSHFRTGEEDKKINEELESQYQQSMD
O00193	75	DHKSTSHFRTGEEDKKINEELESQYQQSMDS
O00193	91	INEELESQYQQSMDSKLSGRYRRHCGLGFSE
O00203	414	EANISTLLREFQTYVKSQDKQFAAATIQTIG
O00203	552	LNLGAKLYLTNSKQTKLLTQYILNLGKYDQN
O00203	592	IRQLIVPNVKSGALSKYAKKIFLAQKPAPLL
O00231	141	RQALEARLVSLYFDTKRYQEALHLGSQLLRE
O00231	288	GKLALRYAGRQTEALKCVAQASKNRSLADFE
O00231	295	AGRQTEALKCVAQASKNRSLADFEKALTDYR
O00231	304	CVAQASKNRSLADFEKALTDYRAELRDDPII
O00231	32	STDREASIDILHSIVKRDIQENDEEAVQVKE
O00231	355	EPFSRVQIEHISSLIKLSKADVERKLSQMIL
O00231	372	SKADVERKLSQMILDKKFHGILDQGEGVLII
O00231	417	ETIQNMSKVVDSLYNKAKKLTXXXXXXXXXX
O00231	82	GGLLKYVRPFLNSISKAKAARLVRSLLDLFL
O00232	212	KDYIRTQIISKKINTKFFQEENTEKLKLKYY
O00232	221	SKKINTKFFQEENTEKLKLKYYNLMIQLDQH
O00232	262	YRAIYDTPCIQAESEKWQQALKSVVLYVILA
O00232	33	VDYSATVDQRLPECAKLAKEGRLQEVIETLL
O00232	368	DLKNRVVEHNIRIMAKYYTRITMKRMAQLLD
O00232	419	AKVDRLAGIINFQRPKDPNNLLNDWSQKLNS
O00232	441	NDWSQKLNSLMSLVNKTTHLIAKEEMIHNLQ
O00232	448	NSLMSLVNKTTHLIAKEEMIHNLQXXXXXXX
O00232	98	LNENIMLLSKRRSQLKQAVAKMVQQCCTYVE
O00233	211	GEKHQLRLVPTRWAGKGLLGCNIIPLQRXXX
O00233	87	VRTARHNIICLQNDHKAVMKQVEEALHQLHA
O00244	25	MTCGGCAEAVSRVLNKLGGVKYDIDLPNKKV
O00244	30	CAEAVSRVLNKLGGVKYDIDLPNKKVCIESE
O00244	56	CIESEHSMDTLLATLKKTGKTVSYLGLEXXX
O00255	502	GPRRESKPEEPPPPKKPALDKGLGTGQGAVS
O00257	125	GAQGKGQGHQYELNSKKHHQYQPHSKERAGK
O00257	149	SKERAGKPPPPGKSGKYYYQLNSKKHHPYQP
O00257	197	SPTCPDLGAKSHPPDKWAQGAGAKGYLGAVK
O00257	212	KWAQGAGAKGYLGAVKPLAGAAGAPGKGSEK
O00257	249	MPAPKEAVTGNGIGGKMKIVKNKNKNGRIVI
O00264	105	LMAINGKVFDVTKGRKFYGPEGPYGVFAGRD
O00264	163	AQQETLSDWESQFTFKYHHVGKLLKEGEEPT
O00267	1021	SVTGGMCSVYLKDSEKVVSISSEHLEPITPT
O00267	1037	VVSISSEHLEPITPTKNNKVKVILGEDREAT
O00267	175	ELSDDITQQQLLPGVKDPNLWTVKCKIGEER
O00267	328	YDRIKARMSLKDWFAKRKKFKRPPQRLFDAE
O00267	344	RKKFKRPPQRLFDAEKIRSLGGDVASDGDFL
O00267	601	ALDSEQNNIHVKDIVKVIDGPHSGREGEIRH
O00267	627	GEIRHLFRSFAFLHCKKLVENGGMFVCKTRH
O00267	639	LHCKKLVENGGMFVCKTRHLVLAGGSKPRDV
O00267	718	NELIGQTVRISQGPYKGYIGVVKDATESTAR
O00268	817	TKALSAVSAQAAAAQKNKLKEPGGGSFRDDD
O00273	19	TGDAGVPESGEIRTLKPCLLRRNYSREQHGV
O00273	313	QQTQSLHSLRSISASKASPPGDLQNPKRARQ
O00294	200	EAPAGEGTKMRKTKKKGSGEADKDPSGSPAS
O00294	260	ARKEEEEEEEAATVIKKSNQKGKAKGKGKKK
O00294	273	VIKKSNQKGKAKGKGKKKAKEERAPSPPVEV
O00299	119	NTAGLDIFAKFSAYIKNSNPALNDNLEKGLL
O00299	13	XXXMAEEQPQVELFVKAGSDGAKIGNCPFSQ
O00299	131	AYIKNSNPALNDNLEKGLLKALKVLDNYLTS
O00299	135	NSNPALNDNLEKGLLKALKVLDNYLTSPLPE
O00299	138	PALNDNLEKGLLKALKVLDNYLTSPLPEEVD
O00299	166	EVDETSAEDEGVSQRKFLDGNELTLADCNLL
O00299	192	DCNLLPKLHIVQVVCKKYRGFTIPEAFRGVH
O00299	20	QPQVELFVKAGSDGAKIGNCPFSQRLFMVLW
O00299	49	LWLKGVTFNVTTVDTKRRTETVQKLCPGGQL
O00303	161	VAVDMEFAKNMYELHKKVSPNELILGWYATG
O00303	238	VPGRTMGVMFTPLTVKYAYYDTERIGVDLIM
O00303	254	YAYYDTERIGVDLIMKTCFSPNRVIGLSSDL
O00311	445	IRGSRETIQAAKTFGKSILCSKEVPAQDLRK
O00311	451	TIQAAKTFGKSILCSKEVPAQDLRKLCERLR
O00327	494	PTVPGIPGGTRAGAGKIGRMIAEEIMEIHRI
O00327	538	NITSTPPPDASSPGGKKILNGGTPDIPSSGL
O00329	1018	ALGKTEEEALKHFRVKFNEALRESWKTKVNW
O00329	449	TGERCLYMWPSVPDEKGELLNPTGTVRSNPN
O00330	139	LGSLIGLIVEEGEDWKHVEIPKDVGPPPPVS
O00330	194	TLRFRLSPAARNILEKHSLDASQGTATGPRG
O00330	218	TATGPRGIFTKEDALKLVQLKQTGKITESRP
O00330	223	RGIFTKEDALKLVQLKQTGKITESRPTPAPT
O00330	321	DCDLGAVLKVRQDLVKDDIKVSVNDFIIKAA
O00330	325	GAVLKVRQDLVKDDIKVSVNDFIIKAAAVTL
O00330	488	SDSRVVDDELATRFLKSFKANLENPIRLAXX
O00330	491	RVVDDELATRFLKSFKANLENPIRLAXXXXX
O00330	58	WRWFHSTQWLRGDPIKILMPSLSPTMEEGNI
O00330	75	LMPSLSPTMEEGNIVKWLKKEGEAVSAGDAL
O00370	527	ASIILIPKPGRDTTKKENFRPISLMNIDAKI
O00370	541	KKENFRPISLMNIDAKILNKILANRIQQHIK
O00410	436	NAVGQMATDFAPGFQKKFHEKVIAALLQTME
O00410	548	LFMPSLKHIVENAVQKELRLLRGKTIECISL
O00410	613	DPQISYMISAWARMCKILGKEFQQYLPVVMG
O00410	690	LEEKSTACQMLVCYAKELKEGFVEYTEQVVK
O00410	693	KSTACQMLVCYAKELKEGFVEYTEQVVKLMV
O00410	806	EELGGILKAKLEEHFKNQELRQVKRQDEDYD
O00410	961	EALPLLVRVIQSADSKTKENVNATENCISAV
O00410	978	KENVNATENCISAVGKIMKFKPDCVNVEEVL
O00411	1197	DLSRFLVKRFCSEPQKILEASQLKETLQAVP
O00411	1205	RFCSEPQKILEASQLKETLQAVPKPGAFDLE
O00411	402	PKLHLPLKTLQCLFEKQLHMELASRVCVVSV
O00411	419	LHMELASRVCVVSVEKPTLPSKEVKHARKTL
O00411	425	SRVCVVSVEKPTLPSKEVKHARKTLKTLRDQ
O00411	443	KHARKTLKTLRDQWEKALCRALRETKNRLER
O00411	595	AEMLVQATQMPCSLDKPHRSSRLVPVLYHVY
O00411	622	YHVYSFRNVQQIGILKPHPAYVQLLEKAAEP
O00418	347	ERDAVNQNTKLLQSAKTILRGTEEKCGSPQV
O00422	13	XXXMAVESRVTQEEIKKEPEKPIDREKTCPL
O00422	18	VESRVTQEEIKKEPEKPIDREKTCPLLLRVF
O00422	24	QEEIKKEPEKPIDREKTCPLLLRVFTTNNGR
O00425	280	HKEAQDIKFTEEIPLKILAHNNFVGRLIGKE
O00425	429	ALSVGAIIGKQGQHIKQLSRFAGASIKIAPA
O00425	508	RVPSFAAGRVIGKGGKTVNELQNLSSAEVVV
O00425	66	LKAIEALSGKIELHGKPIEVEHSVPKRQRIR
O00429	271	KSVTDSIRDEYAFLQKKYPSLANRNGTKYLA
O00429	283	FLQKKYPSLANRNGTKYLARTLNRLLMHHIR
O00429	92	KTTGEENGVEAEEWGKFLHTKNKLYTDFDEI
O00442	156	KPIVEKFGFIFNCDIKTRGYYPKGGGEVIVR
O00442	163	GFIFNCDIKTRGYYPKGGGEVIVRMSPVKQL
O00442	191	KQLNPINLTERGCVTKIYGRAFVAGVLPFKV
O00442	205	TKIYGRAFVAGVLPFKVAKDMAAAAVRCIRK
O00443	11	XXXXXMAQISSNSGFKECPSSHPEPTRAKDV
O00443	1539	CDLVCTFFHPLLRDEKAEGIARSADAGSFSP
O00443	94	PESDSQKRALDIDVEKLTQAELEKLLLDDSF
O00444	538	KVKKNSDASDNAHSVKQQNTMKYMTALHSKP
O00461	156	KQGEDFSRTFNDHKQKYLQLQQEKEQELSKL
O00471	132	LEGVNTPRQRAVEAQKLMKYFNEFLDGELKS
O00471	63	NHIQELQIMDERIQRKVEKLEQQCQKEAKEF
O00472	162	NRSTKVIKPGGPYVGKRVQIRKAPQAVSDTV
O00479	31	KVKDEPQRRSARLSAKPAPPKPEPRPKKASA
O00479	36	PQRRSARLSAKPAPPKPEPRPKKASAKKGEK
O00479	51	KPEPRPKKASAKKGEKLPKGRKGKADAGKDG
O00479	64	GEKLPKGRKGKADAGKDGNNPAKNRDASTLQ
O00482	107	KVSGYHYGLLTCESCKGFFKRTVQNNKRYTC
O00482	111	YHYGLLTCESCKGFFKRTVQNNKRYTCIENQ
O00487	152	SERAVAVVVDPIQSVKGKVVIDAFRLINANM
O00487	239	SWMEGLTLQDYSEHCKHNESVVKEMLELAKN
O00487	246	LQDYSEHCKHNESVVKEMLELAKNYNKAVEE
O00487	257	ESVVKEMLELAKNYNKAVEEEDKMTPEQLAI
O00487	273	AVEEEDKMTPEQLAIKNVGKQDPKRHLEEHV
O00499	28	KIASNVQKKLTRAQEKVLQKLGKADETKDEQ
O00507	1724	PAILSKVLGGSFADQKICQGCPHRYECEESF
O00507	413	SIVLQDSLHQPQYVEKLEKILRFVIKEKALT
O00507	500	REKLLELIRRLAEDDKDGVMAHKVLNLLWNL
O00512	1015	TLSQNPLSIMMSRMSKFAMPSSTPLYHDAIK
O00512	1244	TGIPEFDLSRIIPSEKPSQTLQYFPRGEVPG
O00512	171	PSHGQTTATEPTPAQKTPAKVVYVFSTEMAN
O00512	232	TAPLNTQISALRNDPKPLPQQPPAPANQDQN
O00512	418	EGPIQAMMAQSQSLGKGPGPRTDVGAPFGPQ
O00512	67	QGGSASQSQPSPCDSKSGGHTPKALPGPGGS
O00512	7	XXXXXXXXXMHSSNPKVRSSPSGNTQSSPKS
O00512	94	PGGSMGLKNGAGNGAKGKGKRERSISADSFD
O00512	96	GSMGLKNGAGNGAKGKGKRERSISADSFDQR
O00512	98	MGLKNGAGNGAKGKGKRERSISADSFDQRDP
O00541	152	ALSMCFLFSTFPRTGKCHVQTIQLCRRLTVE
O00541	249	VNFRLYQLLNLHYPPKLEGQAQAEAKAGEGT
O00541	259	LHYPPKLEGQAQAEAKAGEGTYALDSESCME
O00541	275	AGEGTYALDSESCMEKLAALSASLARVVVPA
O00541	331	ELEAQEKHKKLFEGLKFFLNREVPREALAFI
O00541	49	FRRLCILKGIYPHEPKHKKKVNKGSTAARTF
O00541	533	LEDKQRLAQEEESEAKRLAIMMMKKREKYLY
O00541	81	LIKDIRFLLHEPIVNKFREYKVFVRKLRKAY
O00541	86	RFLLHEPIVNKFREYKVFVRKLRKAYGKSEW
O00541	98	REYKVFVRKLRKAYGKSEWNTVERLKDNKPN
O00560	173	VLQINGENCAGWSSDKAHKVLKQAFGEKITM
O00566	127	EQEREEDGSEIEADDKEDLEDLEEEEVSDMG
O00566	189	DFDISKLEQQSKVQNKGQGKPREKSIVDDKF
O00566	193	SKLEQQSKVQNKGQGKPREKSIVDDKFFKLS
O00566	38	GRPECFLTIQEGLASKFTSLTKVLYDFNKIL
O00566	382	MNEKIASLEKELLEKKPWQLQGEVTAQKRPE
O00566	446	QRIRDQAWDDVVRKEKPKEDAYEYKKRLTLD
O00566	518	LFLKLDALSNFHFIPKPPVPEIKVVSNLPAI
O00566	609	KRRKLLEKSSVDQAGKYSKTVASEKLKQLTK
O00566	618	SVDQAGKYSKTVASEKLKQLTKTGKASFIKD
O00567	134	AEILRGVRLHFHNLVKGLTDLSACKAQLGLG
O00567	158	KAQLGLGHSYSRAKVKFNVNRVDNMIIQSIS
O00567	202	MRVREWYGYHFPELVKIINDNATYCRLAQFI
O00567	227	RLAQFIGNRRELNEDKLEKLEELTMDGAKAK
O00567	240	EDKLEKLEELTMDGAKAKAILDASRSSMGMD
O00567	288	SLSEYRQSLHTYLRSKMSQVAPSLSALIGEA
O00567	320	GARLIAHAGSLTNLAKYPASTVQILGAEKAL
O00567	347	EKALFRALKTRGNTPKYGLIFHSTFIGRAAA
O00567	375	AAAKNKGRISRYLANKCSIASRIDCFSEVPT
O00567	396	RIDCFSEVPTSVFGEKLREQVEERLSFYETG
O00567	505	VPQENGMEDPSISFSKPKKKKSFSKEELMSS
O00567	514	PSISFSKPKKKKSFSKEELMSSDLEETAGST
O00567	87	VHEDLRLLLETHLPSKKKKVLLGVGDPKIGA
O00571	130	GFGKFERGGNSRWCDKSDEDDWSKPLPPSER
O00571	335	LVATPGRLVDMMERGKIGLDFCKYLVLDEAD
O00571	418	LAVGRVGSTSENITQKVVWVEESDKRSFLLD
O00571	427	SENITQKVVWVEESDKRSFLLDLLNATGKDS
O00571	452	ATGKDSLTLVFVETKKGADSLEDFLYHEGYA
O00571	491	SQRDREEALHQFRSGKSPILVATAVAARGLD
O00571	511	VATAVAARGLDISNVKHVINFDLPSDIEEYV
O00571	55	PPHLRNREATKGFYDKDSSGWSSSKDKDAYS
O00571	66	GFYDKDSSGWSSSKDKDAYSSFGSRSDSRGK
O00571	81	KDAYSSFGSRSDSRGKSSFFSDRGSGSRGRF
O00584	112	WPDVIHSFPNRSRFWKHEWEKHGTCAAQVDA
O00625	234	VLGEGDSVQVENKDPKRSHFVLIAGEPLREP
O00635	142	ALVEDVCQGYKEKLQKAVTKLKQLEDRCTEQ
O00635	167	DRCTEQKLSTAMRITKWKEKVQIQRQKIRSD
O00635	184	KEKVQIQRQKIRSDFKNLQCFLHEEEKSYLW
O00712	318	WHERDQDMSSPTTMKKPEKPLFSSASPQDSS
O00716	168	PKGKGRAALRSPDSPKTPKSPSEKTRYDTSL
O00716	171	KGRAALRSPDSPKTPKSPSEKTRYDTSLGLL
O00743	17	APLDLDKYVEIARLCKYLPENDLKRLCDYVC
O00743	231	FGAKVTNEFVHINNLKLICRAHQLVHEGYKF
O00743	245	LKLICRAHQLVHEGYKFMFDEKLVTVWSAPN
O00743	25	VEIARLCKYLPENDLKRLCDYVCDLLLEESN
O00748	539	PAVGRALKAHRLQFWKKALPQKIQELEEPEE
O00754	226	MGFDGFFFGRLDYQDKWVRMQKLEMEQVWRA
O00762	119	HPNVDTQGNICLDILKEKWSALYDVRTILLS
O00763	454	EGLEAAERIGFPLMIKASEGGGGKGIRKAES
O00763	663	VIAARITSENPDEGFKPSSGTVQELNFRSSK
O00764	258	AWTHKHPNNLKVACEKTVSTLHHVLQRTIQC
O14497	1007	ESKSKKSSSSTTTNEKITKLYELGGEPERKM
O14497	1230	MNTSDMMGRMSYEPNKDPYGSMRKAPGSDPF
O14497	1382	QNYKRPMDGTYGPPAKRHEGEMYSVPYSTGQ
O14497	1603	PAPLPRPMENRTSPSKSPFLHSGMKMQKAGP
O14497	1808	KDKPASENSEEKLISKFDKLPVKIVQKNDPF
O14497	1811	PASENSEEKLISKFDKLPVKIVQKNDPFVVD
O14497	1819	KLISKFDKLPVKIVQKNDPFVVDCSDKLGRV
O14497	1830	KIVQKNDPFVVDCSDKLGRVQEFDSGLLHWR
O14497	1880	LLPSRPHAPCPPAPRKHVTTAEGTPGTTDQE
O14497	1905	GTTDQEGPPPDGPPEKRITATMDDMLSTRSS
O14497	1928	DMLSTRSSTLTEDGAKSSEAIKESSKFPFGI
O14497	1938	TEDGAKSSEAIKESSKFPFGISPAQSHRNIK
O14497	25	ASSLGNPPPPPPSELKKAEQQQREEAGGEAA
O14497	250	RGGTPGSGAAAAAGSKPPPSSSASASSSSSS
O14529	1180	LLQIKKPRVVLAPEEKEALRKAYQLEPYPSQ
O14530	116	TFRCKILDRHLAILSKKHLETKFLKLNVEKA
O14530	208	EPPFQNQKKFGTNFTKLEKKTIRGKKYDSDS
O14531	293	PITASLGTDGSHYWSKNWAKAAAFVTSPPVN
O14545	103	AVCQHCDLELSILKLKEHEDYCGARTELCGN
O14545	77	VTCKCNKKLEKRLLKKHEETECPLRLAVCQH
O14548	65	TVYDYAGKNKVPELQKFFQKADGVPVYLKRG
O14556	119	VNDPFIDPEYMVYMFKYDSTHGRYKGSVEFR
O14556	151	GQLVVDNHEISVYQCKEPKQIPWRAVGSPYV
O14556	287	RGAHQNIIPASTGAAKAVTKVIPELKGKLTG
O14561	88	PLTLEGIQDRVLYVLKLYDKIDPEKLSVNSH
O14561	92	EGIQDRVLYVLKLYDKIDPEKLSVNSHFMKD
O14561	97	RVLYVLKLYDKIDPEKLSVNSHFMKDLGLDS
O14562	126	KQKIHSITGLPPAMQKVMYKGLVPEDKTLRE
O14562	196	KEPLCRQKQHRKVLDKGKPEDVMPSVKGAQE
O14578	1721	MPSKVVILRYNENLSKYCIRKEIETSEPCSC
O14578	1899	YLASSYQDKLRVICCKGNLVKESGTEHHRGP
O14579	65	VERDVFLYRAYLAQRKFGVVLDEIKPSSAPE
O14602	29	RGKNENESEKRELVFKEDGQEYAQVIKMLGN
O14602	94	VGLRDYQDNKADVILKYNADEARSLKAYGEL
O14604	12	XXXXMSDKPGMAEIEKFDKSKLKKTETQEKN
O14604	15	XMSDKPGMAEIEKFDKSKLKKTETQEKNPLS
O14604	17	SDKPGMAEIEKFDKSKLKKTETQEKNPLSSK
O14607	26	AAVAFGDEAKKMAEGKASRESEEESVSLTVE
O14607	746	LIGKANGNVGTGTCDKVNNIHPAVHTKTDHS
O14607	808	SPHSGLHTVNGEGLGKSQSSTKVDLPLASHR
O14617	580	DLEVQERASCILQLVKHIQKLQAKDVPVAEE
O14628	408	HSPNPSKHQRNEIGGKPFKCEECDSIFKWFS
O14646	1041	NMDEDDIELEPERNSKNWEEIIPEDQRRRLE
O14646	1078	ELEEIYMLPRMRNCAKQISFNGSEGRRSRSR
O14646	1178	TDLRRLGELVHNGCIKALKDSSSGTERTGGR
O14646	1330	RDLAKKEALSGAGSSKRRKARAKKNKAMKSI
O14646	1436	MRPVKAALKQLDRPEKGLSEREQLEHTRQCL
O14646	1453	LSEREQLEHTRQCLIKIGDHITECLKEYTNP
O14646	1463	RQCLIKIGDHITECLKEYTNPEQIKQWRKNL
O14646	401	KQYQIVERIIAHSNQKSAAGYPDYYCKWQGL
O14646	634	LKNDDSLLYKTLIDFKSNHRLLITGTPLQNS
O14646	77	SESESDTSRENKVQAKPPKVDGAEFWKSSPS
O14646	945	MVLDHLVIQRMDTTGKTVLHTGSAPSSSTPF
O14646	962	VLHTGSAPSSSTPFNKEELSAILKFGAEELF
O14654	671	YFCVDRGATKECKEAKEVKDAEIPEGAARGP
O14686	1288	CDAGTAISGGKAEGEKGRRRSSPARSRIKQG
O14686	1815	GLGTPKAKGDGGSERKELPTSQKGDDGPDIA
O14686	1822	KGDGGSERKELPTSQKGDDGPDIADEESRGL
O14686	1889	DLDRISTEELPKMESKDLQQLFKDVLGSERE
O14686	2051	PDWSSRCKQIMKLWRKVPAADKAPYLQKAKD
O14686	2057	CKQIMKLWRKVPAADKAPYLQKAKDNRAAHR
O14686	2089	NKVQKQAESQINKQTKVGDIARKTDRPALHL
O14686	2246	PGTPRHQPSTPDPFLKPRCPSLDNLAVPESP
O14686	2289	SPPPFGESRKALEVKKEELGASSPSYGPPNL
O14686	2468	PPSRPQSRDPFAPLHKPPRPQPPEVAFKAGS
O14686	2509	FPAALPAGPAGELHAKVPSGQPPNFVRSPGT
O14686	2644	SHGASQRSGITSPVEKREDPGTGMGSSLATA
O14686	2679	TQDPGMSGLSQTELEKQRQRQRLRELLIRQQ
O14686	2745	EQLSRGQTPFAGTQDKSSLVGLPPSKLSGPI
O14686	2755	AGTQDKSSLVGLPPSKLSGPILGPGSFPSDD
O14686	2933	PEGLRGLAVSGLPPQKPSAPPAPELNNSLHP
O14686	2985	STELGRPNPLALEAGKLPCEDPELDDDFDAH
O14686	3079	DIFNEHLRLVESANEKAEREALLRGVEPGPL
O14686	3119	ADASEPRLASVLPEVKPKVEEGGRHPSPCQF
O14686	3121	ASEPRLASVLPEVKPKVEEGGRHPSPCQFTI
O14686	3155	KVEPAPAANSLGLGLKPGQSMMGSRDTRMGT
O14686	3182	RMGTGPFSSSGHTAEKASFGATGGPPAHLLT
O14686	3433	EDIIDPIAKAKMVALKGIKKVMAQGSIGVAP
O14686	3436	IDPIAKAKMVALKGIKKVMAQGSIGVAPGMN
O14686	3573	EADAEKLKLVTEQQSKIQKQLDQVRKQQKEH
O14686	4004	QQQQQQVALGPGMPAKPLQHFSSPGALGPTL
O14686	417	TSMQPKEPGPLQCEAKPLGKAGVQLEPQLEA
O14686	4432	QEPREEPCALGAQSVKREANGEPIGAPGTSN
O14686	4465	LLAGPRSEAGHLLLQKLLRAKNVQLSTGRGS
O14686	4494	GSEGLRAEINGHIDSKLAGLEQKLQGTPSNK
O14686	4509	KLAGLEQKLQGTPSNKEDAAARKPLTPKPKR
O14686	4516	KLQGTPSNKEDAAARKPLTPKPKRVQKASDR
O14686	4756	IPLIPRASIPVFPDTKPYGALGLEVPGKLPV
O14686	4768	PDTKPYGALGLEVPGKLPVTTWEKGKGSEVS
O14686	4776	LGLEVPGKLPVTTWEKGKGSEVSVMLTVSAA
O14686	4832	VLFPESPARAGTEPKKGEAEGPGGKEKGLEG
O14686	4841	AGTEPKKGEAEGPGGKEKGLEGKSPDTGPDW
O14686	4998	KGVRWKRLRLLLTIQKGSGRQEDEREVAEFM
O14686	5276	QAVWNRIIEPVAAMRKEADMLRLFPEYLKGE
O14715	106	PTQKDLVLKIAELLCKNDVTDGRAKYWVERA
O14715	1085	DAEVRQWKERGLGNLKILKNEVNGKLRMLMR
O14715	1094	RGLGNLKILKNEVNGKLRMLMRREQVLKVCA
O14715	1162	AAKFKTPELAEEFKQKFEECQRLLLDIPLQT
O14715	1189	PLQTPHKLVDTGRAAKLIQRAEEMKSGLKDF
O14715	1202	AAKLIQRAEEMKSGLKDFKTFLTNDQTKVTE
O14715	123	DVTDGRAKYWVERAAKLFPGSPAIYKLKEQL
O14715	1390	ERGIGDIKILQNYDNKQVRIVMRRDQVLKLC
O14715	1403	DNKQVRIVMRRDQVLKLCANHRITPDMSLQN
O14715	1448	FADGERKVEHLAVRFKLQDVADSFKKIFDEA
O14715	1457	HLAVRFKLQDVADSFKKIFDEAKTAQEKDSL
O14715	1469	DSFKKIFDEAKTAQEKDSLITPHVSRSSTPR
O14715	1555	FVSESVKRIFSSEKSKPFAFGNSSATGSLFG
O14715	1595	NNSETSSVAQSGSESKVEPKKCELSKNSDIE
O14715	1605	SGSESKVEPKKCELSKNSDIEQSSDSKVKNL
O14715	225	TLKEYLESLQCLESDKSDWRATNTDLLLAYA
O14715	28	ASVLGLTPSPRQKSMKGFYFAKLYYEAKEYD
O14715	47	FAKLYYEAKEYDLAKKYICTYINVQERDPKA
O14715	530	CLPFPVCKQLCTERQKSWWDAVCTLIHRKAV
O14715	615	IGRSVHYWKKVLPLLKIIKKNSIPEPIDPLF
O14715	791	KHSTPSPTKYSLSPSKSYKYSPETPPRWTED
O14733	373	KDCLTKDHRKRPKYNKLLEHSFIKRYETLEV
O14734	188	LALNRIAAQEVPIEIKPVNPSPLSQLQRMEP
O14734	52	LDEDLFRGRHYWVPAKRLFGGQIVGQALVAA
O14734	91	HVHSLHCYFVRAGDPKLPVLYQVERTRTGSS
O14737	105	QGLIEILKKVSQQTEKTTTVKFNRRKVMDSD
O14737	110	ILKKVSQQTEKTTTVKFNRRKVMDSDEDDDY
O14737	33	QAKHGDPGDAAQQEAKHREAEMRNSILAQVL
O14737	63	LDQSARARLSNLALVKPEKTKAVENYLIQMA
O14737	66	SARARLSNLALVKPEKTKAVENYLIQMARYG
O14744	200	TWMWWHNFRTLCDYSKRIAVALEIGADLPSN
O14744	240	PIKAAILPTSIFLTNKKGFPVLSKMHQRLIF
O14745	210	AQDRIVEVNGVCMEGKQHGDVVSAIRAGGDE
O14745	240	ETKLLVVDRETDEFFKKCRVIPSQEHLNGPL
O14745	32	LEKGPNGYGFHLHGEKGKLGQYIRLVEPGSP
O14745	69	LAGDRLVEVNGENVEKETHQQVVSRIRAALN
O14757	166	LATVFRYNNRERLLNKMCGTLPYVAPELLKR
O14757	405	YQCLKETCEKLGYQWKKSCMNQVTISTTDRR
O14757	53	KIVDMKRAVDCPENIKKEICINKMLNHENVV
O14763	369	WEPLMRKLGLMDNEIKVAKAEAAGHRDTLYT
O14772	482	ATMAFGVQDNLKKSVKTLSDIKLLQFFGVCF
O14776	1016	QREFEEYIRDKYITAKADFRTLLKETKFITY
O14776	1024	RDKYITAKADFRTLLKETKFITYRSKKLIQE
O14776	1027	YITAKADFRTLLKETKFITYRSKKLIQESDQ
O14776	1045	TYRSKKLIQESDQHLKDVEKILQNDKRYLVL
O14776	459	KTYYYNNRTLESTWEKPQELKEKEKLEEKIK
O14776	570	MWDRPDDLIGRADVDKIIQEPPHKKGMEELK
O14776	700	LHKIVFDPRYLLLNPKERKQVFDQYVKTRAE
O14776	796	RKKEKEDSKTRGEKIKSDFFELLSNHHLDSQ
O14776	955	EEKEKLFNEHIEALTKKKREHFRQLLDETSA
O14776	992	WKEVKKIIKEDPRCIKFSSSDRKKQREFEEY
O14777	517	TLKEEVQKLDDLYQQKIKEAEEEDEKCASEL
O14777	527	DLYQQKIKEAEEEDEKCASELESLEKHKHLL
O14787	71	KSEDEPTRSLSGLILKNNVKAHYQSFPPPVA
O14802	23	ETDVAKKISHICFGMKSPEEMRQQAHIQVVS
O14802	335	YINSELSGIPLNMAPKKWTRGFVQRLKGKQG
O14802	336	INSELSGIPLNMAPKKWTRGFVQRLKGKQGR
O14802	395	VAVPVHVAKILTFPEKVNKANINFLRKLVQN
O14802	433	ANFIQQRHTQMKRFLKYGNREKMAQELKYGD
O14802	445	RFLKYGNREKMAQELKYGDIVERHLIDGDVV
O14810	14	XXMEFVMKQALGGATKDMGKMLGGDEEKDPD
O14817	120	FAYTDKIDRYAQQDLKKGLHLYGTQGNVGLT
O14818	115	DPVTVEYITRYIASLKQRYTQSNGRRPFGIS
O14818	174	NAIGRGAKSVREFLEKNYTDEAIETDDLTIK
O14818	218	GKNIELAVMRRDQSLKILNPEEIEKYVAEIE
O14818	227	RRDQSLKILNPEEIEKYVAEIEKEKEENEKK
O14818	234	ILNPEEIEKYVAEIEKEKEENEKKKQKKASX
O14818	236	NPEEIEKYVAEIEKEKEENEKKKQKKASXXX
O14818	27	PDGHLFQVEYAQEAVKKGSTAVGVRGRDIVV
O14818	52	GRDIVVLGVEKKSVAKLQDERTVRKICALDD
O14827	207	MRPYQSNQEDEDPDIKKIKKVQSFMRGWLCR
O14832	116	MRDVTISKSEYAPSEKMITKVQDFQEDKELF
O14832	120	TISKSEYAPSEKMITKVQDFQEDKELFRYCT
O14867	247	KAFGTDRVRTGESSVKDIHASVQPNERSENE
O14874	184	LAEGLRESRKHIEDEKLVRYFLDKTLTSRLG
O14874	233	VGIICTRLSPKKIIEKWVDFARRLCEHKYGN
O14874	89	MMLYAGRSQDGSHLLKSARYLQQELPVRIAH
O14879	369	DAEKQQSHQRYCNLQKYNGKSEDTAVQHGLE
O14879	373	QQSHQRYCNLQKYNGKSEDTAVQHGLEGLSI
O14880	111	GRVLYAYGYYTGEPSKRSRGALGSIALLGLV
O14880	37	VAHLAINVSKARKKYKVEYPIMYSTDPENGH
O14893	145	DSNVTMPKSEDEEGWKKFCLGEKLCADGAVG
O14920	467	RAAMMNLLRNNSCLSKMKNSMASMSQQLKAK
O14920	603	QEMVRLLLQAIQSFEKKVRVIYTQLSKTVVC
O14920	659	VRLQEKRQKELWNLLKIACSKVRGPVSGSPD
O14929	15	XMAGFGAMEKFLVEYKSAVEKKLAEYKCNTN
O14929	9	XXXXXXXMAGFGAMEKFLVEYKSAVEKKLAE
O14929	94	IAGSLSTMFRVEYASKVDENFDCVEADDVEG
O14933	96	ENGQICLPIISSENWKPCTKTCQVLEALNVL
O14936	711	ASCTWFGKKKKQYKDKYLAKHNAVFDQLDLV
O14949	33	SLSPFEQRAYPHVFTKGIPNVLRRIRESFFR
O14949	73	LIYTWGTEEFERSKRKNPAAYENDKXXXXXX
O14950	150	TDEEVDELYREAPIDKKGNFNYIEFTRILKH
O14950	151	DEEVDELYREAPIDKKGNFNYIEFTRILKHG
O14950	51	EAFNMIDQNRDGFIDKEDLHDMLASLGKNPT
O14964	192	TRKHHCRACGQIFCGKCSSKYSTIPKFGIEK
O14964	207	KCSSKYSTIPKFGIEKEVRVCEPCYEQLNRK
O14965	143	WALEDFEIGRPLGKGKFGNVYLAREKQSKFI
O14965	389	LREVLEHPWITANSSKPSNCQNKESASKQSX
O14965	63	LCPSNSSQRVPLQAQKLVSSHKPVQNQKQKQ
O14967	190	SYIIMFGPDKCGEDYKLHFIFRHKHPKTGVF
O14972	131	IQYTLRCDMKRSLLAKDLTKTCEFIVHSAPQ
O14974	315	PLIESTANMDNNQSQKTFKNKETLIIEPEKN
O14974	420	ATPTSPIKKFPTTATKISPKEEERKDESPAT
O14974	514	PTIPRRLASTSDIEEKENRDSSSLRTSSSYT
O14974	945	TDFKKLYEQILAENEKLKAQLHDTNMELTDL
O14975	291	IHGCIVAGATLALRTKFSASQFWDDCRKYNV
O14976	1172	GAREERGVRAPSFAQKPKVSENDFEDLLSNQ
O14976	90	EEEKNRAIIQEVCFMKKLSGHPNIVQFCSAA
O14979	137	DMNEYSNIEEFAEGSKINASKNQQDDGKMFI
O14979	149	EGSKINASKNQQDDGKMFIGGLSWDTSKKDL
O14979	161	DDGKMFIGGLSWDTSKKDLTEYLSRFGEVVD
O14979	180	TEYLSRFGEVVDCTIKTDPVTGRSRGFGFVL
O14979	204	RGFGFVLFKDAASVDKVLELKEHKLDGKLID
O14979	209	VLFKDAASVDKVLELKEHKLDGKLIDPKRAK
O14979	216	SVDKVLELKEHKLDGKLIDPKRAKALKGKEP
O14979	288	RRGFCFITYTDEEPVKKLLESRYHQIGSGKC
O14979	302	VKKLLESRYHQIGSGKCEIKVAQPKEVYRQQ
O14979	306	LESRYHQIGSGKCEIKVAQPKEVYRQQQQQQ
O14979	311	HQIGSGKCEIKVAQPKEVYRQQQQQQKGGRG
O14979	76	VTAQQPSRLAGGAAIKGGRRRRPDLFRRHFK
O14980	1012	FVTGLFSLNQDIPAFKEHLRDFLVQIKEFAG
O14980	144	KLNMILVQILKQEWPKHWPTFISDIVGASRT
O14980	339	LFLCTFLKEHDQLIEKRLNLRETLMEALHYM
O14980	415	FDVPPRRQLYLPMLFKVRLLMVSRMAKPEEV
O14980	446	LVVENDQGEVVREFMKDTDSINLYKNMRETL
O14980	455	VVREFMKDTDSINLYKNMRETLVYLTHLDYV
O14980	479	LTHLDYVDTERIMTEKLHNQVNGTEWSWKNL
O14980	531	FLVTVIKDLLGLCEQKRGKDNKAIIASNIMY
O14980	54	EGAQQRMAQEVLTHLKEHPDAWTRVDTILEF
O14980	560	MYIVGQYPRFLRAHWKFLKTVVNKLFEFMHE
O14980	563	VGQYPRFLRAHWKFLKTVVNKLFEFMHETHD
O14980	568	RFLRAHWKFLKTVVNKLFEFMHETHDGVQDM
O14980	680	WDSIIQQATKNVDILKDPETVKQLGSILKTN
O14980	686	QATKNVDILKDPETVKQLGSILKTNVRACKA
O14980	700	VKQLGSILKTNVRACKAVGHPFVIQLGRIYL
O14980	757	QPLIRSMRTVKRETLKLISGWVSRSNDPQMV
O14981	217	AGMSNRQKNKAKRMAKLFAKQRSRDAVETNE
O14983	120	GVWQERNAENAIEALKEYEPEMGKVYRADRK
O14983	436	NDSSLDFNEAKGVYEKVGEATETALTTLVEK
O14983	481	ERANACNSVIRQLMKKEFTLEFSRDRKSMSV
O14983	515	PAKSSRAAVGNKMFVKGAPEGVIDRCNYVRV
O14983	758	IVAAVEEGRAIYNNMKQFIRYLISSNVGEVV
O15014	118	TPGTSLFTPSEGAASKKEVQGRSGDGANAGG
O15014	749	KKESSKELESPLTPGKVCRAEEGKSPFRESS
O15014	794	DPHQSRLASIKAEADKIYSFTDNAPSPSIGG
O15014	84	PDNIKFVTPVPGPQGKEGKSKSKRSKSGKDT
O15020	1674	HPESTRISIRQAQVDKLYAGLKELAGERRER
O15020	173	LRFQIQDISVETEDNKEKKSAKDALLLWCQM
O15020	2074	QKSAVAWEERFCALEKLTALEEREKERKRKR
O15020	217	TTSWRDGLAFNAIVHKHRPDLLDFESLKKCN
O15020	2259	QNVYCVLRRGSLGFYKDAKAASAGVPYHGEV
O15020	229	IVHKHRPDLLDFESLKKCNAHYNLQNAFNLA
O15020	65	ALADEREAVQKKTFTKWVNSHLARVTCRVGD
O15027	1925	TKRPGQAAKKETKEPKKGESWFFRWLPGKKK
O15027	1940	KKGESWFFRWLPGKKKTEAYLPDDKNKSIVW
O15027	1949	WLPGKKKTEAYLPDDKNKSIVWDEKKNQWVN
O15027	444	ANSSFEPVKSHLVGVKPFEADRANVVGEVRE
O15042	145	NKVKTFVRGGVVNAAKEEHETDEKRGKIYKP
O15042	153	GGVVNAAKEEHETDEKRGKIYKPSSRFADQK
O15042	405	RLKNPNAPMLPPPKNKEDFEKTLSQAIVKVV
O15042	418	KNKEDFEKTLSQAIVKVVIPTERNLLALIHR
O15042	476	FLFENQTPAHVYYRWKLYSILQGDSPTKWRT
O15042	541	EEPSKKGALKEEQRDKLEEILRGLTPRKNDI
O15042	647	ATYRTIQGHLQSENFKQRVMTCFRAWEDWAI
O15042	748	DDDLDGVPLDATEDSKKNEPIFKVAPSKWEA
O15042	749	DDLDGVPLDATEDSKKNEPIFKVAPSKWEAV
O15042	755	PLDATEDSKKNEPIFKVAPSKWEAVDESELE
O15042	760	EDSKKNEPIFKVAPSKWEAVDESELEAQAVT
O15042	80	CDSPHQNLSRPLLENKLKAFSIGKMSTAKRT
O15042	832	YSNPIKEEMTESKFSKYSEMSEEKRAKLREI
O15042	850	EMSEEKRAKLREIELKVMKFQDELESGKRPK
O15042	866	VMKFQDELESGKRPKKPGQSFQEQVEHYRDK
O15042	88	SRPLLENKLKAFSIGKMSTAKRTLSKKEQEE
O15042	912	RDKKDKEKLESRSKDKKEKDECTPTRKERKR
O15042	98	AFSIGKMSTAKRTLSKKEQEELKKKEDEKAA
O15047	1656	LARFINHCCTPNCYAKVITIESQKKIVIYSK
O15047	203	YTPQTVPTGGKALSEKFQGSGAATETAESRR
O15047	297	SQDSAYSSSTTSTSFKPRRSENSYQDAFSRR
O15050	1179	NFIELSKSTKATSHYKPLDPNIHKLQDLRDE
O15050	1187	TKATSHYKPLDPNIHKLQDLRDENFPLFVTS
O15054	1072	APSAQPTPPSASVPGKKAREEAPGPPGVSRA
O15056	1120	PQPPQRPPPPTGLMVKKSASDASISSGTHGQ
O15061	925	QARSGEFHAEPTVIEKEIKIPHEFHTSMKGI
O15063	1059	PAHKAAPKGFKAFPGKGERRPAYLPQYXXXX
O15066	473	DAAEMLGAKIKAMESKLLVGGKNIVDHTNEQ
O15067	507	EQKMNRVIRACVEAPKGNPICSLHDQGAGGN
O15067	900	PENLVRAFSITQGLLKDRLLCSGHDVSDGGL
O15078	1828	NSLTDNLNDLNNELQKKQKAYNKILREKEEI
O15078	1840	ELQKKQKAYNKILREKEEIDQENDELKRQIK
O15078	2437	EEIEDLKYNYKEEVKKNILLEEKVKKLSEQL
O15083	879	SEKDANIALLELSASKKKKTQEEVMALKREK
O15084	171	VKLLLSRGANINAFDKKDRRAIHWAAYMGHI
O15084	73	ELLILSGARVNAKDSKWLTPLHRAVASCSEE
O15105	70	PGRAGCCLGKAVRGAKGHHHPHPPAAGAGAA
O15111	569	GDLMESLEQRAIDLYKQLKHRPSDHSYSDST
O15111	645	SNIKEADNTVMFMQGKRQKEIWHLLKIACTQ
O15117	265	HAGEISSLPFPGVVLKPAASRGGPGLSKNGE
O15117	319	LASGTPPARFPKAPSKLTVGGPWGQSQEKEK
O15117	425	HPSQPPVPSLPPRNIKPPFDLKSPVNEDNQD
O15117	505	QKEKEKKEQEIKKKFKLTGPIQVIHLAKACC
O15117	549	GEQIEIIRITDNPEGKWLGRTARGSYGYIKT
O15119	407	AAKISTTTSEEPCRDKGSPAVKAHLFAAERP
O15119	466	AEERRSPVREGTAPAKVEEARALPGKEAFAP
O15143	110	INRAARCVRWAPNENKFAVGSGSRVISICYF
O15143	174	AGSCDFKCRIFSAYIKEVEERPAPTPWGSKM
O15143	18	YHSFLVEPISCHAWNKDRTQIAICPNNHEVH
O15143	307	SQRGLTARERFQNLDKKASSEGGTAAGAGLD
O15143	41	CPNNHEVHIYEKSGAKWTKVHELKEHNGQVT
O15143	82	IVTCGTDRNAYVWTLKGRTWKPTLVILRINR
O15144	117	LPASKDSIVHQAGMLKRNCFASVFEKYFQFQ
O15144	256	INLIHTFRDYLHYHIKCSKAYIHTRMRAKTS
O15144	275	AYIHTRMRAKTSDFLKVLNRARPDAEKKEMK
O15144	77	KFYKELQAHGADELLKRVYGSFLVNPESGYN
O15145	147	YLQQLRQETGLRLCEKVFDPQNDKPSKWWTC
O15145	155	TGLRLCEKVFDPQNDKPSKWWTCFVKRQFMN
O15145	158	RLCEKVFDPQNDKPSKWWTCFVKRQFMNKSL
O15145	29	KLIGNMALLPIRSQFKGPAPRETKDTDIVDE
O15145	37	LPIRSQFKGPAPRETKDTDIVDEAIYYFKAN
O15145	50	ETKDTDIVDEAIYYFKANVFFKNYEIKNEAD
O15145	56	IVDEAIYYFKANVFFKNYEIKNEADRTLIYI
O15160	224	DLLMHCVKGIGKDHAKFSPVATASYRLLPDI
O15160	270	RCFSPGVIEVQEVQGKKVARVANPRLDTFSR
O15164	240	FHKKEQLKLYCETCDKLTCRDCQLLEHKEHR
O15164	801	TGDQPGLHQDNSSNGKSEWLDPSQKSPLHVG
O15164	820	LDPSQKSPLHVGETRKEDDPNEDWCAVCQNG
O15164	875	FPSGEWICTFCRDLSKPEVEYDCDAPSHNSE
O15173	162	AGRDASRGLATFCLDKDALRDEYDDLSDLNA
O15182	13	XXXMSLALRSELVVDKTKRKKRRELSEEQKQ
O15198	420	VYELTKMCTIRMSFVKGWGAEYHRQDVTSTP
O15212	25	QGEVEKYQQLQKDLSKSMSGRQKLEAQLTEN
O15212	66	DGSNVVFKLLGPVLVKQELGEARATVGKRLD
O15213	533	PRALAEVDVISLEQGKKEQIERLGYDPQAKA
O15213	567	PKPKQKGRSSTASLVKRKRKVMDEEHRDKVR
O15226	25	GIDIGEMPSYDLVLSKPSKGQKRHLSTCDGQ
O15226	272	GSKNGSRDRATELAVKLLQKRIEVRVVRRKF
O15226	394	RVFLQDHCLAEGYGTKKTSKHAAADEALKIL
O15226	407	GTKKTSKHAAADEALKILQKTQPTYPSVKSS
O15226	500	ESEVIAEAVGVKKTVKYEAAGEAVKTLKKTQ
O15226	642	ELTNDERKQIHQIAQKYGLKSKSHGVGHDRY
O15228	643	QKNALAACVRLGVVEKKKINNNCIFNVNEPA
O15228	644	KNALAACVRLGVVEKKKINNNCIFNVNEPAT
O15228	67	MKCYTPLVYKGITPCKPIDIKCSVLNSEEIH
O15231	230	IAKRVEVVEEDGPSEKSQDPPALARSTPGSN
O15231	591	LFVKEYVNASEVSSGKPVSARYSNVSSIEDS
O15231	93	STRAPTGYIIRGVFTKPIDSSSQPQQQFPKA
O15254	212	VGNMGKTATHAVVFAKLCVPGDQCHGLHPFI
O15254	291	RMGDVTPEGTYVSPFKDVRQRFGASLGSLSS
O15260	139	GGGLLLLLAESRSEGKSMFAGVPTMRESSPK
O15265	107	GQSWNLWVEASKLPGKDGTELDESFKEFGKN
O15265	117	SKLPGKDGTELDESFKEFGKNREVMGLCRED
O15265	220	RSSSGGVLSASSSSSKLLKSPKEKLQLRGNT
O15265	438	QEPHQNPHGVIPSESKPFVASKPKPHTPSLP
O15265	678	PSSPMSRKPQKLKSSKSLRPKESSGNSTNCQ
O15265	789	QSGRGPPTGSPAESIKRMSVMVNSSDSTLSL
O15269	126	LLDNPRVKAAALASLKKYGVGTCGPRGFYGT
O15269	210	IQKGLQASRSDIKLFKHNDMADLERLLKEQE
O15269	434	CMNRSIALTQARYLEKEEKCLPPPSIRVVVT
O15294	16	MASSVGNVADSTEPTKRMLSFQGLAELAHRE
O15294	385	VLQQQGKLQEALMHYKEAIRISPTFADAYSN
O15294	488	LQIVCDWTDYDERMKKLVSIVADQLEKNRLP
O15294	991	YEDIAVKLGTDLEYLKKVRGKVWKQRISSPL
O15297	66	PRPSPAALPGGEVSGKGPAVAAREARDPLPD
O15305	149	RSCSQEERIEFYELDKKENIRQKFVADLRKE
O15305	210	HVENDGYKTIYFFGDKTMPGGNDHEIFTDPR
O15305	34	APRQKITKEMDDFLQKLRQKIKIGVVGGSDF
O15305	80	DYVFPENGLVAYKDGKLLCRQNIQSHLGEAL
O15318	131	CKKAGPKPKKAKDAGKGTPLTNTEDVLKKME
O15318	89	FIETPEERQDIERYSKRYMKVYKEEWIPDWR
O15327	448	NSASQHSPDSLKNSLKMLSEKTELFVHAFKD
O15347	12	XXXXMAKGDPKKPKGKMSAYAFFVQTCREEH
O15347	125	KIKSTNPGISIGDVAKKLGEMWNNLNDSEKQ
O15347	126	IKSTNPGISIGDVAKKLGEMWNNLNDSEKQP
O15347	139	AKKLGEMWNNLNDSEKQPYITKAAKLKEKYE
O15347	145	MWNNLNDSEKQPYITKAAKLKEKYEKDVADY
O15347	155	QPYITKAAKLKEKYEKDVADYKSKGKFDGAK
O15347	165	KEKYEKDVADYKSKGKFDGAKGPAKVARKKV
O15347	170	KDVADYKSKGKFDGAKGPAKVARKKVEEEDE
O15347	43	KKKNPEVPVNFAEFSKKCSERWKTMSGKEKS
O15347	59	KCSERWKTMSGKEKSKFDEMAKADKVRYDRE
O15350	321	EDHYREQQALNESSAKNGAASKRAFKQSPPA
O15350	331	NESSAKNGAASKRAFKQSPPAVPALGAGVKK
O15355	128	ELAQIAGRPTEDEDEKEKVADEDDVDNEEAA
O15355	166	MTIEELLTRYGQNCHKGPPHSKSGGGTGEEP
O15355	172	LTRYGQNCHKGPPHSKSGGGTGEEPGSQGLN
O15355	209	DSTRETPSQENGPTAKAYTGFSSNSERGTEA
O15355	519	CFKPRNTAELQPESGKRKLEEVLSTEGAEEN
O15355	83	ALYCAKYLPDIIKDQKAYKEGKLQKALEDAF
O15371	280	WDIVVQRVGSKLFFDKRDNSDFDLLTVSETA
O15371	35	AVPEQFRDMPYQPFSKGDRLGKVADWTGATY
O15371	350	YNFPNPNPFVEDDMDKNEIASVAYRYRRWKL
O15371	364	DKNEIASVAYRYRRWKLGDDIDLIVRCEHDG
O15371	41	RDMPYQPFSKGDRLGKVADWTGATYQDKRYT
O15371	426	QKLDSQRGAVIATELKNNSYKLARWTCCALL
O15371	431	QRGAVIATELKNNSYKLARWTCCALLAGSEY
O15371	505	ILRCVIDICMKLEEGKYLILKDPNKQVIRVY
O15371	510	IDICMKLEEGKYLILKDPNKQVIRVYSLPDG
O15371	53	RLGKVADWTGATYQDKRYTNKYSSQFGGGSQ
O15372	165	LIYDPIKTAQGSLSLKAYRLTPKLMEVCKEK
O15372	172	TAQGSLSLKAYRLTPKLMEVCKEKDFSPEAL
O15372	178	SLKAYRLTPKLMEVCKEKDFSPEALKKANIT
O15372	180	KAYRLTPKLMEVCKEKDFSPEALKKANITFE
O15372	227	NVLMWELEKKSAVADKHELLSLASSNHLGKN
O15381	156	MEQRETTSSTPRISSKTGSIPLKTPAKDSEG
O15381	167	RISSKTGSIPLKTPAKDSEGGWFIDKTPSVK
O15381	177	LKTPAKDSEGGWFIDKTPSVKKDSFFLDLSC
O15381	275	SNVKFEDVGGNDMTLKEVCKMLIHMRHPEVY
O15381	28	LKQRVIQYLTSNKCGKYVDIGVLASDLQRVY
O15381	509	QEQQKKNPEMEDLPSKGVQEERLGTEPTSET
O15381	833	KGELKVSHKHFEEAFKKVRSSISKKDQIMYE
O15381	85	KELKNLTELEDEHLAKRARQGEEDNEYTESY
O15382	141	RMLRSAMRLCLPSFDKLELLECIRRLIEVDK
O15382	246	GGNYGPTVLVQQEALKRGCEQVLWLYGPDHQ
O15382	321	QTWGEFRVVERTITMKQLLRALEEGRVREVF
O15382	377	MENGPELILRFQKELKEIQYGIRAHEWMFPV
O15382	73	GKTFTDHMLMVEWNDKGWGQPRIQPFQNLTL
O15392	112	TLGEFLKLDRERAKNKIAKETNNKKKEFEET
O15392	115	EFLKLDRERAKNKIAKETNNKKKEFEETAKK
O15392	120	DRERAKNKIAKETNNKKKEFEETAKKVRRAI
O15392	121	RERAKNKIAKETNNKKKEFEETAKKVRRAIE
O15392	122	ERAKNKIAKETNNKKKEFEETAKKVRRAIEQ
O15392	130	KETNNKKKEFEETAKKVRRAIEQLAAMDXXX
O15392	23	PAWQPFLKDHRISTFKNWPFLEGCACTPERM
O15392	78	ELEGWEPDDDPIEEHKKHSSGCAFLSVKKQF
O15392	90	EEHKKHSSGCAFLSVKKQFEELTLGEFLKLD
O15403	220	IRGPASPKIVIQENRKEAQYMLENEKTRTSI
O15405	257	KTPKKKKKKDPNEPQKPVSAYALFFRDTQAA
O15417	1591	HKGSEEEHDALIGMGKARGRNQTWDEHEASS
O15417	1893	SPTVGPSLSVVQLEAKQKARKKEERQSLLGT
O15417	609	SFARDAVAVRPGGCGKKSPFGGLGTMKPEPA
O15417	620	GGCGKKSPFGGLGTMKPEPAPTSAGASRAQA
O15440	798	NLLLGETPPVEINSKKETSGSQKKSQDKGPK
O15440	806	PVEINSKKETSGSQKKSQDKGPKTGSVKKEK
O15446	174	TGPRSALAPNLLTSGKKKKEMQVTEAPVTQE
O15446	70	CFNGRHVPLSGSQIVKGKLAGKRHRYRVLSS
O15457	456	CNTPLLRAYYGSLEDKRFGIILEKIKTVIND
O15498	103	RVAFTLLEKVLDEFSKQVDRIDWPVGSPATI
O15498	15	XMKLYSLSVLYKGEAKVVLLKAAYDVSSFSF
O15498	166	IILHNTMESLLERGEKLDDLVSKSEVLGTQS
O15498	186	VSKSEVLGTQSKAFYKTARKQNSCCAIMXXX
O15511	67	TAALQAALKNPPINTKSQAVKDRAGSIVLKV
O15511	87	KDRAGSIVLKVLISFKANDIEKAVQSLDKNG
O15516	31	RDDSSIFDGLVEEDDKDKAKRVSRNKSEKKR
O15525	110	SENASMKLELDALRSKYEALQTFARTVARSP
O15525	53	NQHLRGLSKEEIVQLKQRRRTLKNRGYAASC
O15525	60	SKEEIVQLKQRRRTLKNRGYAASCRVKRVTQ
O15525	76	NRGYAASCRVKRVTQKEELEKQKAELQQEVE
O15527	335	SADLRQSRHAQEPPAKRRKGSKGPEGXXXXX
O15530	296	PFRAGNEYLIFQKIIKLEYDFPEKFFPKARD
O15530	304	LIFQKIIKLEYDFPEKFFPKARDLVEKLLVL
O15541	107	EPESLGVVYKSTRSAKPVGPEDMGATAVYEL
O15541	161	GKEDDKIYRGINNYQKYMKPKDTSMGNASSG
O15550	633	PHNRTNLTSSAEEPWKNQLSNSTQGLHKGQS
O43143	166	VRHQSFVLVGETGSGKTTQIPQWCVEYMRSL
O43143	17	SKRHRLDLGEDYPSGKKRAGTDGKDRDRDRD
O43143	185	IPQWCVEYMRSLPGPKRGVACTQPRRVAAMS
O43143	234	YSIRFEDCSSAKTILKYMTDGMLLREAMNDP
O43143	384	IKREVDDLGPEVGDIKIIPLYSTLPPQQQQR
O43143	445	IDGVVFVIDPGFAKQKVYNPRIRVESLLVTA
O43143	488	AGRTRPGKCFRLYTEKAYKTEMQDNTYPEIL
O43143	614	CFVRPTEAKKAADEAKMRFAHIDGDHLTLLN
O43143	730	DNQVVQLHPSTVLDHKPEWVLYNEFVLTTKN
O43143	754	FVLTTKNYIRTCTDIKPEWLVKIAPQYYDMS
O43143	760	NYIRTCTDIKPEWLVKIAPQYYDMSNFPQCE
O43143	777	APQYYDMSNFPQCEAKRQLDRIIAKLQSKEY
O43147	590	VWPFLLGHYKFGMSKKEMEQVDAVVAARYQQ
O43148	126	DVPKDKSSTGDGTQNKRKIALEDVPEKQKNL
O43148	128	PKDKSSTGDGTQNKRKIALEDVPEKQKNLEE
O43148	137	GTQNKRKIALEDVPEKQKNLEEGHSSTVAAH
O43148	208	QKKKRDITVLDLGCGKGGDLLKWKKGRINKL
O43148	222	GKGGDLLKWKKGRINKLVCTDIADVSVKQCQ
O43148	433	LEPYPANESSKLVSEKVDDYEHAAKYMKNSQ
O43148	75	KEFEDDLVKESSSCGKDTPSKKRKLDPEIVP
O43149	2306	KTRKRKTVKDYQLVQKGGGQECGDSRAQLSQ
O43149	2667	ILDMFMQLEEKHEWEKILQKVLQGCREDMLG
O43151	352	DYIQSVFKRPEALPTKPKVKVEAPSSSPAPA
O43151	465	PAGGPVGTEKAAPGIKPSVRKPIQIKKSRPR
O43151	684	KYLDTPTKSLLDTPAKRAQAEFPTCDCVEQI
O43159	131	CHKQALVGSDSAEDEKRKRKCQKHAPINSAQ
O43159	138	GSDSAEDEKRKRKCQKHAPINSAQHLDNVDQ
O43159	409	SSRFEDVRTFLRAVTKLGFKIVSKDLTNSHF
O43159	413	EDVRTFLRAVTKLGFKIVSKDLTNSHFFLFD
O43159	417	TFLRAVTKLGFKIVSKDLTNSHFFLFDFQKT
O43159	90	CPKKASFASASAEVGKKGKKKCQKQGPPCSD
O43164	46	ITGRRYGRRHAYVSFKPCMTRHERSLGRAGD
O43166	1482	SSGPRSFYPRQGATSKYLIGWKKPEGTINSV
O43166	1488	FYPRQGATSKYLIGWKKPEGTINSVGFMDTR
O43167	280	KDYKLVGDQEDHGSAKRICGRRKRPGGPEAR
O43167	477	YSCGICGKSFSDSSAKRRHCILHTGKKPFSC
O43169	30	EVETSVTYYRLEEVAKRNSLKELWLVIHGRV
O43169	35	VTYYRLEEVAKRNSLKELWLVIHGRVYDVTR
O43169	88	SFEDVGHSSDAREMLKQYYIGDIHPSDLKPE
O43172	146	ERLRNILSVVGTDALKKTKKDDEKSKKSKEE
O43172	15	XMASSRASSTQATKTKAPDDLVAPVVKKPHI
O43172	159	ALKKTKKDDEKSKKSKEEYQQTWYHEGPNSL
O43172	27	TKTKAPDDLVAPVVKKPHIYYGSLEEKERER
O43172	284	LRGHNTNVGAIVFHPKSTVSLDPKDVNLASC
O43172	292	GAIVFHPKSTVSLDPKDVNLASCAADGSVKL
O43172	306	PKDVNLASCAADGSVKLWSLDSDEPVADIEG
O43172	38	PVVKKPHIYYGSLEEKERERLAKGESGILGK
O43172	432	PNGYHIATGSGDNTCKVWDLRQRRCVYTIPA
O43172	486	DNTAKIWTHPGWSPLKTLAGHEGKVMGLDIS
O43172	53	KERERLAKGESGILGKDGLKAGIEAGNINIT
O43175	136	IPQATASMKDGKWERKKFMGTELNGKTLGIL
O43175	137	PQATASMKDGKWERKKFMGTELNGKTLGILG
O43175	289	DHENVISCPHLGASTKEAQSRCGEEIAVQFV
O43175	33	CCRKILQDGGLQVVEKQNLSKEELIAELQDC
O43175	351	AEALGTLMRAWAGSPKGTIQVITQGTSLKNA
O43175	364	SPKGTIQVITQGTSLKNAGNCLSPAVIVGLL
O43175	380	NAGNCLSPAVIVGLLKEASKQADVNLVNAKL
O43175	394	LKEASKQADVNLVNAKLLVKEAGLNVTTSHS
O43175	58	AELQDCEGLIVRSATKVTADVINAAEKLQVV
O43175	69	RSATKVTADVINAAEKLQVVGRAGTGVDNVD
O43242	16	MKQEGSARRRGADKAKPPPGGGEQEPPPPPA
O43242	186	VVIFMMNSKRYKEAQKISDDLMQKISTQNRR
O43242	223	AKCYYYHARVYEFLDKLDVVRSFLHARLRTA
O43242	296	NNNEWARYLYYTGRIKAIQLEYSEARRTMTN
O43242	374	PYFLLTQAVRTGNLAKFNQVLDQFGEKFQAD
O43242	54	EEAATGGGSTGEADGKTAAAAAEHSQRELDT
O43242	76	EHSQRELDTVTLEDIKEHVKQLEKAVSGKEP
O43248	178	GDPPAEPPCSGKGEAKGEPEAPPASGLASRA
O43248	219	ENTNPSSSGSAHSVAKEPAKGAAPNAPRTRK
O43252	243	VDASYEVKELYVPENKLHLAKTDAETLPALK
O43252	258	KLHLAKTDAETLPALKINKVDMQWVQVLAEG
O43257	66	LGKRLPQFDDDADTGKKKKKTRGDHFKLRFR
O43257	67	GKRLPQFDDDADTGKKKKKTRGDHFKLRFRK
O43264	35	LGTRISRLTRRVEEIKGEVCNMISKKYSEFL
O43264	634	YSAASKAVRQVLHQLKRLGIVWQDVLPVNIY
O43264	719	SKNKKYQEEVPVYVPKWMPFKELMMMLQASL
O43264	96	VRRDLHVSTGEFTDLKQQLERDSVVLSLLKQ
O43283	502	SAIMLQLEMREKELIKREQAVEKKYPGTYKR
O43290	129	DASSLSIEETNKLRAKLGLKPLEVNAIKKEA
O43290	141	LRAKLGLKPLEVNAIKKEAGTKEEPVTADVI
O43290	147	LKPLEVNAIKKEAGTKEEPVTADVINPMALR
O43290	219	IERSRQLQKEKDLAEKRAKLLEEMDQEFGVS
O43290	302	DVLVNVNLVDKERAEKNVELRKKKPDYLPYA
O43290	329	LPYAEDESVDDLAQQKPRSILSKYDEELEGE
O43290	336	SVDDLAQQKPRSILSKYDEELEGERPHSFRL
O43290	400	RLASEYLTPEEMVTFKKTKRRVKKIRKKEKE
O43290	648	IVNRGLAAALLLCQNKGLLETTVQKVARVKA
O43290	657	LLLCQNKGLLETTVQKVARVKAPNKSLPSAV
O43290	662	NKGLLETTVQKVARVKAPNKSLPSAVYCIED
O43290	666	LETTVQKVARVKAPNKSLPSAVYCIEDKMAI
O43290	684	PSAVYCIEDKMAIDDKYSRREEYRGFTQDFK
O43290	780	PLGTVALLQEKQKAQKTPYIVLSGSGKSMNA
O43295	220	HEDRPQRRSSVKKIEKMKEKRQAKYSENKLK
O43295	222	DRPQRRSSVKKIEKMKEKRQAKYSENKLKCT
O43295	224	PQRRSSVKKIEKMKEKRQAKYSENKLKCTKA
O43298	247	YSKPSIMAHKRWIHVKPERLEQACEGMDVHA
O43303	1001	SRVPNRVPVSGVYAGKIQRKRPNVATIXXXX
O43303	648	MLGTSSKESEELLKSKMLAFEEMRKRLEEQH
O43314	248	SYIYEEFMPTDGTDVKVYTVGPDYAHAEARK
O43314	270	DYAHAEARKSPALDGKVERDSEGKEVRYPVI
O43314	949	HTSKRDEVDRAVILFKPMVSEPIHIHRKSPL
O43318	474	SPSVRMITTSGPTSEKPTRSHPWTPDDSTDT
O43324	136	YYGLHRFIVDLTVQEKEKYLNVSRWFCHIQH
O43324	166	HYPGIRQHLSSVVFIKNRLYTNSHXXXXXXX
O43324	21	ELSLLEKSLGLSKGNKYSAQGERQIPVLQTN
O43324	57	TGLTTIAAHLVKQANKEYLLGSTAEEKAIVQ
O43324	96	QVDGHSSKNDIHTLLKDLNSYLEDKVYLTGY
O43361	466	SHLVQHQKIHTDAFSKRSDLIQHKRIDIRPR
O43379	1127	FPPRATQCLVKSPEVKLMDRGGSQPRAGTGY
O43390	103	LSHVQNKSAFLCGVMKTYRQREKQGSKVQES
O43390	114	CGVMKTYRQREKQGSKVQESTKGPDEAKIKA
O43390	126	QGSKVQESTKGPDEAKIKALLERTGYTLDVT
O43390	216	LSGQNRGYAFITFCGKEAAQEAVKLCDSYEI
O43390	224	AFITFCGKEAAQEAVKLCDSYEIRPGKHLGV
O43390	235	QEAVKLCDSYEIRPGKHLGVCISVANNRLFV
O43390	285	TEGLVDVILYHQPDDKKKNRGFCFLEYEDHK
O43390	286	EGLVDVILYHQPDDKKKNRGFCFLEYEDHKS
O43390	300	KKKNRGFCFLEYEDHKSAAQARRRLMSGKVK
O43390	341	ADPVEEPDPEVMAKVKVLFVRNLATTVTEEI
O43390	374	KSFSEFGKLERVKKLKDYAFVHFEDRGAAVK
O43390	389	KDYAFVHFEDRGAAVKAMDEMNGKEIEGEEI
O43390	397	EDRGAAVKAMDEMNGKEIEGEEIEIVLAKPP
O43390	41	HTEHYKTLIEAGLPQKVAERLDEIFQTGLVA
O43390	584	VGGKRKADGYNQPDSKRRQTNNQQNWGSQPI
O43390	94	VLQQFKESDLSHVQNKSAFLCGVMKTYRQRE
O43395	103	KRELKEVFGDDSEISKESSGVKKRRIPRFEE
O43395	12	XXXXMALSKRELDELKPWIEKTVKRVLGFSE
O43395	17	ALSKRELDELKPWIEKTVKRVLGFSEPTVVT
O43395	220	KAAELQARIQAQLALKPGLIGNANMVGLANL
O43395	252	AMGIAPPKVELKDQTKPTPLILDEQGRTVDA
O43395	282	ATGKEIELTHRMPTLKANIRAVKREQFKQQL
O43395	294	PTLKANIRAVKREQFKQQLKEKPSEDMESNT
O43395	495	NLMRVLGTEAVQDPTKVEAHVRAQMAKRQKA
O43395	52	CVGKGMDKKKAADHLKPFLDDSTLRFVDKLF
O43395	647	LVWEGTAKDRSFGEMKFKQCPTENMAREHFK
O43396	192	LYSMKFQGPDNGQGPKYVKIFINLPRSMDFE
O43399	119	SAYVKTSEKLGEWNEKVTQSDLYKKTQETLS
O43399	127	KLGEWNEKVTQSDLYKKTQETLSQAGQKTSA
O43399	165	AISRKLGDMRNSATFKSFEDRVGTIKSKVVG
O43402	110	ANERVKDASPNQVAEKVASRIAEGFSDTALI
O43402	20	KLTTQAYCKMVLHGAKYPHCAVNGLLVAEKQ
O43414	239	VDEWMAKEGLLDPNVKSIFVTCGDWDLKVML
O43414	276	LGLPVADYFKQWINLKKAYSFAMGCWPKNGL
O43414	314	SLQHIGRPHSGIDDCKNIANIMKTLAYRGFI
O43414	321	PHSGIDDCKNIANIMKTLAYRGFIFKQTSKP
O43422	555	TNLATKLDIQMKLPGKFRRAHQGNLESQLTS
O43422	654	SAELHCWRIKWKHRGKDIELPSTIYEALHLP
O43423	82	KLELRVSGGLEVLAEKCPNLTHLYLSGNKIK
O43427	142	TGITLKSCRRQFDNFKRVFKVVEEMRGSLVD
O43432	1051	NTVQGAKNSRVLDPSKFLKITKPTIDEKIQL
O43432	152	REKKTIRIRDPNQGGKDITEEIMSGGGSRNP
O43432	1566	SSKDPAEQNGKGVALKSVTAFFTWLREAEEE
O43432	243	LKSPSPVLRLVLSGEKKEQEGQTSETTAIVS
O43432	764	IKTQELFRKVRSILNKLTPQMFNQLMKQVSG
O43432	903	RSIGNIKFIGELFKLKMLTEAIMHDCVVKLL
O43432	916	KLKMLTEAIMHDCVVKLLKNHDEESLECLCR
O43432	919	MLTEAIMHDCVVKLLKNHDEESLECLCRLLT
O43432	938	EESLECLCRLLTTIGKDLDFEKAKPRMDQYF
O43432	944	LCRLLTTIGKDLDFEKAKPRMDQYFNQMEKI
O43439	258	ENSFDRDTIAPEPPAKRVCTISPAPRHSPAL
O43439	447	YVPVEFWKKTEEAVNKVKIQAMSEVQKAVAE
O43447	101	GVASIYRGPFADENFKLRHSAPGLLSMANSG
O43447	137	CQFFITCSKCDWLDGKHVVFGKIIDGLLVMR
O43447	153	HVVFGKIIDGLLVMRKIENVPTGPNNKPKLP
O43447	61	FCTGEFRKDGVPIGYKGSTFHRVIKDFMIQG
O43448	315	VPDTCRASIKGYQWLKDKVQSEDGKKQQAKV
O43474	252	APGSEYGSPSVISVSKGSPDGSHPVVVAPYN
O43474	52	AGAPNNRWREELSHMKRLPPVLPGRPYDLAA
O43488	128	SLKPDSVRSQLETSLKRLQCPQVDLFYLHAP
O43488	236	RFYAYNPLAGGLLTGKYKYEDKDGKQPVGRF
O43488	238	YAYNPLAGGLLTGKYKYEDKDGKQPVGRFFG
O43490	82	QPRDFPEDTLRKFLQKAYESKIDYDKPETVI
O43491	135	EEQRQAKGDAEEMAQKKQEIKVEVKEEKPSV
O43491	176	VEMQPTELVSKEREEKVKETQEDKLEGGAAK
O43491	191	KVKETQEDKLEGGAAKRETKEVQTNELKAEK
O43502	72	ALETLQIIRRECLTNKPRYAGTSESHKKCTA
O43524	242	GTGKSSWWIINPDGGKSGKAPRRRAVSMDNS
O43524	259	GKAPRRRAVSMDNSNKYTKSRGRAAKKKAAL
O43524	271	NSNKYTKSRGRAAKKKAALQTAPESADDSPS
O43524	290	QTAPESADDSPSQLSKWPGSPTSRSSDELDA
O43583	22	ESSGADCKGDPRNSAKLDADYPLRVLYCGVC
O43583	59	CEYMPDVAKCRQWLEKNFPNEFAKLTVENSP
O43592	260	DCLFEVVNKGMDPVDKMKLVESLCQVLQSAG
O43592	634	NLLTPLMEKFKILLEKLMLAQDEERQASLAD
O43592	668	HAVGFASRTSKAFSNKQTVKQCGCSEVYLDC
O43598	113	SLGVGYELGRAVAFNKRILCLFRPQSGRVLS
O43602	50	CSFYRTRTLQALSNEKKAKKVRFYRNGDRYF
O43602	51	SFYRTRTLQALSNEKKAKKVRFYRNGDRYFK
O43615	105	RLEESDVLQEARRKYKTIESETVRTSEVLRK
O43615	264	KENNVVFNRFFEMKMKYDESDNAFIRASRAL
O43633	124	AMGTMNRQLKLPQIQKIMMEFERQAEIMDMK
O43633	94	MRANIQAVSLKIQTLKSNNSMAQAMKGVTKA
O43660	268	IVSTRSPYLFSCGEDKQVKCWDLEYNKVIRH
O43660	279	CGEDKQVKCWDLEYNKVIRHYHGHLSAVYGL
O43660	31	RSLKRTHDMFVADNGKPVPLDEESHKRKMAI
O43660	484	AFDQSESRLLTAEADKTIKVYREDDTATEET
O43660	62	KLRNEYGPVLHMPTSKENLKEKGPQNATDSY
O43663	17	RRSEVLAEESIVCLQKALNHLREIWELIGIP
O43663	387	ASDPNRFTNRGGNLLKEEKQRAKLQKMLPKL
O43663	407	RAKLQKMLPKLEEELKARIELWEQEHSKAFM
O43663	419	EELKARIELWEQEHSKAFMVNGQKFMEYVAE
O43663	484	RTPSKRRGLAPNTPGKARKLNTTTMSNATAN
O43663	534	PPSGSKPVAASTCSGKKTPRTGRHGANKENL
O43670	10	XXXXXXMGRKKKKQLKPWCWYCNRDFDDEKI
O43670	100	IPEKDMDERRRLLEQKTQESQKKKQQDDSDE
O43670	31	CNRDFDDEKILIQHQKAKHFKCHICHKKLYT
O43670	350	TTNSTAAKPAASITSKPATLTTTSATSKLIH
O43670	36	DDEKILIQHQKAKHFKCHICHKKLYTGPGLA
O43670	43	QHQKAKHFKCHICHKKLYTGPGLAIHCMQVH
O43674	131	PISRWIARNFYDSPEKIYERTMAVLQIEAEK
O43676	23	EHGHHKMELPDYRQWKIEGTPLETIQKKLAA
O43676	34	YRQWKIEGTPLETIQKKLAAKGLRDPWGRNE
O43677	38	PSVRSKFYVREPPNAKPDWLKVGFTLGTTVF
O43679	232	MSRHKTYNLSPRDCLKTCLFQKWQRMVAPPA
O43679	238	YNLSPRDCLKTCLFQKWQRMVAPPAEPTRQP
O43681	267	FLSLYETERLIQELAKCKIDTHNIIVNQLVF
O43681	330	IVKLPLLPHEVRGADKVNTFSALLLEPYKPP
O43681	63	VGKTTCSCSLAVQLSKGRESVLIISTDPAHN
O43683	653	LDSCEENMVVPSRDGKFSPIQEKSPKQALSS
O43684	139	DPRTPCNAGTFSQPEKVYTLSVSGDRLIVGT
O43684	191	SSLKYQTRCIRAFPNKQGYVLSSIEGRVAVE
O43684	216	GRVAVEYLDPSPEVQKKKYAFKCHRLKENNI
O43684	222	YLDPSPEVQKKKYAFKCHRLKENNIEQIYPV
O43684	227	PEVQKKKYAFKCHRLKENNIEQIYPVNAISF
O43707	114	PERGKMRVHKINNVNKALDFIASKGVKLVSI
O43707	125	NNVNKALDFIASKGVKLVSIGAEEIVDGNAK
O43707	214	NALIHRHRPELIEYDKLRKDDPVTNLNNAFE
O43707	217	IHRHRPELIEYDKLRKDDPVTNLNNAFEVAE
O43707	233	DDPVTNLNNAFEVAEKYLDIPKMLDAEDIVN
O43707	283	FSGAQKAETAANRICKVLAVNQENEHLMEDY
O43707	323	WIRRTIPWLEDRVPQKTIQEMQQKLEDFRDY
O43707	331	LEDRVPQKTIQEMQQKLEDFRDYRRVHKPPK
O43707	417	LNEIRRLERLDHLAEKFRQKASIHEAWTDGK
O43707	437	ASIHEAWTDGKEAMLKHRDYETATLSDIKAL
O43707	450	MLKHRDYETATLSDIKALIRKHEAFESDLAA
O43707	455	DYETATLSDIKALIRKHEAFESDLAAHQDRV
O43707	497	ELDYYDSHNVNTRCQKICDQWDALGSLTHSR
O43707	518	DALGSLTHSRREALEKTEKQLEAIDQLHLEY
O43707	54	DRDLLLDPAWEKQQRKTFTAWCNSHLRKAGT
O43707	592	LPDADREREAILAIHKEAQRIAESNHIKLSG
O43707	604	AIHKEAQRIAESNHIKLSGSNPYTTVTPQII
O43707	622	GSNPYTTVTPQIINSKWEKVQQLVPKRDHAL
O43707	625	PYTTVTPQIINSKWEKVQQLVPKRDHALLEE
O43707	66	QQRKTFTAWCNSHLRKAGTQIENIDEDFRDG
O43707	701	QLSHLKQYERSIVDYKPNLDLLEQQHQLIQE
O43707	779	QEQMQEFRASFNHFDKDHGGALGPEEFKACL
O43707	859	TADQVIASFKVLAGDKNFITAEELRRELPPD
O43708	57	RGQQFSKDFQALNPMKQVPTLKIDGITIHQS
O43709	196	AGFSGGMVVDYPNSAKAKKFYLCLFSGPSTF
O43715	12	XXXXMNSVGEACTDMKREYDQCFNRWFAEKF
O43715	42	FLKGDSSGDPCTDLFKRYQQCVQKAIKEKEI
O43715	50	DPCTDLFKRYQQCVQKAIKEKEIPIEGLEFM
O43715	55	LFKRYQQCVQKAIKEKEIPIEGLEFMGHGKE
O43719	169	SKFGIIMRDPQTEEFKVKLYKDNQGNLKGDG
O43719	174	IMRDPQTEEFKVKLYKDNQGNLKGDGLCCYL
O43719	190	DNQGNLKGDGLCCYLKRESVELALKLLDEDE
O43719	210	ELALKLLDEDEIRGYKLHVEVAKFQLKGEYD
O43719	245	KKKCKDYKKKLSMQQKQLDWRPERRAGPSRM
O43719	297	LVLNEIREDLRVECSKFGQIRKLLLFDRHPD
O43719	410	GPSRARHFSEHPSTSKMNAQETATGMAFEEP
O43719	429	QETATGMAFEEPIDEKKFEKTEDGGEFEEGA
O43719	473	AEEGCPEKESEEGCPKRGFEGSCSQKESEEG
O43719	483	EEGCPKRGFEGSCSQKESEEGNPVRGSEEDS
O43719	505	PVRGSEEDSPKKESKKKTLKNDCEENGLAKE
O43719	506	VRGSEEDSPKKESKKKTLKNDCEENGLAKES
O43719	661	EDEEYADEKGLEAADKKAEEGDADEKLFEES
O43739	273	LTHTFFNPDREGWLLKLGGGRVKTWKRRWFI
O43747	147	SEMCRDLAGEVEKLLKTSNSYLRKKAALCAV
O43747	78	AHFGQLECLKLIASQKFTDKRIGYLGAMLLL
O43765	103	SAEAERLKTEGNEQMKVENFEAAVHFYGKAI
O43765	137	PANAVYFCNRAAAYSKLGNYAGAVQDCERAI
O43765	160	VQDCERAICIDPAYSKAYGRMGLALSSLNKH
O43765	184	LSSLNKHVEAVAYYKKALELDPDNETYKSNL
O43765	200	ALELDPDNETYKSNLKIAELKLREAPSPTGG
O43765	95	RTPPSEEDSAEAERLKTEGNEQMKVENFEAA
O43766	318	CLTLGQYMQPTRRHLKVEEYITPEKFKYWEK
O43768	40	EGILPERAEEAKLKAKYPSLGQKPGGSDFLM
O43768	47	AEEAKLKAKYPSLGQKPGGSDFLMKRLQKGQ
O43768	63	PGGSDFLMKRLQKGQKYFDSGDYNMAKAKMK
O43768	89	KAKMKNKQLPSAGPDKNLVTGDHIPTPQDLP
O43772	244	PPDVLKSRFQTAPPGKYPNGFRDVLRELIRD
O43776	104	LRREKNLEEAKKITIKNDPSLPEPKCVKIGA
O43776	129	CVKIGALEGYRGQRVKVFGWVHRLRRQGKNL
O43776	244	QLNNRHMMIRGENMSKILKARSMVTRCFRDH
O43776	490	GSMRIFDSEEILAGYKREGIDPTPYYWYTDQ
O43776	50	TVGKEPFPTIYVDSQKENERWNVISKSQLKN
O43776	60	YVDSQKENERWNVISKSQLKNIKKMWHREQM
O43776	64	QKENERWNVISKSQLKNIKKMWHREQMKSES
O43795	1109	SDEFLVQFRQDKVCVKFIQGNQKNGSVPTCK
O43795	68	ISVNPYRSLPIYSPEKVEEYRNRNFYELSPH
O43795	972	SSVGQPFQGAYLEINKNPKYKKLKDAIEEKI
O43808	130	NVLLTTPLWVVNTRLKLQGAKFRNEDIVPTN
O43809	122	PGGELNPGEDEVEGLKRLMTEILGRQDGVLQ
O43809	189	LFLVQLQEKALFAVPKNYKLVAAPLFELYDN
O43809	23	RSQTGWPRGVTQFGNKYIQQTKPLTLERTIN
O43809	73	SSVAARFQRMREEFDKIGMRRTVEGVLIVHE
O43813	101	QLAHGYVKQSLNCLTKRSITFLCGDAGPLAV
O43813	128	PLAVAAVLYHKMNNEKQAEDCITRLIHLNKI
O43813	142	EKQAEDCITRLIHLNKIDPHAPNEMLYGRIG
O43813	15	XMAQRAFPNPYADYNKSLAEGYFDAAGRLTP
O43813	245	QPSLQVSQGKLHSLVKPSVDYVCQLKFPSGN
O43815	103	RKGQENLKKDLVRRIKMLEYALKQERAKYHK
O43815	456	DIANNKDALRKTWNPKFTLRSHFDGIRALAF
O43815	689	PTLPISITAHEDRHIKFYDNNTGKLIHSMVA
O43818	113	AEARAFEEDQVAGRLKEDVLEQRGRLQKLVA
O43818	12	XXXXMSATAAARKRGKPASGAGAGAGAGKRR
O43818	129	EDVLEQRGRLQKLVAKEIQAPASADIRVLRG
O43818	40	KRRRKADSAGDRGKSKGGGKMNEEISSDSES
O43823	396	RDRAADRIQFACSVCKFRSFDDEEIQKHLQS
O43823	428	FHKETLRFISTKLPDKTVEFLQEYIVNRNKK
O43823	524	RLAAEQFKKTSLHVAKSVLNNRHIVKMLEKY
O43823	534	SLHVAKSVLNNRHIVKMLEKYLKGEDPFTSE
O43823	538	AKSVLNNRHIVKMLEKYLKGEDPFTSETVDP
O43823	637	EQLLEEQVPCGTAHEKGVPKARSEAAEAGNG
O43823	95	YGPEPCTDNSDSLIAKINQRLDMMSKEGGRG
O43829	284	LYGHHREQIACQACGKTFSDEGRLRKHEKLH
O43837	105	NMASEEKLEQVLSSMKENKVAIIGKIHTPME
O43837	114	QVLSSMKENKVAIIGKIHTPMEYKGELASYD
O43837	122	NKVAIIGKIHTPMEYKGELASYDMRLRRKLD
O43837	135	EYKGELASYDMRLRRKLDLFANVVHVKSLPG
O43837	146	RLRRKLDLFANVVHVKSLPGYMTRHNNLDLV
O43837	199	ECLKIVTRAKSQRIAKFAFDYATKKGRGKVT
O43837	218	DYATKKGRGKVTAVHKANIMKLGDGLFLQCC
O43837	242	GLFLQCCEEVAELYPKIKFETMIIDNCCMQL
O43837	350	HLNLEYHSSMIADAVKKVIKVGKVRTRDMGG
O43837	374	RTRDMGGYSTTTDFIKSVIGHLQTKGSXXXX
O43837	68	MLPGDGVGPELMHAVKEVFKAAAVPVEFQEH
O43837	96	QEHHLSEVQNMASEEKLEQVLSSMKENKVAI
O43847	1024	TEEAFNTQVTALIKLKECEDTHLGEEVDRNW
O43847	455	TITWALPPQQQHYRVKPLHYISWLVGHEGKG
O43847	992	TVGTQATKYNSEVVDKKIEEFLSSFEEKIEN
O43852	255	FRDKNRDGKMDKEETKDWILPSDYDHAEAEA
O43852	98	DKDGFVTVDELKDWIKFAQKRWIYEDVERQW
O43865	108	EKQQTNSKGSSNFCVKNIKQAEFGRREIEIA
O43865	141	DMSALISLRKRAQGEKPLAGAKIVGCTHITA
O43865	240	MILDDGGDLTHWVYKKYPNVFKKIRGIVEES
O43865	246	GDLTHWVYKKYPNVFKKIRGIVEESVTGVHR
O43865	267	VEESVTGVHRLYQLSKAGKLCVPAMNVNDSV
O43865	27	VGEELKQAKEIEDAEKYSFMATVTKAPKKQI
O43865	270	SVTGVHRLYQLSKAGKLCVPAMNVNDSVTKQ
O43865	286	LCVPAMNVNDSVTKQKFDNLYCCRESILDGL
O43865	359	PICALQACMDGFRVVKLNEVIRQVDVVITCT
O43865	36	EIEDAEKYSFMATVTKAPKKQIQFADDMQEF
O43865	40	AEKYSFMATVTKAPKKQIQFADDMQEFTKFP
O43865	478	ALALIELYNAPEGRYKQDVYLLPKKMDEYVA
O43918	114	SFPKDVDLSQPRKGRKPPAVPKALVPPPRLP
O43918	120	DLSQPRKGRKPPAVPKALVPPPRLPTKRKAS
O43918	159	AALTPRGTASPGSQLKAKPPKKPESSAEQQR
O43918	165	GTASPGSQLKAKPPKKPESSAEQQRLPLGNG
O43918	221	VEGILIQQVFESGGSKKCIQVGGEFYTPSKF
O43918	222	EGILIQQVFESGGSKKCIQVGGEFYTPSKFE
O43918	245	FYTPSKFEDSGSGKNKARSSSGPKPLVRAKG
O43924	79	NFSSTEQMEKFRLEQKVYFKGQCLEEWFFEF
O43929	231	HLMNSFGFPQYVKIFKEQLSLPAEFPDKVFA
O43929	417	MKLLLDNTQIMNALQKYPNCPTDVRQWATSS
O60216	387	LFSLPAQPLWNNRLLKLFTRCLTPLVPEDLR
O60216	477	NIDESAMPPPPPQGVKRKAGQIDPEPVMPPQ
O60216	573	KRTQQMLHGLQRALAKTGAESISLLELCRNT
O60216	596	LLELCRNTNRKQAAAKFYSFLVLKKQQAIEL
O60216	72	GHLLLGVVRIYHRKAKYLLADCNEAFIKIKM
O60216	86	AKYLLADCNEAFIKIKMAFRPGVVDLPEENR
O60218	125	IHWPQGFKSGDDLFPKDDKGNAIGGKATFLD
O60218	179	HFQIEKLLNKPGLKYKPVTNQVECHPYLTQE
O60218	222	VTAYSPLGSPDRPWAKPEDPSLLEDPKIKEI
O60218	95	WPTFFERPLVRKAFEKTLKDLKLSYLDVYLI
O60231	202	QRDKDRTRNVLERSDKKAYEEAQKRLKMAEE
O60231	210	NVLERSDKKAYEEAQKRLKMAEEDRKAMVPE
O60231	340	EQRRWEEARLGAASLKFGARDAASQEPKYQL
O60231	733	SANQRAGRAGRVAAGKCFRLYTAWAYQHELE
O60231	78	ALRLWNKVPRKAVVEKPARAAEREARALLEK
O60231	860	AMLSVNNSIFYRPKDKVVHADNARVNFFLPG
O60234	35	KFRFRKETDNAAIIMKVDKDRQMVVLEEEFQ
O60234	74	MELPERQPRFVVYSYKYVHDDGRVSYPLCFI
O60244	111	FVRLLALVKWANNAGKVEKCAMISSFLDQQA
O60244	176	LTTGSYPRLPTCIRDKIIPPDPITKIEKQAT
O60244	360	LGRKTGTASVHKVTIKIDENDVSKPLQIFHD
O60244	615	FRTKTGKQTRTNAKRKLSDDPCPVESKKTKR
O60244	626	NAKRKLSDDPCPVESKKTKRAGEMCAFNKVL
O60256	115	CAKSIIGVIPYFPYSKQCKMRKRGSIVSKLL
O60256	48	ELSKKIAERLGVEMGKVQVYQEPNRETRVQI
O60264	112	KQTELFAHFIQPAAQKTPTSPLKMKPGRPRI
O60264	129	PTSPLKMKPGRPRIKKDEKQNLLSVGDYRHR
O60264	238	KHYRNIPGPHMVLVPKSTLHNWMSEFKRWVP
O60264	249	VLVPKSTLHNWMSEFKRWVPTLRSVCLIGDK
O60264	264	KRWVPTLRSVCLIGDKEQRAAFVRDVLLPGE
O60264	430	GLSKMQREWYTRILMKDIDILNSAGKMDKMR
O60264	440	TRILMKDIDILNSAGKMDKMRLLNILMQLRK
O60264	600	VDLQAMDRAHRIGQTKTVRVFRFITDNTVEE
O60264	665	MLQMIRHGATHVFASKESEITDEDIDGILER
O60264	71	AEMEEIFDDASPGKQKEIQEPDPTYEEKMQT
O60264	735	REKQKIAFTEWIEPPKRERKANYAVDAYFRE
O60264	767	LRVSEPKAPKAPRPPKQPNVQDFQFFPPRLF
O60264	799	LLEKEILFYRKTIGYKVPRNPELPNAAQAQK
O60264	814	KVPRNPELPNAAQAQKEEQLKIDEAESLNDE
O60264	819	PELPNAAQAQKEEQLKIDEAESLNDEELEEK
O60264	847	EEKEKLLTQGFTNWNKRDFNQFIKANEKWGR
O60264	859	NWNKRDFNQFIKANEKWGRDDIENIAREVEG
O60264	966	EDRFLICMLHKLGFDKENVYDELRQCIRNSP
O60264	990	QCIRNSPQFRFDWFLKSRTAMELQRRCNTLI
O60271	1080	RNKIYVVQPKAMKIEKSFDAHPRKESQVRQL
O60281	1342	ANNFSSTNAQQSAPEKVKKDRGRGPNGKERK
O60281	2042	AETQNTHSNVAVIPEKQLVEKKSPDKTESSL
O60281	2546	KRVNKEKNVSQNKKRKVEKAEPASAAELSSV
O60281	2633	GNKKGSHSNSRKNIDKTAVTSGNHVCPCKES
O60281	604	TLHVKQSSKERLAAMKPLRRLGRPPKITTTN
O60281	674	DDKDKSYEPEVIPVQKPVPVNEFNCPVTFCK
O60282	167	TNLAVHEDKNRVPYVKGCTERFVSSPEEVMD
O60282	238	KLSGKLYLVDLAGSEKVSKTGAEGAVLDEAK
O60282	639	RELAACQLLISQHEAKIKSLTDYMQNMEQKR
O60287	1356	LMDRLPSLLHTPSSHKRWIVADSISAALEGS
O60287	1432	ALLHALNEVDPGDWQKFVKKGLKFRYQDHTF
O60287	1909	WESQRLCQPSSQEPAKRLALHLVNEFLYVLI
O60287	233	LEVKEFIPCIFSSGIKEDRISTINILLSTLK
O60287	248	KEDRISTINILLSTLKTKVVHNKNITKTQKV
O60287	373	DLVVNILKVCPDLLNKYFKEVTFSFIPRAKS
O60291	259	DRVSYLLQEIYGIENKNNQETKPSDDENSDN
O60293	1066	NYFTKPNLKHTDTANKECINKLNKNTVEKPE
O60294	463	QLHFFKSEDNNTEDLKVTITKAGRKDDSTLC
O60306	1025	EFRASELLRSGLDRSKYLLVKEAKIIAMTCT
O60306	1030	ELLRSGLDRSKYLLVKEAKIIAMTCTHAALK
O60306	1045	KEAKIIAMTCTHAALKRHDLVKLGFKYDNIL
O60306	1051	AMTCTHAALKRHDLVKLGFKYDNILMEEAAQ
O60306	1111	DHHQLPPVIKNMAFQKYSNMEQSLFTRFVRV
O60306	1234	YPADKISILTTYNGQKHLIRDIINRRCGNNP
O60306	195	LARLELELKKTPKLRKFWNLIKKNDEKMDPE
O60306	201	ELKKTPKLRKFWNLIKKNDEKMDPEAREQAY
O60306	56	FDIKVIEDIYEKEIVKSRFAIRKIMLLEFSQ
O60306	576	VCFLITVRPTKPYGTKFDRRRPFIEQVGLVY
O60306	604	LVYVRGCEIQGMLDDKGRVIEDGPEPRPNLR
O60306	667	TFNIIMRRKPKENNFKAVLETIRNLMNTDCV
O60313	228	EKIDQLQEELLHTQLKYQRILERLEKENKEL
O60313	792	YWKNRTQEQCVHNETKNELEKMLKCNEEHPA
O60313	834	KNLESRGVEVDPSLIKDTWHQVYRRHFLKTA
O60315	372	VSSSPTNSAITQLRNKLENGKPLSMSEQTGL
O60315	377	TNSAITQLRNKLENGKPLSMSEQTGLLKIKT
O60318	644	KARTFVGTCLDMCPEKERYMRETRSQLSVFE
O60341	268	HSYLERHGLINFGIYKRIKPLPTKKTGKVII
O60341	276	LINFGIYKRIKPLPTKKTGKVIIIGSGVSGL
O60341	355	NPMAVVSKQVNMELAKIKQKCPLYEANGQAV
O60341	503	TALCKEYDELAETQGKLEEKLQELEANPPSD
O60341	732	NISDDVIVGRCLAILKGIFGSSAVPQPKETV
O60343	383	LISPDTKSVVLEKNFKDISSCSQGIKHVDHF
O60343	477	HKLCERIEGLYPPRAKLVIQRHLSSLTDNEQ
O60361	16	MQCGLVGKIIKRFEQKGFRLVAMKFLPASEE
O60361	34	RLVAMKFLPASEEHLKQHYIDLKDRPFFPGL
O60361	85	KTGRVMLGETNPADSKPGTIRGDFCIQVGRN
O60381	305	GLLTVECKLDHPFYVKNKGWSSFYPSLTVVQ
O60381	307	LTVECKLDHPFYVKNKGWSSFYPSLTVVQHG
O60422	368	QGTLSDLLRNPKPWSKLKSGRETFRRMWKWL
O60423	326	SRMHHFVGCLEWNDKKYSLDIGNLLLRGCRI
O60437	1229	SELEALRRRGPQVEVKEVTKEVIKYKTDPEM
O60437	130	TNLRGKHKQIYRLAVKEVDPQVNWAALVEEK
O60476	297	SGEEIFKIKAVQLAEKLLPAFNTPTGIPWAM
O60488	397	YKNVMSKVQEMNYIQKTLFKIGYDYKLEQIK
O60488	89	PGADTLDKLFDHAVSKFGKKDSLGTREILSE
O60493	61	FTTYEIRVKTNLPIFKLKESTVRRRYSDFEW
O60499	131	ERNNREILAGKPAAQKSPSDLLDASAVSATS
O60506	117	YRQREKQGTKVADSSKGPDEAKIKALLERTG
O60506	356	FVRNLANTVTEEILEKAFSQFGKLERVKKLK
O60506	42	FQTLLDAGLPQKVAEKLDEIYVAGLVAHSDL
O60508	314	LSGHLLLSCSMDCKIKLWEVYGERRCLRTFI
O60508	47	PAADSLMHLTKSPSSKPSLAVAVDSAPEVAV
O60508	541	GDGNGKLNIWDWKTTKLYSRFKAHDKVCIGA
O60518	961	DDYRSLCSEAVPLLVKVIKCANSKTKKNVIA
O60524	35	SLLGMRVNNVYDVDNKTYLIRLQKPDFKATL
O60524	496	RYAAKKTQKTVEAAEKAFKSAEKKTKQTLKE
O60547	140	ADVDGVGTLRLLDAVKTCGLINSVKFYQAST
O60547	322	GRCKETGKVHVTVDLKYYRPTEVDFLQGDCT
O60547	338	YYRPTEVDFLQGDCTKAKQKLNWKPRVAFDE
O60547	70	RRSSSFNTGRIEHLYKNPQAHIEGNMKLHYG
O60547	81	EHLYKNPQAHIEGNMKLHYGDLTDSTCLVKI
O60551	466	VFNALDLMENKTFLEKLKFGIGDGNLQYYLY
O60563	33	QLENSPSRRFGVDPDKELSYRQQAANLLQDM
O60563	376	DHSLPQDGSNAFISQKQNSKSVPSAKVSLKE
O60563	380	PQDGSNAFISQKQNSKSVPSAKVSLKEYRAK
O60563	386	AFISQKQNSKSVPSAKVSLKEYRAKHAEELA
O60563	404	LKEYRAKHAEELAAQKRQLENMEANVKSQYA
O60563	471	DKTALKMRIPVAGGDKAASSKPEEIKMRIKV
O60563	492	PEEIKMRIKVHAAADKHNSVEDSVTKSREHK
O60563	638	LSFSQPSCKTRVPHSKLDKGPTGANGHNTTQ
O60566	667	QQTACGTIYSQTLSIKKLSPIIEDSREATHS
O60573	134	GIKPMWEDDANKNGGKWIIRLRKGLASRCWE
O60583	493	VTSPIKMKIPIANTEKYMADKKEKSGSLKLR
O60610	1083	DVERDVQNFPAATDEKDKFVEKMTSFVKDAQ
O60610	1103	EKMTSFVKDAQEQYNKLRMMHSNMETLYKEL
O60610	1150	FMDLHNFRNMFLQAVKENQKRRETEEKMRRA
O60610	1249	ASELTKDDAMAAVPAKVSKNSETFPTILEEA
O60610	202	GLASLLDILKRLHDEKEETAGSYDSRNKHEI
O60610	35	GRSPDELPSAGGDGGKSKKFTLKRLMADELE
O60610	503	LDSELTARHELQVEMKKMESDFEQKLQDLQG
O60610	520	MESDFEQKLQDLQGEKDALHSEKQQIATEKQ
O60610	527	KLQDLQGEKDALHSEKQQIATEKQDLEAEVS
O60610	800	SKLVAEDLSQDCFWTKVKEDRFENNELFAKL
O60645	232	PTLLVSVVRIIEREEKIDRRILDRKKQTGFV
O60645	39	VQRVAGMLQRPDQLDKVEQYRRREARKKASV
O60664	122	LPILQQPTEKVLADTKELVSSKVSGAQEMVS
O60664	128	PTEKVLADTKELVSSKVSGAQEMVSSAKDTV
O60664	164	EAVDATRGAVQSGVDKTKSVVTGGVQSVMGS
O60664	257	LSERLRQHAYEHSLGKLRATKQRAQEALLQL
O60664	289	QVLSLMETVKQGVDQKLVEGQEKLHQMWLSW
O60664	318	SWNQKQLQGPEKEPPKPEQVESRALTMFRDI
O60664	65	KESYPHIKTVCDAAEKGVRTLTAAAVSGAQP
O60673	1227	QKTNEKGTSRKHTTLKDEKIKSQSGAEVKFV
O60673	1399	DNANNIQRNYLSSIGKLSEYRNSLESKLDQA
O60673	1582	HNKANKRTRSVTSPRKPRTPRSTKQKEKIPK
O60673	556	SRTHSSVIATSKLSVKPSIFHKDAATLEPSS
O60673	924	SFGLYGNKYTLRAKRKVNYETEDSESSFVTH
O60673	942	YETEDSESSFVTHNSKISLPHPMEIGESLDG
O60684	457	LNGLENILRLGEQEGKRSGSGVNPYCGLIEE
O60701	107	PTKTYGMGKGRAADLKYIEACARRIVQNSNG
O60701	173	SNPEFLAEGTAIKDLKNPDRVLIGGDETPEG
O60701	434	MFKELDYERIHKKMLKPAFIFDGRRVLDGLH
O60711	157	LGIATVPKGHCASCQKPIAGKVIHALGQSWH
O60711	347	CGQPITGRCISAMGYKFHPEHFVCAFCLTQL
O60716	355	AQHERGSLASLDSLRKGGPPPPNWRQPELPE
O60716	433	DHPKKEVHLGACGALKNISFGRDQDNKIAIK
O60716	574	IFIVQAEIGQKDSDSKLVENCVCLLRNLSYQ
O60739	56	RKTLTTVQGIADDYDKKKLVKAFKKKFACNG
O60739	58	TLTTVQGIADDYDKKKLVKAFKKKFACNGTV
O60739	61	TVQGIADDYDKKKLVKAFKKKFACNGTVIEH
O60739	65	IADDYDKKKLVKAFKKKFACNGTVIEHPEYG
O60749	193	FSVKRRFSDFLGLHSKLASKYLHVGYIVPPA
O60749	211	SKYLHVGYIVPPAPEKSIVGMTKVKVGKEDS
O60749	218	YIVPPAPEKSIVGMTKVKVGKEDSSSTEFVE
O60749	234	VKVGKEDSSSTEFVEKRRAALERYLQRTVKH
O60749	416	AAVKGVFDHRMKCWQKWEDAQITLLKKREAE
O60749	442	KREAEAKMMVANKPDKIQQAKNEIREWEAKV
O60749	456	DKIQQAKNEIREWEAKVQQGERDFEQISKTI
O60749	469	EAKVQQGERDFEQISKTIRKEVGRFEKERVK
O60749	484	KTIRKEVGRFEKERVKDFKTVIIKYLESLVQ
O60762	197	DLTGSFRLYRKEVLEKLIEKCVSKGYVFQME
O60763	580	KQLIEKRIGKENFIEKLGFISKHELYSRASQ
O60763	791	SAIVSARDSEQVAELKQELATLKSQLNSQSV
O60763	858	TTDVEGRLSALLQETKELKNEIKALSEERTA
O60784	106	SQDFVESVLVRTILPKNNPPTIVHDKVLNLI
O60812	157	PSKRQRLSGNTSRRGKSGFNSKSGKRGSSKS
O60812	174	GFNSKSGKRGSSKSGKLKGDDLQAIKQELTQ
O60812	176	NSKSGKRGSSKSGKLKGDDLQAIKQELTQIK
O60812	29	MNSRVFIGNLNTLVVKKSDVEAIFSKYGKIA
O60812	30	NSRVFIGNLNTLVVKKSDVEAIFSKYGKIAG
O60814	13	XXXMPEPAKSAPAPKKGSKKAVTKAQKKDGK
O60814	24	PAPKKGSKKAVTKAQKKDGKKRKRSRKESYS
O60814	25	APKKGSKKAVTKAQKKDGKKRKRSRKESYSV
O60814	44	KRKRSRKESYSVYVYKVLKQVHPDTGISSKA
O60814	47	RSRKESYSVYVYKVLKQVHPDTGISSKAMGI
O60814	58	YKVLKQVHPDTGISSKAMGIMNSFVNDIFER
O60814	86	FERIAGEASRLAHYNKRSTITSREIQTAVRL
O60826	423	ENSAQRVIHLAGQWEKHRVPLLAEYRHLRKL
O60826	531	SDTKELQKEINSLSGKLDRTFAVTDELVFKD
O60828	102	KSAKKLRSSNADAEEKLDRSHDKSDRGHDKS
O60832	151	IERATRLVKSQQSAGKEYVGIVRLHNAIEGG
O60832	191	LTGALFQRPPLIAAVKRQLRVRTIYESKMIE
O60832	291	HKDESYLRRVVYPLEKLLTSHKRLVMKDSAV
O60832	302	YPLEKLLTSHKRLVMKDSAVNAICYGAKIML
O60832	314	LVMKDSAVNAICYGAKIMLPGVLRYEDGIEV
O60832	379	AKIKRVIMERDTYPRKWGLGPKASQKKLMIK
O60832	400	KASQKKLMIKQGLLDKHGKPTDSTPATWKQE
O60832	424	PATWKQEYVDYSESAKKEVVAEVVKAPQVVA
O60832	61	KLDTSQWPLLLKNFDKLNVRTTHYTPLACGS
O60832	80	RTTHYTPLACGSNPLKREIGDYIRTGFINLD
O60841	1015	TSEVPYAGINIGPVHKKDVMKASVMLEHDPQ
O60841	1095	KQEEFKHIAVFPCKIKILPQYIFNSRDPIVM
O60841	1160	HKQVDVAKKGQEVCVKIEPIPGESPKMFGRH
O60841	1170	QEVCVKIEPIPGESPKMFGRHFEATDILVSK
O60841	1195	DILVSKISRQSIDALKDWFRDEMQKSDWQLI
O60841	275	ETGKKDQSKQKESQRKFEEETVKSKVTVDTG
O60841	410	KERKERLKKEGKLLTKSQREARARAEATLKL
O60841	628	IEKRRLEHSKNVNTEKLRAPIICVLGHVDTG
O60841	646	APIICVLGHVDTGKTKILDKLRHTHVQDGEA
O60841	686	TNVPLEAINEQTKMIKNFDRENVRIPGMLII
O60841	784	DSDVAATLKKQKKNTKDEFEERAKAIIVEFA
O60841	82	LEAQGIKADRETVAVKPTENNEEEFTSKDKK
O60841	911	PIVTQIRGLLLPPPMKELRVKNQYEKHKEVE
O60841	921	LPPPMKELRVKNQYEKHKEVEAAQGVKILGK
O60841	923	PPMKELRVKNQYEKHKEVEAAQGVKILGKDL
O60861	302	EVHLKFSAKLHSEVEKPLMNFRENFKKDMKK
O60869	123	DYESGRAIPNNQVLGKIERAIGLKLRGKDIG
O60869	131	PNNQVLGKIERAIGLKLRGKDIGKPIEKGPR
O60869	135	VLGKIERAIGLKLRGKDIGKPIEKGPRAKXX
O60869	50	GEDVETSKKWAAGQNKQHSITKNTAKLDRET
O60869	60	AAGQNKQHSITKNTAKLDRETEELHHDRVTL
O60869	93	GKVIQQGRQSKGLTQKDLATKINEKPQVIAD
O60869	98	QGRQSKGLTQKDLATKINEKPQVIADYESGR
O60870	231	GATSSKSSTLGPSALKTIGSSASVKRKESSQ
O60879	123	DLFEKMMEDMNLNEEKKAPLRNKDFTTKREM
O60879	124	LFEKMMEDMNLNEEKKAPLRNKDFTTKREMV
O60879	130	EDMNLNEEKKAPLRNKDFTTKREMVVQYISA
O60879	232	LDKKQQENIDKKNQYKLIQCLKAFMNNKFGL
O60879	503	AKVEESEQKAAEFSKKFDEEFTARQEAQAEL
O60880	89	KRYFRKIKNLISAFQKPDQGIVIPLQYPVEK
O60884	134	PLKVSLEDLYNGKTTKLQLSKNVLCSACSGQ
O60884	152	LSKNVLCSACSGQGGKSGAVQKCSACRGRGV
O60884	158	CSACSGQGGKSGAVQKCSACRGRGVRIMIRQ
O60884	199	SVCSDCNGEGEVINEKDRCKKCEGKKVIKEV
O60884	223	KKVIKEVKILEVHVDKGMKHGQRITFTGEAD
O60885	1111	LRAASVVQPQPLVVVKEEKIHSPIIRSEPFS
O60885	1153	ESIKAPVHLPQRPEMKPVDVGRPVIRPPEQN
O60885	1177	IRPPEQNAPPPGAPDKDKQKQEPKTPVAPKK
O60885	367	EQLKCCSGILKEMFAKKHAAYAWPFYKPVDV
O60885	368	QLKCCSGILKEMFAKKHAAYAWPFYKPVDVE
O60885	431	QEFGADVRLMFSNCYKYNPPDHEVVAMARKL
O60885	456	AMARKLQDVFEMRFAKMPDEPEEPVVAVSSP
O60885	629	EKRQLSLDINKLPGEKLGRVVHIIQSREPSL
O60885	660	KNSNPDEIEIDFETLKPSTLRELERYVTSCL
O60885	685	YVTSCLRKKRKPQAEKVDVIAGSSKMKGFSS
O60885	72	KRQTNQLQYLLRVVLKTLWKHQFAWPFQQPV
O60890	37	LKCYEQELERTNKFIKDVIKDGNALISAMRN
O60907	210	VNGEENRAHSVNNHAKPMEIDGEVEIPSSKA
O60925	26	KAFTELQAKVIDTQQKVKLADIQIEQLNRTK
O60927	31	TVTVTTEPENRSLTIKLRKRKPEKKVEWTSD
O60927	66	EHMGRRSSKCCCIYEKPRAFGESSTESDEEE
O60934	208	IESFYPPLDEPSIGSKNVDLSGRQERKQIFK
O60934	334	TKNYCDPQGHPSTGLKTTTPGPSLSQGVSVD
O60934	544	KSIVKNSASKSHAAEKLRSNKKREMDDVAIE
O60934	642	KEDSLWSAKEISNNDKLQDDSEMLPKKLLLT
O60942	287	QPVSMDKQNIKLLDLKPYKVSWKADGTRYMM
O60942	395	RLQCIEREIISPRHEKMKTGLIDKTQEPFSV
O60942	397	QCIEREIISPRHEKMKTGLIDKTQEPFSVRN
O60942	403	IISPRHEKMKTGLIDKTQEPFSVRNKPFFDI
O75030	128	PMEVLKVQTHLENPTKYHIQQAQRQQVKQYL
O75037	677	TLKHQYEEKLILLQNKIRDTQLERDRVLQNL
O75044	1035	CAFRPVKSVKMAAPVKPPATRPKPTVFPKTN
O75052	97	KVILKKKKKLLLLQKKEWTWDESKMLVMQDP
O75083	104	QKEHLLKYEYQPFAGKIKDIAWTEDSKRIAV
O75083	126	TEDSKRIAVVGEGREKFGAVFLWDSGSSVGE
O75083	180	GSDDNCAAFFEGPPFKFKFTIGDHSRFVNCV
O75083	182	DDNCAAFFEGPPFKFKFTIGDHSRFVNCVRF
O75083	219	FATASADGQIYIYDGKTGEKVCALGGSKAHD
O75083	223	SADGQIYIYDGKTGEKVCALGGSKAHDGGIY
O75083	231	YDGKTGEKVCALGGSKAHDGGIYAISWSPDS
O75083	28	PQVERGVSKIIGGDPKGNNFLYTNGKCVILR
O75083	321	RNNPSKPLHVIKGHSKSIQCLTVHKNGGKSY
O75083	330	VIKGHSKSIQCLTVHKNGGKSYIYSGSHDGH
O75083	334	HSKSIQCLTVHKNGGKSYIYSGSHDGHINYW
O75083	362	NYWDSETGENDSFAGKGHTNQVSRMTVDESG
O75083	38	IGGDPKGNNFLYTNGKCVILRNIDNPALADI
O75083	405	YTSLMLRDYSGQGVVKLDVQPKCVAVGPGGY
O75083	511	AYSHDGAFLAVCDASKVVTVFSVADGYSENN
O75083	569	MMVYVWTLSDPETRVKIQDAHRLHHVSSLAW
O75083	65	LADIYTEHAHQVVVAKYAPSGFYIASGDVSG
O75083	81	YAPSGFYIASGDVSGKLRIWDTTQKEHLLKY
O75083	90	SGDVSGKLRIWDTTQKEHLLKYEYQPFAGKI
O75116	1037	KQLLTERTLKTQAVNKLAEIMNRKEPVKRGN
O75116	1368	PAPDPFARSSPRTSMKIQQNQSIRRPSRQLA
O75116	224	GLIHRDVKPDNMLLDKHGHLKLADFGTCMKM
O75116	769	LLEAEKRCSLLDCDLKQSQQKINELLKQKDV
O75116	884	EQYFSTLYKTQVRELKEECEEKTKLGKELQQ
O75116	892	KTQVRELKEECEEKTKLGKELQQKKQELQDE
O75122	28	ESVDGNRPSSAASAFKVPAPKTSGNPANSAR
O75122	428	DKLDGTASEDGRVRAKLSAPLAGMGNAKADS
O75122	492	SSGVQRVLVNSASAQKRSKIPRSQGCSREAS
O75122	607	LNTGSDVEEAVADALKKPARRRYESYGMHSD
O75122	94	SIQIYSSRELEETLNKIREILSDDKHDWDQR
O75131	136	RPAGKGSITISAEEIKDNRVVLFEMEARKLD
O75131	167	NKDLFGKSDPYLEFHKQTSDGNWLMVHRTEV
O75131	184	TSDGNWLMVHRTEVVKNNLNPVWRPFKISLN
O75131	21	VTKVALNVSCANLLDKDIGSKSDPLCVLFLN
O75131	390	IQGIVEAYRSCLPQIKLYGPTNFSPIINHVA
O75132	19	NLKTCPKEDGDFVSDKIKFKIEEEDDDGIPP
O75143	504	AEDLDSLPEKLAVHEKNVREFDAFVETLQXX
O75143	66	FNLAIKDIPEVTHEAKKALAGQLPAVGRSMC
O75145	409	NFEERLRQLEAQLEEKNQELQRARQREKMND
O75146	146	NVYTKLLLTKISFHLKHPQFPAGLEVTDEVL
O75146	542	ELARAQEALSHTEQSKSELSSRLDTLSAEKD
O75146	832	LEVNERILNSCTDLMKAIRLLVTTSTSLQKE
O75150	20	GNKRAAGDGGSGPPEKKLSREEKTTTTLIEP
O75150	250	RENRRLQDLATQLQEKHHRISLEYSELQDKV
O75150	498	MRHLISSLQNHNHQLKGDAQRYKRKLREVQA
O75150	517	QRYKRKLREVQAEIGKLRAQASGSAHSTPNL
O75150	686	LLLDMYKSAPKEQRDKVQLMAAERKAKAEVD
O75150	697	EQRDKVQLMAAERKAKAEVDELRSRIRELEE
O75151	1067	QRRPSASSPNNNTAAKGKRTKKGMATAKQRL
O75151	1079	TAAKGKRTKKGMATAKQRLGKILKIHRNGKL
O75151	175	DVTDVTKQKDCKMKLKEFVDYYYSTNRKRVL
O75151	642	LAGNKDNKFSFSFSNKKLLGSKALRPPTSPG
O75152	215	PAVNIKQGECLNFGIKTLEEIKSKKMKEKSK
O75152	269	KENVRTVVRTVTLSTKQGEEPLVRLSLTERL
O75152	286	GEEPLVRLSLTERLGKRKFSAGGDSDPPLKR
O75152	310	SDPPLKRSLAQRLGKKVEAPETNIDKTPKKA
O75152	320	QRLGKKVEAPETNIDKTPKKAQVSKSLKERL
O75152	329	PETNIDKTPKKAQVSKSLKERLGMSADPDNE
O75152	433	QEAERQKSKKDTTCIKLKIDSEIKKTVVLPP
O75152	462	PPIVASRGQSEEPAGKTKSMQEVHIKTLEEI
O75152	478	TKSMQEVHIKTLEEIKLEKALRVQQSSESST
O75152	518	PGARRLLRITKRTGMKEEKNLQEGNEVDSQS
O75152	575	ETMREKHMQKQQEREKSVLTPLRGDVASCNT
O75152	619	ITRHLTKRLPTKSSQKVEVETSGIGDSLLNV
O75152	643	GDSLLNVKCAAQTLEKRGKAKPKVNVKPSVV
O75152	659	RGKAKPKVNVKPSVVKVVSSPKLAPKRKAVE
O75152	684	KRKAVEMHAAVIAAVKPLSSSSVLQEPPAKK
O75152	698	VKPLSSSSVLQEPPAKKAAVAVVPLVSEDKS
O75152	764	QMSMKTRRLSSASTGKPPLSVEDDFEKLIWE
O75153	1170	VYESKAEFRSALQHEKEGYTIYKTQLGEDHE
O75155	1173	CTAKVKAGSVKQEFEKQDELKRSAMRAVAAL
O75155	20	AFHISSLLEKMTSSDKDFRFMATSDLMSELQ
O75155	60	SERKVVKMLLRLLEDKNGEVQNLAVKCLGPL
O75165	1330	HDESKIRKAYFRLAQKYHPDKNPEGRDMFEK
O75165	17	NIIRENKDLACFYTTKHSWRGKYKRVFSVGT
O75165	450	LVASKAGFLAFTQLPKFRERLGVKVVKALKR
O75170	667	ARPRFGAPHASESCSKNGPERGGQDGKASLE
O75170	698	AHRDAPGAGAPPAPGKKEAPPVEGDSEGAMW
O75175	113	TKTKAYSKEGLGLAQKVDPAQKEKEEVGQWL
O75179	1432	ECMRYIATITDKEMLKKCHLCMESIVQAKDR
O75179	1704	TCTKSGPSPLSSPNGKLTVASPKRGQKREEG
O75190	196	GGSGMGNFKSISTSTKMVNGRKITTKRIVEN
O75192	116	TILWVRSVGLTSGINKEKWRTRAAHHYYYSL
O75223	118	GMYVVIEVKVATQEGKEITCRSYLMTNYESA
O75223	140	YLMTNYESAPPSPQYKKIICMGAKENGLPLE
O75223	148	APPSPQYKKIICMGAKENGLPLEYQEKLKAI
O75223	50	NPSAAFFCVARLQDFKLDFGNSQGKTSQTWH
O75306	350	EEMRQSLRIIAQCLNKMPPGEIKVDDAKVSP
O75306	357	RIIAQCLNKMPPGEIKVDDAKVSPPKRAEMK
O75312	66	CMNCYCNGMTRLLLTKIPFFREIIVSSFSCE
O75319	129	IFTVGHQVPDDETIFKFKHAVNGFLKENKDN
O75319	299	PPGEDYSHRRYSWNVKPNASRAAQDRRRWYP
O75323	104	YNKICQEVLPKIHEDKHYPCTLVGTWNTWYG
O75323	143	WRYEGGYPALTEVMNKLRENKEFLEFRKARS
O75323	148	GYPALTEVMNKLRENKEFLEFRKARSDMLLS
O75323	75	AHSNLLAKKETSNLYKLQFHNVKPECLEAYN
O75323	82	KKETSNLYKLQFHNVKPECLEAYNKICQEVL
O75323	91	LQFHNVKPECLEAYNKICQEVLPKIHEDKHY
O75330	419	EEAKSRAEELKLLEEKLKGKEAELEKSSAAH
O75330	702	PSKAFHHESKENFALKTPLKEGNTNCYRAPM
O75344	294	AQKEQPFNHDINNELKKLASCYRDYVDKEKE
O75347	51	KIEKMRAEDGENYDIKKQAEILQESRMMIPD
O75347	86	LEAAYLDLQRILENEKDLEEAEEYKEARLVL
O75348	16	MASQSQGIQQLLQAEKRAAEKVSEARKRKNR
O75348	75	AAALGSRGSCSTEVEKETQEKMTILQTYFRQ
O75351	155	EGAKEALKEAVILPIKFPHLFTGKRTPWRGI
O75351	163	EAVILPIKFPHLFTGKRTPWRGILLFGPPGT
O75351	214	ISSSDLVSKWLGESEKLVKNLFQLARENKPS
O75351	363	ALMQPVRKVQSATHFKKVRGPSRADPNHLVD
O75351	432	SLSNTKPTVNEHDLLKLKKFTEDFGQEGXXX
O75351	53	VQYFLHVVKYEAQGDKAKQSIRAKCTEYLDR
O75362	685	TAADCRYRPSVDCHEKPLNLSVGALHNCPAI
O75365	155	AINSKQLTYLEKYRPKQRLRFKDPHTHKTRC
O75367	116	ASGGVLPNIHPELLAKKRGSKGKLEAIITPP
O75367	123	NIHPELLAKKRGSKGKLEAIITPPPAKKAKS
O75367	167	KKGARKSKKKQGEVSKAASADSTTEGTPADG
O75367	18	SRGGKKKSTKTSRSAKAGVIFPVGRMLRYIK
O75367	189	TTEGTPADGFTVLSTKSLFLGQKLNLIHSEI
O75367	285	AKFVIHCNSPVWGADKCEELLEKTVKNCLAL
O75367	295	VWGADKCEELLEKTVKNCLALADDKKLKSIA
O75367	304	LLEKTVKNCLALADDKKLKSIAFPSIGSGRN
O75367	307	KTVKNCLALADDKKLKSIAFPSIGSGRNGFP
O75368	17	VIRVYIASSSGSTAIKKKQQDVLGFLEANKI
O75368	37	DVLGFLEANKIGFEEKDIAANEENRKWMREN
O75369	100	EFLDRESIKLVSIDSKAIVDGNLKLILGLVW
O75369	1005	PCLVTPVTGRENSTAKFIPREEGLYAVDVTY
O75369	1057	KVKAHGPGLEGGLVGKPAEFTIDTKGAGTGG
O75369	1221	MKYGGELVPHFPARVKVEPAVDTSRIKVFGP
O75369	1379	TVEGPSESKINCRDNKDGSCSAEYIPFAPGD
O75369	1416	YGGAHIPGSPFRVPVKDVVDPSKVKIAGPGL
O75369	1449	GVRARVLQSFTVDSSKAGLAPLEVRVLGPRG
O75369	15	XMPVTEKDLAEDAPWKKIQQNTFTRWCNEHL
O75369	1897	PTLPGDYSILVKYNDKHIPGSPFTAKITDDS
O75369	1955	ASIKAPSGRDEPCLLKRLPNNHIGISFIPRE
O75369	2088	TKFADEHVPGSPFTVKISGEGRVKESITRTS
O75369	2170	VRFVPQEMGVHTVSVKYRGQHVTGSPFQFTV
O75369	2342	SGAVEECHVSELEPDKYAVRFIPHENGVHTI
O75369	2372	IDVKFNGSHVVGSPFKVRVGEPGQAGNPALV
O75369	249	LSQFPKAKLKPGAPLKPKLNPKKARAYGRGI
O75369	2507	SVTRSSTETCYSAIPKASSDASKVTSKGAGL
O75369	2562	IGVHGPTTPCEEVSMKHVGNQQYNVTYVVKE
O75369	2576	MKHVGNQQYNVTYVVKERGDYVLAVKWGEEH
O75369	31	KIQQNTFTRWCNEHLKCVNKRIGNLQTDLSD
O75369	409	EDPQGKNTVELLVEDKGNQVYRCVYKPMQPG
O75369	419	LLVEDKGNQVYRCVYKPMQPGPHVVKIFFAG
O75369	476	GLQPKGVRIRETTDFKVDTKAAGSGELGVTM
O75369	607	AKIEYNDQNDGSCDVKYWPKEPGEYAVHIMC
O75369	681	AEFTVDPKDAGKAPLKIFAQDGEGQRIDIQM
O75369	697	IFAQDGEGQRIDIQMKNRMDGTYACSYTPVK
O75369	712	KNRMDGTYACSYTPVKAIKHTIAVVWGGVNI
O75376	1048	PPPLIPSSKTTVASEKPSFIMGGSISQGTPG
O75376	1313	QGTPRATTESFEDGLKYPKQIKRESPPIRAF
O75376	1336	ESPPIRAFEGAITKGKPYDGITTIKEMGRSI
O75376	1345	GAITKGKPYDGITTIKEMGRSIHEIPRQDIL
O75376	1400	GTPIKFDNNSGQSAIKHNVKSLITGPSKLSR
O75376	1434	PLEIVPENIKVVERGKYEDVKAGETVRSRHT
O75376	1945	ANFIDVIITRQIASDKDARERGSQSSDSSSS
O75376	2323	RREEGDPSPHSGGVCKPKLISKSNSRKSKSP
O75376	320	QKICQRYDQLMEAWEKKVDRIENNPRRKAKE
O75376	852	EGDNTKERDLDRASEKVEPRDEDLVVAQQIN
O75380	105	GGGALGHPKVYINLDKETKTGTCGYCGLQFR
O75380	108	ALGHPKVYINLDKETKTGTCGYCGLQFRQHH
O75380	98	RVIACDGGGGALGHPKVYINLDKETKTGTCG
O75381	34	SENVLPREPLIATAVKFLQNSRVRQSPLATR
O75390	103	DEGIRFRGFSIPECQKLLPKAKGGEEPLPEG
O75390	193	ESNFARAYAQGISRTKYWELIYEDSMDLIAK
O75390	321	QEVLVWLTQLQKEVGKDVSDEKLRDYIWNTL
O75390	366	RKTDPRYTCQREFALKHLPNDPMFKLVAQLY
O75390	382	HLPNDPMFKLVAQLYKIVPNVLLEQGKAKNP
O75390	393	AQLYKIVPNVLLEQGKAKNPWPNVDAHSGVL
O75390	43	ASSTNLKDILADLIPKEQARIKTFRQQHGKT
O75390	76	GQITVDMMYGGMRGMKGLVYETSVLDPDEGI
O75391	166	QQGPVVVSPASDYKDKYSHLIGKGAAKDAAH
O75391	187	GKGAAKDAAHMLQANKTYGCVPVANKRDTRS
O75400	188	DLKTPAEQLLSKCPWKEYKSDSGKPYYYNSQ
O75400	375	GEETSKQETVADFTPKKEEEESQPAKKTYTW
O75400	393	EEESQPAKKTYTWNTKEEAKQAFKELLKEKR
O75400	433	AMKMIINDPRYSALAKLSEKKQAFNAYKVQT
O75400	476	KEAKESFQRFLENHEKMTSTTRYKKAEQMFG
O75400	680	VEDLKARYHDEKKIIKDILKDKGFVVEVNTT
O75400	684	KARYHDEKKIIKDILKDKGFVVEVNTTFEDF
O75400	727	LDAGNIKLAFNSLLEKAEAREREREKEEARK
O75400	751	EKEEARKMKRKESAFKSMLKQAAPPIELDAV
O75419	411	HFIQALDSLSRSNLDKLYHGLELAKKQLRAT
O75420	1003	FQANHSTKLGPGEGSKAKRRALMLHSDPSIL
O75427	251	SNPLQSPPAQVCLKGKLHIFKYLSTEAGQRG
O75431	176	KQWEVKRKMKAIGWGKKTLDQVLEDVDQCCQ
O75431	237	ILTTQLTNDELSEKVKNYSNLLAFCRRIEQH
O75439	219	NTALGRTILGPTENIKSISRKDLVDYITTHY
O75439	235	SISRKDLVDYITTHYKGPRIVLAAAGGVSHD
O75439	456	RIDAVNAETIREVCTKYIYNRSPAIAAVGPI
O75446	194	VEIVGCHFRSIPVNEKDTLTYFIYSVKNDKN
O75452	210	SYFGVKVAMIEPGYFKTAVTSKERFLKSFLE
O75459	112	EGPEPEADSQEQVHPKTGCERGDGPDVQELG
O75459	135	GPDVQELGLPNPEEVKTPEEDEGQSQPXXXX
O75459	82	VQPKTGCELGDGPDTKRVCLRNEEQMKLPAE
O75459	93	GPDTKRVCLRNEEQMKLPAEGPEPEADSQEQ
O75475	14	XXMTRDFKPGDLIFAKMKGYPHWPARVDEVP
O75475	201	TEVKIPKPRGRPKMVKQPCPSESDIITEEDK
O75475	216	KQPCPSESDIITEEDKSKKKGQEEKQPKKQP
O75475	34	PHWPARVDEVPDGAVKPPTNKLPIFFFGTHE
O75475	360	ETSMDSRLQRIHAEIKNSLKIDNLDVNRCIE
O75475	364	DSRLQRIHAEIKNSLKIDNLDVNRCIEALDE
O75475	392	LDELASLQVTMQQAQKHTEMITTLKKIRRFK
O75475	401	TMQQAQKHTEMITTLKKIRRFKVSQVIMEKS
O75475	65	TAFLGPKDIFPYSENKEKYGKPNKRKGFNEG
O75475	89	RKGFNEGLWEIDNNPKVKFSSQQAATKQSNA
O75475	91	GFNEGLWEIDNNPKVKFSSQQAATKQSNASS
O75477	226	RKKAVIEAEKIAQVAKIRFQQKVMEKETEKR
O75477	267	AREKAKADAEYYAAHKYATSNKHKLTPEYLE
O75477	275	AEYYAAHKYATSNKHKLTPEYLELKKYQAIA
O75478	381	NLTGLPGTEKLNEKEKELCQMVRLVPGAYLE
O75489	109	IPVLTFLRDHTNAQFKSLVDLTAVDVPTRQN
O75489	56	ADTRPTVRPRNDVAHKQLSAFGEYVAEILPK
O75496	50	GSLVGRENELSAGLSKRKHRNDHLTSTTSSP
O75521	104	NKAKWDAWNALGSLPKEAARQNYVDLVSSLS
O75521	161	SEDGITKIMFNRPKKKNAINTEMYHEIMRAL
O75521	304	KIMSPAKATEMLIFGKKLTAGEACAQGLVTE
O75521	305	IMSPAKATEMLIFGKKLTAGEACAQGLVTEV
O75521	328	AQGLVTEVFPDSTFQKEVWTRLKAFAKLPPN
O75521	339	STFQKEVWTRLKAFAKLPPNALRISKEVIRK
O75521	62	MNQVKLLKKDPGNEVKLKLYALYKQATEGPC
O75521	64	QVKLLKKDPGNEVKLKLYALYKQATEGPCNM
O75521	81	YALYKQATEGPCNMPKPGVFDLINKAKWDAW
O75521	90	GPCNMPKPGVFDLINKAKWDAWNALGSLPKE
O75521	92	CNMPKPGVFDLINKAKWDAWNALGSLPKEAA
O75525	152	PAEAYARMGHALEEIKKFLIPDYNDEIRQAQ
O75525	65	INKNMKLGQKVLIPVKQFPKFNFVGKLLGPR
O75525	75	VLIPVKQFPKFNFVGKLLGPRGNSLKRLQEE
O75526	77	AKAAARDMNGKSLDGKAIKVAQATKPAFESS
O75526	80	AARDMNGKSLDGKAIKVAQATKPAFESSRRG
O75528	109	APPKHGKPKKQKLEGKAGHGPGPGPGRPKSK
O75528	122	EGKAGHGPGPGPGRPKSKNLQPKIQEYEFTD
O75528	124	KAGHGPGPGPGRPKSKNLQPKIQEYEFTDDP
O75528	21	DCPLQFHDFKSVDHLKVCPRYTAVLARSEDD
O75528	304	ESGADGASTSPRNQNKPFSVPHTKSLESRIK
O75528	418	QKKRTPTKKEKDQAWKTLKERESILKLLDGX
O75529	18	RVRTEQIQMAVSCYLKRRQYVDSDGPLKQGL
O75529	433	PLRIYAGHLADVDCVKFHPNSNYLATGSTDK
O75530	19	REVSTAPAGTDMPAAKKQKLSSDENSNPDLS
O75530	211	LKFHPRDPNLLLSVSKDHALRLWNIQTDTLV
O75530	293	YDYNPNKTNRPFISQKIHFPDFSTRDIHRNY
O75530	332	DLILSKSCENAIVCWKPGKMEDDIDKIKPSE
O75530	398	VGKLYVWDLEVEDPHKAKCTTLTHHKCGAAI
O75530	83	WGKGKWKSKKCKYSFKCVNSLKEDHNQPLFG
O75531	18	TSQKHRDFVAEPMGEKPVGSLAGIGEVLGKK
O75531	32	EKPVGSLAGIGEVLGKKLEERGFDKAYVVLG
O75531	72	DLFREWLKDTCGANAKQSRDCFGCLREWCDA
O75533	1008	ILGALKAIVNVIGMHKMTPPIKDLLPRLTPI
O75533	1025	TPPIKDLLPRLTPILKNRHEKVQENCIDLVG
O75533	1030	DLLPRLTPILKNRHEKVQENCIDLVGRIADR
O75533	1067	AREWMRICFELLELLKAHKKAIRRATVNTFG
O75533	1292	QDALIAHYPRIYNDDKNTYIRYELDYILXXX
O75533	141	MIISPERLDPFADGGKTPDPKMNARTYMDVM
O75533	175	HLTKEEREIRQQLAEKAKAGELKVVNGAAAS
O75533	195	ELKVVNGAAASQPPSKRKRRWDQTADQTPGA
O75533	213	RRWDQTADQTPGATPKKLSSWDQAETPGHTP
O75533	214	RWDQTADQTPGATPKKLSSWDQAETPGHTPS
O75533	252	GRAKGSETPGATPGSKIWDPTPSHTPAGAAT
O75533	298	GATSSARKNRWDETPKTERDTPGHGSGWAET
O75533	413	PLSDEELDAMFPEGYKVLPPPAGYVPIRTPA
O75533	468	MKSVNDQPSGNLPFLKPDDIQYFDKLLVDVD
O75533	493	LLVDVDESTLSPEEQKERKIMKLLLKIKNGT
O75533	499	ESTLSPEEQKERKIMKLLLKIKNGTPPMRKA
O75533	554	LMSPTLEDQERHLLVKVIDRILYKLDDLVRP
O75533	562	QERHLLVKVIDRILYKLDDLVRPYVHKILVV
O75533	656	IPSLLPFLKAVCKSKKSWQARHTGIKIVQQI
O75533	785	MLILIREFQSPDEEMKKIVLKVVKQCCGTDG
O75533	790	REFQSPDEEMKKIVLKVVKQCCGTDGVEANY
O75533	793	QSPDEEMKKIVLKVVKQCCGTDGVEANYIKT
O75533	81	DDDDYSSSTSLLGQKKPGYHAPVALLNDIPQ
O75533	816	VEANYIKTEILPPFFKHFWQHRMALDRRNYR
O75533	926	LNGFGTVVNALGKRVKPYLPQICGTVLWRLN
O75533	963	RQQAADLISRTAVVMKTCQEEKLMGHLGVVL
O75534	166	QLETGDKINFVIDNNKHTGAVSARNIMLLKK
O75534	239	QPGDDVEFTIKDRNGKEVATDVRLLPQGTVI
O75534	364	EMGVIAAMRDGFGFIKCVDRDVRMFFHFSEI
O75534	434	SFHSHSDHRFLGTVEKEATFSNPKTTSPNKG
O75534	496	TSPQIGDKVEFSISDKQRPGQQVATCVRLLG
O75534	578	EYSLSKGKGNKVSAEKVNKTHSVNGITEEAD
O75534	682	AYNITPLRRATVECVKDQFGFINYEVGDSKK
O75534	729	GDEVEFSVILNQRTGKCSACNVWRVCEGPKA
O75534	743	GKCSACNVWRVCEGPKAVAAPRPDRLVNRLK
O75534	758	KAVAAPRPDRLVNRLKNITLDDASAPRLMVL
O75534	86	FEVSSDRRTGKPIAVKLVKIKQEILPEERMN
O75554	11	XXXXXMADYWKSQPKKFCDYCKCWIADNRPS
O75569	187	GKGASKKQAKRNAAEKFLAKFSNISPENHIS
O75569	45	KPGKTPIQVLHEYGMKTKNIPVYECERSDVQ
O75575	34	LLTDLKEQRKESGKNKHSSGQQNLNTITYET
O75586	200	RQKFPPKFVQLKPGEKPVPVDQTKKEAEPIP
O75586	219	VDQTKKEAEPIPETVKPEEKETTKNVQQTVS
O75592	1790	AEIRLDKVVPLKENVKYAVRLRNYGSRTANG
O75592	1883	CSRALSVVSTVVRASKDLLHRALAVDADDIP
O75592	2422	PPKGMIPPGTQLVKPKSEPQPNKVRKFVAKD
O75607	102	RNHDHQEIAVPVANLKLSCQPMLSLDDFQLQ
O75626	560	EAMNLIKNKRNMTGYKTLPYPLKKQNGKIKY
O75643	1039	FKNITVREEEKLELQKLLERVPIPVKESIEE
O75643	1141	MCPLRQFRKLPEEVVKKIEKKNFPFERLYDL
O75643	1176	IGELIRMPKMGKTIHKYVHLFPKLELSVHLQ
O75643	1417	NKKVVLLTGETSTDLKLLGKGNIIISTPEKW
O75643	1431	LKLLGKGNIIISTPEKWDILSRRWKQRKNVQ
O75643	1544	GFNISHTQTRLLSMAKPVYHAITKHSPKKPV
O75643	155	LAVLKNEKLRDKERRKEIDLLLGQTDDTRYH
O75643	1552	TRLLSMAKPVYHAITKHSPKKPVIVFVPSRK
O75643	177	GQTDDTRYHVLVNLGKKITDYGGDKEIQNMD
O75643	1874	PIRHHEDNLLRQLAQKVPHKLNNPKFNDPHV
O75643	1883	LRQLAQKVPHKLNNPKFNDPHVKTNLLLQAH
O75643	2080	WVVIGDAKSNSLISIKRLTLQQKAKVKLDFV
O75643	2087	KSNSLISIKRLTLQQKAKVKLDFVAPATGAH
O75643	284	QRQLSRFYDDAIVSQKKADEVLEILKTASDD
O75643	285	RQLSRFYDDAIVSQKKADEVLEILKTASDDR
O75643	349	LASAQSEAEKERIMGKMEADPELSKFLYQLH
O75643	368	DPELSKFLYQLHETEKEDLIREERSRRERVR
O75643	46	TRRDEPTGEVLSLVGKLEGTRMGDKAQRTKP
O75643	469	PFGSEEQLLPVEKLPKYAQAGFEGFKTLNRI
O75643	479	VEKLPKYAQAGFEGFKTLNRIQSKLYRAALE
O75643	487	QAGFEGFKTLNRIQSKLYRAALETDENLLLC
O75643	523	GKTNVALMCMLREIGKHINMDGTINVDDFKI
O75643	557	APMRSLVQEMVGSFGKRLATYGITVAELTGD
O75643	711	KAIKRFQIMNEIVYEKIMEHAGKNQVLVFVH
O75643	745	ETGKTARAIRDMCLEKDTLGLFLREGSASTE
O75643	770	GSASTEVLRTEAEQCKNLELKDLLPYGFAIH
O75643	838	AHTVIIKGTQVYSPEKGRWTELGALDILQML
O75643	944	MLRSPTLYGISHDDLKGDPLLDQRRLDLVHT
O75648	103	EYEKGRTPNPDIVCNKHIKFSCFFHYAVDNL
O75663	106	WQESRTEGEHSKEVIKPYDWTYTTDYKGTLL
O75663	126	TYTTDYKGTLLGESLKLKVVPTTDHIDTEKL
O75663	19	HGFQSSHRDFCFGPWKLTASKTHIMKSADVE
O75663	207	VLIRMNDTRLYHEADKTYMLREYTSRESKIS
O75665	220	REIEEQLRAEMCQKLKFFKDTEIAKIKMEAK
O75683	16	MASLLAKDAYLQSLAKKICSHSAPEQQARTR
O75683	202	GACTEPREPPGLIFNKVEVSEDEPASKAQRR
O75683	260	ARQSRLDELRGQDEGKAQELEAKMKWTNLLY
O75683	267	ELRGQDEGKAQELEAKMKWTNLLYKAEGVKI
O75683	73	REEKAAEHKAKSLGEKSPAASGARRPEAAKE
O75689	272	GYMEKTGPKQTEGFRKRWFTMDDRRLMYFKD
O75691	1793	NIQGTITGDILPRLHKCLASTTKREEEHKLV
O75691	1811	ASTTKREEEHKLVKSKVVNDEEVVRVPLAFA
O75691	2096	HIFIESGLRLLHLSLKTSKIKSSGECVLEML
O75691	2164	ETKAEQLTKHLFLLLKDYAKLGAARGQNFHL
O75691	2631	PATLLWLIQKLSRIAKLEAAYSPRNPLKRTC
O75691	2701	DPLLKNLSQEIIELLKKLVGLESFSLAFASV
O75691	320	TKVTKTNCCESSEQIKRLLETYLILVKHGSG
O75691	69	KWRELNLTEHFGKFYKEVIDKCQSFNQLVYH
O75694	1197	LMDITKLYGEFADPFKLAECKLAIIHCAGYS
O75694	998	VNQSKAAPQSPSVPKKPGPPVLSSDPNMLSN
O75717	200	NAKSICRLAWQPKSGKLLAIPVEKSVKLYRR
O75717	56	EDLDDDDPKFINVGEKAYSCALKSGKLVTAV
O75717	899	QNSFSKSTNSSDVSAKSGAVTFSSQGRVNPF
O75717	941	SMNSARSTNILDNMGKSSKKSTALSRTTNNE
O75746	377	SVVGELMYKNSFDCFKKVLRYEGFFGLYRGL
O75771	261	VVTNHITRDRDSGRLKPALGRSWSFVPSTRI
O75791	106	DFSISVRHEDDVQHFKVMRDNKGNYFLWTEK
O75792	215	QDLDTDYGSGYPNDPKTKAWLKEHVEPVFGF
O75792	64	ICYCPLPRLADLEALKVADSKTLLESERERL
O75794	168	DDSPDPCIEYELVLRKWCELIPGAEFRCFVK
O75794	218	SKQKEEIRRCIQDFFKKHIQYKFLDEDFVFD
O75794	321	LPKDFVDLSTGEDAHKLIDFLKLKRNQQEDD
O75808	126	AGLVATEPARGQCEDKDEEEKEEQEEEEGAA
O75808	293	SGWAGASRLAELLSGKRLSVLEEEATEGGTS
O75815	541	PPENKPLETAMLKRAKELFTNNDPKVIAQHV
O75817	46	PRRPNDIYVNMKTDFKAQLARCQKLLDGGAR
O75817	54	VNMKTDFKAQLARCQKLLDGGARGQNACSEI
O75818	19	LRRLREAPRHLLVCEKSNFGNHKSRHRHLVQ
O75821	148	SKEDLNCQEEEDPMNKLKGQKIVSCRICKGD
O75821	161	MNKLKGQKIVSCRICKGDHWTTRCPYKDTLG
O75821	172	CRICKGDHWTTRCPYKDTLGPMQKELAEQLG
O75821	280	ISRIYLAKDKTTGQSKGFAFISFHRREDAAR
O75821	77	GNIKTVTEYKIDEDGKKFKIVRTFRIETRKA
O75822	197	VLVRDVCISLEIDDLKKITNSLTVLCSEKQK
O75822	198	LVRDVCISLEIDDLKKITNSLTVLCSEKQKQ
O75822	27	DSWDADAFSVEDPVRKVGGGGTAGGDRWEGE
O75822	74	KKEEAEVKPEVKISEKKKIAEKIKEKERQQK
O75822	80	VKPEVKISEKKKIAEKIKEKERQQKKRQEEI
O75832	116	AVNQNGCTPLHYAASKNRHEIAVMLLEGGAN
O75832	30	YSGKLEELKESILADKSLATRTDQDSRTALH
O75840	232	RVHRCQFNGCRKVYTKSSHLKAHQRTHTGEK
O75840	237	QFNGCRKVYTKSSHLKAHQRTHTGEKPYKCS
O75874	115	RNILGGTVFREAIICKNIPRLVSGWVKPIII
O75874	126	AIICKNIPRLVSGWVKPIIIGRHAYGDQYRA
O75874	224	LSTKNTILKKYDGRFKDIFQEIYDKQYKSQF
O75874	233	KYDGRFKDIFQEIYDKQYKSQFEAQKIWYEH
O75874	243	QEIYDKQYKSQFEAQKIWYEHRLIDDMVAQA
O75874	321	EAAHGTVTRHYRMYQKGQETSTNPIASIFAW
O75874	381	TIEAGFMTKDLAACIKGLPNVQRSDYLNTFE
O75874	58	DLGIENRDATNDQVTKDAAEAIKKHNVGVKC
O75874	81	KHNVGVKCATITPDEKRVEEFKLKQMWKSPN
O75874	93	PDEKRVEEFKLKQMWKSPNGTIRNILGGTVF
O75879	181	IYGVCAGKKQSQVIPKTVRIKQIQLEQDSGK
O75879	290	VRTEVKNLNSIRFLAKAIDYEIQRQINELEN
O75879	529	QVVMDVKNRNPRAINKLIGLVRKATQSRADP
O75880	133	EKAEKLEKERQRHIGKPLLGGPFSLTTHTGE
O75884	28	NGGGDVTTHGWYGWVKKELEKIPGFQCLAKN
O75891	35	RKEGHEVVGVFTVPDKDGKADPLGLEAEKDG
O75891	876	NTYNKTDVAAPFGGFKQSGFGKDLGEAALNE
O75896	93	KLRRVHKNLIPQGIVKLDHPRIHVDFPVILY
O75900	328	EGRNVTFRCGQKILHKKGKVYWYKDQEPLEF
O75900	331	NVTFRCGQKILHKKGKVYWYKDQEPLEFSYP
O75914	535	DRRGSAKELLQHPFLKLAKPLSSLTPLIIAA
O75915	151	HASLRLRNLKNKLENKMEGIGLKRTPMGIVL
O75915	31	PGSDRFARPDFRDISKWNNRVVSNLLYYQTN
O75916	419	YARYLKSPIYKDMLAKAIEPQETTKKSSTLP
O75925	137	LPHLTSALHPVHPDIKLQKLPFYDLLDELIK
O75928	452	SSQPCTKIESSSVLSKPCSVTVASEASKKKV
O75934	151	KVYNENLVHMIEHAQKELQKLRKHIQDLNWQ
O75934	158	VHMIEHAQKELQKLRKHIQDLNWQRKNMQLT
O75935	50	DGLVKVQVALGNISSKRERVKILYKKIEDLI
O75937	108	ADRAQKAFEAVDKAYKLLLDQEQKKRALDVI
O75937	135	LDVIQAGKEYVEHTVKERKKQLKKEGKPTIV
O75937	146	EHTVKERKKQLKKEGKPTIVEEDDPELFKQA
O75940	208	QVKRSIFASPESVTGKVGVGTCGIADKPMTQ
O75940	219	SVTGKVGVGTCGIADKPMTQYQDTSKYNVRH
O75947	109	EKEDVKSCAEWVSLSKARIVEYEKEMEKMKN
O75947	117	AEWVSLSKARIVEYEKEMEKMKNLIPFDQMT
O75947	144	DQMTIEDLNEAFPETKLDKKKYPYWPHQPIE
O75947	148	IEDLNEAFPETKLDKKKYPYWPHQPIENLXX
O75947	149	EDLNEAFPETKLDKKKYPYWPHQPIENLXXX
O75947	58	AALPENPPAIDWAYYKANVAKAGLVDDFEKK
O75947	63	NPPAIDWAYYKANVAKAGLVDDFEKKFNALK
O75947	72	YKANVAKAGLVDDFEKKFNALKVPVPEDKYT
O75947	78	KAGLVDDFEKKFNALKVPVPEDKYTAQVDAE
O75947	85	FEKKFNALKVPVPEDKYTAQVDAEEKEDVKS
O75947	95	PVPEDKYTAQVDAEEKEDVKSCAEWVSLSKA
O75964	24	VEKTPALVNAAVTYSKPRLATFWYYAKVELV
O75964	54	VPPTPAEIPRAIQSLKKIVNSAQTGSFKQLT
O75964	55	PPTPAEIPRAIQSLKKIVNSAQTGSFKQLTV
O75969	243	QGPDDKPPSKKSFFYKEVFESRNGDYAREGG
O75969	400	MFAKKVPEHVRKAQDKAESYSLISMKGMGDP
O75969	455	SEEETCAKTLGEHIIKEGLTLWHKTQQKECK
O75969	608	VFFNFIRNLLSETIFKRDQSPEPKVPEQPVK
O75969	699	IAKSCDASLAELGDDKSGDASRLTSAFPDSL
O75995	87	LGKKWRAVISRTMNRKMGKMMVKALSEEMAD
O76003	110	QKIDRLDGAHAPELTKKVQRHASSGSFLPSA
O76003	151	RLKKLTHAAPCMLFMKGTPQEPRCGFSKQMV
O76003	163	LFMKGTPQEPRCGFSKQMVEILHKHNIQFSS
O76003	260	KASVMLFMKGNKQEAKCGFSKQILEILNSTG
O76003	92	SEKYEISSVPTFLFFKNSQKIDRLDGAHAPE
O76021	100	PHSIRSDSEDICLFTKDEPNSTPEKTEQFYR
O76021	120	STPEKTEQFYRKLLNKHGIKTVSQIISLQTL
O76021	124	KTEQFYRKLLNKHGIKTVSQIISLQTLKKEY
O76021	140	TVSQIISLQTLKKEYKSYEAKLRLLSSFDFF
O76021	207	REINDCIGGTVLNISKSGSCSAIRIGHVGMQ
O76021	249	TKGLSEKLPEKWESVKLLFVKTEKSAALPIF
O76021	254	EKLPEKWESVKLLFVKTEKSAALPIFSSFVS
O76021	33	STSTPAAPTARKQLDKEQVRKAVDALLTHCK
O76021	331	LSKDDVAPESGDTTVKKPESKKEQTPEHGKK
O76021	373	TNESEDEIPQLVPIGKKTPANEKVEIQKHAT
O76021	374	NESEDEIPQLVPIGKKTPANEKVEIQKHATG
O76021	38	AAPTARKQLDKEQVRKAVDALLTHCKSRKNN
O76021	380	IPQLVPIGKKTPANEKVEIQKHATGKKSPAK
O76021	391	PANEKVEIQKHATGKKSPAKSPNPSTPRGKK
O76021	395	KVEIQKHATGKKSPAKSPNPSTPRGKKRKAL
O76021	457	KSPSLGKKDARQTPKKPEAKFFTTPSKSVRK
O76021	461	LGKKDARQTPKKPEAKFFTTPSKSVRKASHT
O76021	48	KEQVRKAVDALLTHCKSRKNNYGLLLNENES
O76031	398	GLLKLLEGTIVNVPEKNSRKLRGETVQVDTT
O76031	437	AFNGLDRIISRRKNEKYLGFGTPSNLGKGRR
O76031	475	ANRSGESNTHQDIEEKDRLLRHVEARDLIEF
O76041	525	RAKKASEMASQKQYKKDLENEIKGKGMQVSM
O76070	32	GAVEKTKQGVTEAAEKTKEGVMYVGAKTKEN
O76080	183	CRCGNLFCGLHRYSDKHNCPYDYKAEAAAKI
O76080	197	DKHNCPYDYKAEAAAKIRKENPVVVAEKIQR
O76094	201	LIGQGQLNQAMKILQKAEDLCRRSLSEDTDG
O76094	283	NNIITINKDQNVFDSKKKVKLTNAEGVEFKL
O76094	32	EVNRYGQNGDFTRALKTVNKILQINKDDVTA
O76094	36	YGQNGDFTRALKTVNKILQINKDDVTALHCK
O76094	383	HPENAAEIKLTMAQLKISQGNISKACLILRS
O76094	391	KLTMAQLKISQGNISKACLILRSIEELKHKP
O76094	42	FTRALKTVNKILQINKDDVTALHCKVVCLIQ
O76094	457	KSPAHLSLIREAANFKLKYGRKKEAISDLQQ
O76094	475	YGRKKEAISDLQQLWKQNPKDIHTLAQLISA
O76094	51	KILQINKDDVTALHCKVVCLIQNGSFKEALN
O76094	84	NTHTKVLANNSLSFEKAYCEYRLNRIENALK
O76095	82	RAKTTPECGPTGYVEKITCSSSKRNEFKSCR
O94759	1104	HLQLFIKRVVLKTPAKRHKQLKNKLEKNEEA
O94759	405	MFETFTESRIVEWTKKIQDIVRRRQLLTVFR
O94760	247	HVLLHRTPEEYPESAKVYEKLKDHMLIPVSM
O94761	376	KHYVRGRALRSRLLRKQAWKQKWRKKGECFG
O94761	382	RALRSRLLRKQAWKQKWRKKGECFGGGGATV
O94761	385	RSRLLRKQAWKQKWRKKGECFGGGGATVTTK
O94761	386	SRLLRKQAWKQKWRKKGECFGGGGATVTTKE
O94762	651	PNEYDIPPASHVYSLKPKRVGAGFPKGSCPF
O94763	521	PERKEVLLEASEETGKRVSKFKAARLQQKDX
O94776	105	LSRQFESLPATHIRGKCSVTLLNETDILSQY
O94776	173	PDRLVEGESDNRNQQKMEMKVWDPDNPLTDR
O94776	341	EADSKLKQVYIPTYTKPNPNQIISVGSKPGM
O94776	353	TYTKPNPNQIISVGSKPGMNGAGFQKGLTCE
O94776	399	PNMQCRLCASCWIYWKKYGGLKTPTQLEGAT
O94776	492	RAARRPYAPINANAIKAECSIRLPKAAKTPL
O94776	508	AECSIRLPKAAKTPLKIHPLVRLPLATIVKD
O94776	531	PLATIVKDLVAQAPLKPKTPRGTKTPINRNQ
O94776	559	RNQLSQNRGLGGIMVKRAYETMAGAGVPFSA
O94776	595	ASGIRSSSQPAAKRQKLNPADAPNPVVFVAT
O94776	71	NSLADSNAREFEEESKQPGVSEQQRHQLKHR
O94782	347	QKKSRVKINWLKSATKQPSILSKFCSLGKIT
O94782	360	ATKQPSILSKFCSLGKITTNQGVKGQSKENE
O94788	108	VWRRMDASERGRLLDKLADLVERDRAVLATM
O94804	248	IEPPHHELNPMRVLLKIAKSDPPTLLTPSKW
O94805	191	AIPVHDGYVLQQGIVKSPLAGDFISMQCREL
O94822	262	LEEKFKSLLSQNKFWKYGKHSVPQIRSAYFE
O94826	123	MNSLDRAQAAKNKGNKYFKAGKYEQAIQCYT
O94826	129	AQAAKNKGNKYFKAGKYEQAIQCYTEAISLC
O94826	178	FEQLQKWKEVAQDCTKAVELNPKYVKALFRR
O94826	233	GFQNQQSMLLADKVLKLLGKEKAKEKYKNRE
O94826	302	GEALEVKENSGYLKAKQYMEEENYDKIISEC
O94826	319	YMEEENYDKIISECSKEIDAEGKYMAEALLL
O94826	441	ECIRLRPESALAQAQKCFALYRQAYTGNNSS
O94826	470	SSQIQAAMKGFEEVIKKFPRCAEGYALYAQA
O94826	501	LTDQQQFGKADEMYDKCIDLEPDNATTYVHK
O94826	570	EVQRGNMEKAIDMFNKAINLAKSEMEMAHLY
O94842	208	RQLPSQKTVVVEAGKKQKAPKKRKKKDPNEP
O94842	494	KVRINLQQQPPPLQIKSVPLPTLKMQTTLVP
O94842	599	SKDWDNEYCSNECVVKHCRDVFLAWVASRNS
O94855	795	CETDALINFFAKSAFKAVLHQPLKVIREILV
O94868	710	GFSQASRHTPETSYGKLRPVRAAPPPPTQNH
O94874	102	NVDLIHIENRIGDIIKSEKHVQLVLGQLIDE
O94874	241	NSGRLRGTVVGGRQDKAVFVPDIYSRTQSTW
O94874	614	DPAAITSEIRKKILSKLSEETKVALTKLHNS
O94875	1028	PHSYSSDRIHSLSSNKPQRPVFTHENIQGGG
O94875	1087	EKCDDGWFVGTSRRTKFFGTFPGNYVKRLXX
O94875	68	PLYRSSEEEKRVTVIKAPHYPGIGPVDESGI
O94875	875	TPEKEKLPAKAVYDFKAQTSKELSFKKGDTV
O94875	880	KLPAKAVYDFKAQTSKELSFKKGDTVYILRK
O94875	919	EHHGRVGIFPISYVEKLTPPEKAQPARPPPP
O94880	435	IDKLRPVTLTEMNYSKYGAKECSFCEDPRFA
O94880	439	RPVTLTEMNYSKYGAKECSFCEDPRFARTGV
O94888	434	YPDGKREQITLPEQAKLLALVKHVQSKGYPN
O94888	84	VRPHTEEEVRAPIPQKQEILVEPEPLFGAPK
O94903	125	NLFMLETVDSVKLADKVNSSWQRKGSPERLK
O94903	99	SLCPEIKWHFIGHLQKQNVNKLMAVPNLFML
O94906	146	YRMERPKIQQQFSDLKRKLAEVTEEEWLSIP
O94906	292	LNSMIPTHGGDINDIKKARLLLKSVRETNPH
O94906	485	AAKLEEANGNTQMVEKIIDRAITSLRANGVE
O94906	573	CARAIYAYALQVFPSKKSVWLRAAYFEKNHG
O94906	585	FPSKKSVWLRAAYFEKNHGTRESLEALLQRA
O94906	606	ESLEALLQRAVAHCPKAEVLWLMGAKSKWLA
O94906	61	DRHAPPGKRTVGDQMKKNQAADDDDEDLNDT
O94906	616	VAHCPKAEVLWLMGAKSKWLAGDVPAARSIL
O94906	727	WMMKGQIEEQKEMMEKAREAYNQGLKKCPHS
O94906	737	KEMMEKAREAYNQGLKKCPHSTPLWLLLSRL
O94906	829	WSEAIFLEARPQRRTKSVDALKKCEHDPHVL
O94906	917	ESAEPRHGELWCAVSKDIANWQKKIGDILRL
O94913	1275	PDNHLSQVDVNELFSKLLKTGILKLSQTDSA
O94913	355	SSKQEKSKSGEKITKKELDQLDSKSKSKSKS
O94913	661	VDANLQIPKELTLASKRELLQKTSERLASGE
O94913	775	VARDGPTKMIFEGPNKLSPRIDGPPTPASLR
O94916	137	KQLTSNTVQQHPSTPKRHTVLYISPPPEDLL
O94916	339	PVVLQVFVGNDSGRVKPHGFYQACRVTGRNT
O94916	573	EISSPARPCSFEEAMKAMKTTGCNLDKVNII
O94916	616	MIKSEDVTPMEVTAEKRSSTIFKTTKSVGST
O94919	407	EELVSIPWKVLKVVAKVIRALLRILCCLLKA
O94925	158	LFYTIAEGQEKIPVHKFITALKSTGLRTSDP
O94925	164	EGQEKIPVHKFITALKSTGLRTSDPRLKECM
O94925	197	LRLTLQTTSDGVMLDKDLFKKCVQSNIVLLT
O94925	289	STGDTKVPFCLQSCVKPLKYAIAVNDLGTEY
O94925	311	AVNDLGTEYVHRYVGKEPSGLRFNKLFLNED
O94925	320	VHRYVGKEPSGLRFNKLFLNEDDKPHNPMVN
O94953	602	TKARAGEGQAPSTFSKLKMEIKKSRRHPLGR
O94966	292	ESMVNLAFVKNDSYEKGPDSVVVHVYVKEIC
O94966	653	NDSFIVDLFQGQYKSKLVCPVCAKVSITFDP
O94967	329	NPALDGLTCGLTSHDKRISDLGNKTSPMSHS
O94973	31	FISDIRNCKSKEAEIKRINKELANIRSKFKG
O94973	614	EEMPPFPERESSILAKLKKKKGPSTVTDLED
O94979	460	LQQAVQSQGFINYCQKKIDASQTEFEKNVWS
O94979	461	QQAVQSQGFINYCQKKIDASQTEFEKNVWSF
O94979	471	NYCQKKIDASQTEFEKNVWSFLKVNFEDDSR
O94979	638	SKITRLITAVVMKNWKEIVESCDLKNWREAL
O94979	647	VVMKNWKEIVESCDLKNWREALAAVLTYAKP
O94979	707	YICAGNVEKLVACWTKAQDGSHPLSLQDLIE
O94986	1276	GALEELRGQYIKAVKKIKCDMLRYIQESKER
O94986	1278	LEELRGQYIKAVKKIKCDMLRYIQESKERAA
O94986	1341	DGKEGAEKKIMNAASKLATMAKLLETPISSK
O94992	165	KKKHRRRPSKKKRHWKPYYKLTWEEKKKFDE
O94992	227	DHDQEEPDLKTGLYSKRAAAKSDDTSDDDFM
O94992	296	NMSKQELIKEYLELEKCLSRMEDENNRLRLE
O95050	96	ITLSDFTDRNREELEKWLKKEPGAYDWTPAV
O95067	372	NLTKFIAIKNKYASSKLLKISMIPQLNSKAV
O95070	80	AYGSSIASHGKDMVHKELHRFVSVSKLKYFF
O95071	1237	KLKRTSPTAYCDCWEKCKCKTLIAGQKSARL
O95071	2136	EGEEQPVLPEETESSKPGPSAHDLAAQLKSS
O95071	2320	SNEKLPNLECIQNANKGTHTSLMQRLRNRGE
O95071	663	EEQWSLREVVFVEDVKNVPVGKVLKVDGAYV
O95081	138	PDSRDPQKVKEFLQEKYEKKRWYVPPDQVKG
O95081	158	RWYVPPDQVKGPTYTKGSASTPVQGSIPEGK
O95081	173	KGSASTPVQGSIPEGKPLRTLLGDPAPSLSV
O95104	1078	SRDRESRREKEEARGKEKPEVTDRAGGNKTV
O95104	1091	RGKEKPEVTDRAGGNKTVEPPISQVGNVDTA
O95104	119	SEDKSKIVRVLNLWQKNGVFKIEIIQPLLDM
O95104	41	MILITKAAIKAIKLYKHVVQIVEKFIKKCKP
O95104	49	IKAIKLYKHVVQIVEKFIKKCKPEYKVPGLY
O95104	517	TASVCSTTLWVGQLDKRTTQQDVASLLEEFG
O95104	562	YIVMVHRQDAYRALQKLSRGNYKVNQKSIKI
O95104	576	QKLSRGNYKVNQKSIKIAWALNKGIKADYKQ
O95139	49	VLPPQKMGPMEKFWNKFLENKSPWRKMVHGV
O95155	555	YFKYPLMALGELCETKFGKTHPVCNLVASLR
O95158	19	LPEWFLLLFGPWLLRKAVSAQIPESGRPQYL
O95159	234	DDDRTPGLHGDCDDDKYRRRPALGWLARLLR
O95163	706	VERGSRIVTVVPQDTKLVLQMPRGNLEVVHH
O95163	968	CGPEYFPECLNLIKDKNLYNEALKLYSPSSQ
O95183	26	QQANEVTEIMRNNFGKVLERGVKLAELQQRS
O95197	1013	KTQIDHYVGIARDQTKSIVEKIQAKLPGIAK
O95201	219	GQRVQTSSVAALGNVKPFRTRAGRVQWGVPQ
O95202	162	VVVKKSLGQRVLDELKHYYHGFRLLWIDTKI
O95202	597	DLQEIKKELSKTGEEKYVEESKASKRLTKRV
O95208	423	SDPWAASQQPASSAGKRASDAWGAVSTTKPV
O95218	19	KNFRVSDGDWICPDKKCGNVNFARRTSCNRC
O95218	196	SKYNLDASEEEDSNKKKSNRRSRSKSRSSHS
O95218	43	RTSCNRCGREKTTEAKMMKAGGTEIGKTLAE
O95218	92	VNWARRSECNMCNTPKYAKLEERTGYGGGFN
O95232	124	LSQNQQSSGAAGPTGKNEEKIQVLTDKIDVL
O95232	413	KQSEDTNTESKESDTKNEVNGTSEDIKSEGD
O95232	60	AELFTNTRSDLGPCEKIHDENLRKQYEKSSR
O95232	78	DENLRKQYEKSSRFMKVGYERDFLRYLQSLL
O95235	770	LQSAERACCHSTGAGKLRQALTTCDDILIKQ
O95235	827	EQYHTVLKLQGQVSAKKRLGTNQENQQPNQQ
O95239	1031	SSFEYVPPKPKPSRVKEKFLEQSMDIEDLKY
O95239	281	GLLCLGNVISALGDDKKGGFVPYRDSKLTRL
O95239	339	LNTLRYADRARKIKNKPIVNIDPQTAELNHL
O95239	401	QSLMEKNQSLVEENEKLSRGLSEAAGQTAQM
O95239	593	LVLELQTAKKDANQAKLSERRRKRLQELEGQ
O95239	635	SKLLKLKESTERTVSKLNQEIRMMKNQRVQL
O95239	78	EVFNTAVAPLIKGVFKGYNATVLAYGQTGSG
O95239	883	KYLIGELVSSKIQVSKLESSLKQSKTSCADM
O95239	900	ESSLKQSKTSCADMQKMLFEERNHFAEIETE
O95239	930	ELQAELVRMEQQHQEKVLYLLSQLQQSQMAE
O95239	955	QSQMAEKQLEESVSEKEQQLLSTLKCQDEEL
O95239	993	EQNQQLLRENEIIKQKLTLLQVASRQKHLPK
O95243	239	NFRKVRKPKGKVTILKGIPIKKTKKGCRKSC
O95243	281	SVCNKADAESEPVAQKSQLDRTVCISDAGAC
O95243	335	GSNFCSEQKTSGIINKFCSAKDSEHNEKYED
O95249	124	QRHRDILQDYTHEFHKTKANFMAIRERENLM
O95251	155	IDISSPNVSHDESIAKDMSLKDSGSDLSHRP
O95251	160	PNVSHDESIAKDMSLKDSGSDLSHRPKRRRF
O95251	171	DMSLKDSGSDLSHRPKRRRFHESYNFNMKCP
O95251	199	KCPTPGCNSLGHLTGKHERHFSISGCPLYHN
O95251	221	ISGCPLYHNLSADECKVRAQSRDKQIEERML
O95251	432	YCQNLCLLAKLFLDHKTLYYDVEPFLFYVMT
O95251	524	RPLSDLGLISYRSYWKEVLLRYLHNFQGKEI
O95251	90	RRVTRSQQQPTPVTPKKYPLRQTRSSGSETE
O95292	118	EAVWKEAKPEDLMDSKLRCVFELPAENDKPH
O95292	131	DSKLRCVFELPAENDKPHDVEINKIISTTAS
O95292	147	PHDVEINKIISTTASKTETPIVSKSLSSSLD
O95292	155	IISTTASKTETPIVSKSLSSSLDDTEVKKVM
O95292	167	IVSKSLSSSLDDTEVKKVMEECKRLQGEVQR
O95292	17	AKVEQVLSLEPQHELKFRGPFTDVVTTNLKL
O95292	188	CKRLQGEVQRLREENKQFKEEDGLRMRKTVQ
O95292	191	LQGEVQRLREENKQFKEEDGLRMRKTVQSNS
O95292	43	TNLKLGNPTDRNVCFKVKTTAPRRYCVRPNS
O95295	83	INEDQKVALDLDPYVKKLLNARRRVVLVNNI
O95299	228	EVQRRIQKKGDPHEMKITSAYLQDIENAYKK
O95299	75	ITVDGNICTGKGKLAKEIAEKLGFKHFPEAG
[truncated: 10,887 more rows]

## Sheet: train-neg
ID	Site	Sequence
Q6PL24	112	DLLPADQAQVLNEMAKYQVPQRSGDIVMIQS
P04183	191	GGADKYHSVCRLCYFKKASGQPAGPDNKENC
P30876	457	DGLKYSLATGNWGDQKKAHQARAGVSQVLNR
O95359	2028	FRPPSHSFSAVFDEDKPIASSGTYNLDFDNI
Q13315	1400	VIKATFAYISNCHKTKLKSILEILSKSPDSY
Q9Y483	282	VDIAHLCLYNLSVIHKKKYFDSELELMTYIN
O75143	23	QDRKDLDKFIKFFALKTVQVIVQARLGEKIC
P07814	1250	AIQGGTSHHLGQNFSKMFEIVFEDPKIPGEK
Q49MG5	447	WLEKKNVYLHEMHRIKRIESENLRIQNEQKK
O60313	554	VTTRNLSLAVSDCFWKMVRESVEQQADSFKA
O60518	621	DPQTSYMVSAWARMCKILGKDFQQYLPLVIE
Q03112	788	SSNLQRHVRNIHNKEKPFKCHLCDRCFGQQT
Q7Z2W4	360	GSTYLASNSTSAPNWKSLTSWTNDQGARRKT
Q5T9Q5	204	PMVEDSDGAVLCMDAKINFDSNSAYRQKKIF
Q9Y5V3	189	NSRPKTPFKAWNDTTKAPTADTQTQNVNQAK
O75691	448	IDDAVVKDEALAILAKLILNKAAPPTAGSMA
O00170	58	SDDEGTVLDDSRARGKPMELIIGKKFKLPVW
Q5VWN6	458	KSPVKTVPRAKPPVKKSPQKQRVNIVKGNEN
P23378	73	PRHDDFARRHIGPGDKDQREMLQTLGLASID
P07686	51	VVQVAEAARAPSVSAKPGPALWPLPLSVKMT
O94806	163	EDFQIRPHTLYVHSYKAPTFCDYCGEMLWGL
P41091	54	QATINIGTIGHVAHGKSTVVKAISGVHTVRF
P28715	25	LECSGRQVSPEALEGKILAVDISIWLNQALK
Q9H6S0	124	ETAHAMMTCNLTHNTKHAVRSLIQRFPVTNK
O43290	678	APNKSLPSAVYCIEDKMAIDDKYSRREEYRG
P26639	121	ACGISQGLADNTVIAKVNNVVWDLDRPLEED
O94808	79	KALDEELYKQDSMDLKVEFETHFGIAHTRWA
P80404	311	QSEGGDNHASDDFFRKLRDIARKHGCAFLVD
O00507	1775	IKGDLLEGANAYHCEKCDKKVDTVKRLLIKK
Q9NV06	371	ASEKLGVLTSREKAAKDYNQKLKEKFQHYPH
P53621	550	WDESGVFIYTTSNHIKYAVTTGDHGIIRTLD
O75648	171	EVRNAVKLLQAADSFKDQTFFLSQVSQDALR
O15440	818	SQKKSQDKGPKTGSVKKEKAVKPEEGQLVQL
O00560	109	APVTGNDVGIRRAEIKQGIREVILCKDQDGK
P16591	488	LLKKQGDFLVRESHGKPGEYVLSVYSDGQRR
O75592	372	VRGHIYNSTSRIRNRKEKKSWLGYAQGYLLY
P06213	217	NGQFVERCWTHSHCQKVCPTICKSHGCTAEG
P08575	932	EVNLSELHPYLHNMKKRDPPSEPSPLEAEFQ
Q01780	546	VLPNHMMLKIAEELPKEPQGIIACCNPVPPL
P48551	312	EAMDMVEVIYINRKKKVWDYNYDDESDSDTE
Q9NSE4	130	PPYANGDPHVGHALNKILKDIANRFHMMNGS
Q8NF91	6989	VLQISSQDVESKRSDKTDFAEQLGAMNKSWQ
Q9UPY3	1516	FDYSSWDAMCYLDPSKAVEEDDFVVGFWNPS
Q8TB03	160	CDHFVVDRKKVTEVIKCRNEIMHSSEMKVSS
Q14693	79	VVDIEINGESVDLHMKLGDNGEAFFVQETDN
O60318	471	FGKIAKVQRIFTRRSKKLAVVHFFDHASAAL
Q6VMQ6	102	EWKETPCILSVNVKNKQDDDLNCEPLSPHNI
P78509	320	NVSTIIHILYLPEDAKGENVQFQWKQENLRV
O00754	399	PHQFWTGYFSSRPALKRYERLSYNFLQVCNQ
O14936	780	DRFAYPIPHTTRPPKKDEENGKNYYFVSHDQ
O00444	894	DCLPKSAQLLKSVFVKNVGWATQLTSGAVWV
Q9HD20	778	FIEKAHTLILQPPSEKGRQCEWRSIDGSIVL
P14921	383	PDEVARRWGKRKNKPKMNYEKLSRGLRYYYD
Q8N5C6	284	EELRAVAKKVHSTIQKIKKEGKMSECLLKAM
Q14BN4	737	VGSLKEQHLRDSADLKTLLSKAENQAKDVQK
Q9NVV4	468	FDKNSINIRQGREQNKPDSSPLYIQNPFETS
O00311	244	HIITGNKIPLSGPVPKELDQQSTTKASVKRP
Q70EK9	430	FHAMYSGSRTPHIPYKLLHLIWIHAEHLAGY
Q14694	451	CPPMYHLMKFIPLYSKVQRPCTSTPMIDSFV
Q15036	49	RVRYSQLLGLHEQLRKEYGANVLPAFPPKKL
Q6ZNB6	218	TDDDFGKKDCPWPCPKCRFEYKRSETPSRYY
O94875	519	DMVPTRISEFEKLIQKSKSMPNLGDDMLSPV
Q9BR77	330	KQYRVQCKKKEDKIGKVLPVMHESHHAQSEY
P08574	118	SSLDHTSIRRGFQVYKQVCASCHSMDFVAYR
P55317	237	LSFNDCFVKVARSPDKPGKGSYWTLHPDSGN
O14686	3437	DPIAKAKMVALKGIKKVMAQGSIGVAPGMNR
O14646	997	GEEQEPQEMDIDEILKRAETHENEPGPLTVG
O00443	1497	LPGFPNRMVLGRTHIKDVAAKRKIELNSYLQ
O14981	1239	PDPPNMSAELIQLKAKERHFLEQLLDGKKLE
Q5VUA4	934	LHKQQGEMLRKKRREKDGHKDPLLVEVSRLQ
Q9H3E2	256	KRYINQLTVAKKQCEKRIRILGGPAYDQQED
P54727	24	QQQTFKIDIDPEETVKALKEKIESEKGKDAF
P22234	149	ANNDPQWSEEQLIAAKFCFAGLLIGQTEVDI
Q15645	34	PTVHVEVHQRGSSTAKKEDINLSVRKLLNRH
Q15326	297	ELVWAKMKGFGFWPAKVMQKEDNQVDVRFFG
O75417	740	LLDLISEVPLREINQKYGCNRGQIQSLQQSA
Q14914	204	VVFNYKTVESLEETLKKASPDGYDCYFDNVG
O75643	695	FRPVPLEQTYVGITEKKAIKRFQIMNEIVYE
Q8N0X7	422	PVPEEKPKELPEWSEKVAHNILSGASWVSWG
P53396	1018	LLDYALEVEKITTSKKPNLILNVDGLIGVAF
Q13395	901	AQYIHDQWVCLSFLLKKYHTLIPTTGSEILE
O60381	355	PDAINFDDSGVFDTFKSYDFTPMDSSAVYVL
Q86US8	716	EDYMDGLAIRSKPLRKTVKYALISAQRCMIC
Q96TA1	506	FFREALLQISIPFLLKKLAPTCKSELPRFQE
Q6P179	258	ELEGGLLEDHFETTVKMSTYLVAYIVCDFHS
O00566	575	AGDIKTAAEKTATDKKRERRKKKYQKRMKIK
O76041	842	HIVEMDRRPGIIVDLKVWRTDPGSIFDLDPL
Q5K651	435	CHPDQTKHLDFLKEIKWFAVLEFDPESNING
O94966	429	HPLTGQEEARAVEKDKSKARSEDTGLDSVAT
Q8N3C0	370	GEDLEVSEGLMCFDPKELRIQREQALLNARS
Q8WXH0	2985	NQEVNKGVKEEIYNLKDRLTAIKCCILQVLK
Q16775	151	KITHLSTLQVGSLNVKCLATPCHTSGHICYF
P49336	299	RRNTYTNCSLIKYMEKHKVKPDSKAFHLLQK
O95359	1516	AGLTWERNLPGAGVGKEMAGVPPTLREDERP
O75351	61	KYEAQGDKAKQSIRAKCTEYLDRAEKLKEYL
Q8TD19	401	VEKELYTWVNMQGGTKLHGQLGHGDKASYRQ
Q9Y2H0	130	HRDGFSTLQFPRGEAKARGESPGRIRHLVHS
Q6N021	1310	YNGCKFARSKIPRKFKLLGDDPKEEEKLESH
O60361	128	KEISLRFKPEELVDYKSCAHDWVYEXXXXXX
P42695	1257	FAVDKQLASELEYDMKKYQEQLVQEQELAKH
O43924	29	GFKLNWMNLRDAETGKILWQGTEDLSVPGVE
P14550	141	PKNADGTICYDSTHYKETWKALEALVAKGLV
O14686	2953	PAPELNNSLHPTPHTKGPTLPTGLELVNRPP
Q9H5U6	407	QHCELCNSCTSKDGRKWNHCFLCKKCVKPSW
Q68D06	110	FFETKQHGRCFYIFVKSWSGDPFLKDGSFNS
P13196	271	MSRHPRVCGAVMDTLKQHGAGAGGTRNISGT
Q02383	52	SQFPHGQKGQHYFGQKDQQHTKSKGSFSIQH
P25391	2258	NNSTLMFVGGLGGQIKKSPAVKVTHFKGCLG
Q8NFC6	746	EKTPSEDKLSVKHKYKGDCMHKTGDETELHS
Q96RL7	2228	SPYWMVNKTGRMLQYKADGIHRKHPPNYKKP
P25445	231	NPETVAINLSDVDLSKYITTIAGVMTLSQVK
Q5VUG0	670	IHTKTKYTYYYGKRKKISKPPIGESNPDSGH
P07384	583	TILNRIISKHKDLRTKGFSLESCRSMVNLMD
P16591	16	MGFGSDLKNSHEAVLKLQDWELRLLETVKKF
P15882	165	TLNREPAYKKHMPVLKETHDERDSTGQDGVS
P78527	618	IPTSDPAANLHPAKPKDFSAFINLVEFCREI
P43403	542	VTMWEALSYGQKPYKKMKGPEVMAFIEQGKR
O75691	1970	EARRSKSYDSYEILGKFVGKDQVTKLILPLK
Q68DW7	227	KLFSRHDPQAEEALAKRRGRNSPNGNLIRML
O15061	710	DVDVSDEAGLDYLLSKDIKEVGLKGKSAEQM
O75526	41	AEFGKYGRIVEVLLMKDRETNKSRGFAFVTF
O00763	1705	MLINTPYVTKDLLQAKRFQAQTLGTTYIYDF
Q9UPQ9	102	MPREVPPRFRCQQDHKVLLKRGQPPPPSCML
Q03468	32	CLQSQPVSNNEEMAIKQESGGDGEVEEYLSF
O14686	4066	IGTTPESMATEPGEVKPSLSGDSQLLLVQPQ
Q9NTJ5	447	KIYKNAWADNANACAKQYAGTGALKTDFTRT
Q14139	572	LREQFERLMTIYLSTKTAMTEPQMLQNCLNL
Q6PI48	196	FQMQYNLRLRSQMVMKMREYLCNLHGFVDIE
Q9H6T3	637	KRFDMAVMFMSETEKKIARALFNHIDKSGLK
O75417	564	DMHTYAACTFLAASMKEGKQGIQRNQESVQL
P00451	67	RVPKSFPFNTSVVYKKTLFVEFTDHLFNIAK
Q13616	679	KPDTLIKLYLGYKNKKLRVNINVPMKTEQKQ
P19447	609	QNFKHNPKINTIFISKVGDTSFDLPEANVLI
Q9BXP5	419	PKDAAGLECKPRPLHKTCSLFMRNIAPNISR
Q96RS0	796	TMMSPDGFEIFRLSKKITNNIVYFLPRNADI
Q9BXT5	1204	NQIDTAFLSSTSKYEKLEKHSANHNVKDATK
Q8TD26	1959	ERWMHGLENDEFEIEKPKAYIPDLFKSKTNT
Q92610	1083	MHGIRNPDLSQTSKVKPPGGHSPQVNHLKRP
Q6UN15	193	YGFNEDTWKAYCEKQKRIRMGLEVIPVTSTT
Q13216	174	VAVGTRGPKVQLCDLKSGSCSHILQGHRQEI
O60879	178	SQEYVHELRSGISDEKLLNCLESLRVSLTSN
Q8WYB5	852	CHLVGYFSKEKLCQQKYNVSCIMIMPQHQRQ
P49755	112	FTTEDYDMFEVCFESKGTGRIPDQLVILDMK
Q4G0P3	3846	GRVQLEFSWVSEDTSKAVSFAKPDHQGSAQK
Q9Y2H6	223	PQKCPSPINEHNGLIKGQIAGGINTGSAKIK
P55265	715	ESLDNLESMMPNKVRKIGELVRYLNTNPVGG
Q8ND76	322	RLCEDKYKDLRRSARKRSASADNLTLPRWSP
Q6AI08	432	AKVRQGALVCFLSTIKSIEKKVLYGYWSAFI
Q5JSZ5	1194	RSNKGCSEDHSGLDAKSRGPRAFGRALPPRL
P05549	346	QVTRKNMLLATKQICKEFTDLLAQDRSPLGN
Q96LB3	517	HQERMILSTHRNAFKKIMEKQNIEYEALKTQ
Q8N302	700	ARERFTENFPETKPQKDDPGTMPWVKGTLEX
Q53GS9	149	YACLVCGKYFQGRGLKSHAYIHSVQFSHHVF
Q02817	818	PDGLMDDGRGGCVVEKECPCVHNNDLYSSGA
P14621	89	SRIDRTNFSNEKTISKLEYSNFSIRYXXXXX
Q8IYQ7	44	AQRFLSRTFALAELRKSWYSTHSLVGDKNII
Q03135	86	VIAEPEGTHSFDGIWKASFTTFTVTKYWFYR
Q6GQQ9	469	AGDEPRSTPESGDSDKESVGSSSTSNEGGRR
Q13439	2141	EQEFREQIHNLEDRLKKYEKNVYATTVGTPY
O95425	1310	SVKEVMKPDDDETFAKFYRSVDYNMPRSPVE
Q13535	1608	RHKFQALKAEKCPHSKSNRNKVDSMVSTVDY
P31040	182	KIYQRAFGGQSLKFGKGGQAHRCCCVADRTG
Q52LR7	314	PATLHNGNHHKVQECKTKHPHHLSLKEEASD
O60476	189	DNDIREKREKIKEMMKHAWDNYRTYGWGHNE
Q15751	3837	WAAANHVLATCRTALKQQGVLGLNMAPCMRA
O14874	214	GIRMLATHHLALHEDKPDFVGIICTRLSPKK
Q5CZC0	3647	KSFSMHRNNSVPLCNKINRQASPRDWQFSTQ
Q9UHC1	1355	QTTGGIQGTLPLTVQKVLASQACHGAIKFND
Q16760	1127	SRSGKFRLVTKFKKEKNNKNKEAHSSLGAPV
O43679	108	FEGGVTDLYYILKHSKESYHNSSITVDCDQC
Q76FK4	940	INLSNSTNRGSVAAKKFKDIIHYDPTKQDHA
O60551	468	NALDLMENKTFLEKLKFGIGDGNLQYYLYNW
P80303	149	ALLKQFDHLNHLNPDKFESTDLDMLIKAATS
O43390	110	SAFLCGVMKTYRQREKQGSKVQESTKGPDEA
Q6NSI4	355	IIIPEKQVKPEWRLPKLNHRFTTRSELDDMP
Q9GZZ9	298	LGYNAMQDFFPTMSMKPNPQCDDRNCRKQQE
P05129	216	IPDPRNLTKQKTRTVKATLNPVWNETFVFNL
Q14571	306	PCRGGAGQWNSLFRFKHLATGNYLAAELNPD
P16885	689	REGSDSYAITFRARGKVKHCRINRDGRHFVL
P42858	667	EATEPGDQENKPCRIKGDIGQSTDDDSAPLV
P45974	391	QVAKLGHGLLSGEYSKPVPESGDGERVPEQK
Q06330	58	RGDQTVLILHAKVAQKSYGNEKRFFCPPPCV
Q9H6S0	879	LAYRDPFVLPTQASQKRAAMLCRKRFTAGAF
O95071	669	REVVFVEDVKNVPVGKVLKVDGAYVAVKFPG
P49802	339	QQRVKRWGFGMDEALKDPVGREQFLKFLESE
Q6P1X5	841	VRLILEEITRFLNMEKLLPSYRHTITVSCLR
O95696	1017	PKSKMVPLGIDETIDKLKMMEGRNSSIRKAV
Q14676	539	QVEKEVPPGSAIIHIKKHQVSVEGTNQTDVK
Q9NZR2	3233	IALTLFEDYIYWTDGKTKSLSRAHKTSGADR
Q02241	188	RQKREAMPNPKTSSSKRQVDPEFADMITVQE
Q92841	284	KCSRLKSTCIYGGAPKGPQIRDLERGVEICI
Q9BW85	52	APFNMRCKTCGEYIYKGKKFNARKETVQNEV
O43747	355	HNAVQRHRSTIVDCLKDLDVSIKRRAMELSF
O60583	713	DANHEYSTSSQHMDYKDTFDMLDSLLSAQGM
Q8N3C0	334	KPNYGCQVTIQSEQEKQLMKQYRREEKRIAR
Q9NRR4	541	DPGQMNDGPLCKCSAKARRTGIRHSIYPGEE
Q7L5N7	131	RAMFFSMGFIVAVKGKIASPLEAPVFVAAPH
Q93099	425	KWGLKASRCLDENYHKCWEPLKSHFTPNSRN
O00763	1469	VDYGLRRITFLIAQEKEFPKFFTFRARDEFA
O00186	228	KKLEDYYKIDEKSLIKGKTHSQLLIIDRGFD
O60231	941	EVGLSSCQGDYIRVRKAITAGYFYHTARLTR
O76031	171	AVKLAFQQKPPPPPKKIYNYLDKYVVGQSFA
Q5VYS8	1417	EVSTKEDKPIQCTPQKAKPMRAAADLGREKI
O15117	431	VPSLPPRNIKPPFDLKSPVNEDNQDGVTHSD
Q12830	1844	TALPSYRKFVTKSSKKSIFVLPNDDLKKLAR
O95235	175	GVTNSGKTHTIQGTIKDGGILPRSLALIFNS
O15014	141	GDGANAGGLVAAIAPKGSEKAAKASRSVAGS
Q96A33	403	YSIDKAKKFRLNREGKQKADKNRARVEENFL
P20585	1102	AHKSKELEGLINTKRKRLKYFAKLWTMHNAQ
O00411	1116	THNGDISRKPNTRKQKNGFPPNFIHSLDSSH
Q9P1Z0	247	RPLPCPQCGKSFIHPKRLQTHEAQCRRGAST
O00160	602	PNETKRPRDWEENRVKHQVEYLGLKENIRVR
O15063	10	XXXXXXMYCCSAQDSKMDYKRRFLLGGSKQK
Q8NA47	498	PFWGGSALLKPPEPIKVIPPVLGADPFSDRL
P32519	118	EALLNMDSPGPMLDEKRINNNIFSSPEDDMV
Q13315	742	GCYCYMGVIAEEEAYKSELFQKAKSLMQCAG
O14810	26	GATKDMGKMLGGDEEKDPDAAKKEEERQEAL
Q06210	455	QSGETADTLMGLRYCKERGALTVGITNTVGS
Q96JC1	731	TRMAEEYCHKHYDRNKDGNKDVYLSLLRMYL
O75439	112	NGTAHFLEHMAFKGTKKRSQLDLELEIENMG
Q8TAQ2	129	PSRMDRNVEMFMTIEKSLVQNNCLSRPNIFL
Q96JC1	75	NRFEVTLEKSNKNFSKKIQQIHVVSQFKILV
Q3SY17	256	SQIGGEFQSFPKVFQKIWLERDRKLINLFRG
O14981	314	WEVRHGAGTGLREILKAHGKSGGKMGDSTLE
Q6IMN6	256	NGAVYLPSKELDYLIKFSKLTCPERNESLSV
P04075	317	YGRALQASALKAWGGKKENLKAAQEEYVKRA
O15056	345	TPMINFDFHQFAKGGKLEKLETLLRPQLKLH
Q12834	66	SAGRTPGRTPGKSSSKVQTTPSKPGGDRYIP
P50570	561	TAESLSWYKDEEEKEKKYMLPLDNLKIRDVE
Q14527	676	RKVFIQHITLSDEERKIYQSVKNEGRATIGR
Q14997	758	FDKPPSEYFPIKDWGKPGDLWNLGIQWHVPS
Q9H0C2	216	ASYFGAYDTVKGLLPKPKKTPFLVSFFIAQV
O94967	90	EKFDKKRFRYIILKQKFLEALCVNNAMSAED
P02774	120	HPGTAECCTKEGLERKLCMAALKHQPQEFPT
Q92610	796	YFQTHVKENCLHYARKVGYRCIHCGVVHLTL
P06241	302	MGTWNGNTKVAIKTLKPGTMSPESFLEEAQI
O75879	420	LEFFQNVIKETRAEPKKVTSWVLNTFLGYLK
Q12894	436	LYMDSWARHRIYAAFKEVLGSGMHHHLQNNE
P46776	116	IDVVRSGYYKVLGKGKLPKQPVIVKAKFFSR
O43395	534	KLTAEQRKVKKIKKLKEDISQGVHISVYRVR
Q8WXH0	2571	YLDKIKKFIASIEKEKDSLGNLKIKWENLSN
Q12830	1459	QFRTREQDVEVLEPLKCELVSGESTGNCEDR
Q8N556	214	QGCNITYIPKDSKKKKHELKITQQGTDPLVL
O75691	1769	ESECITKPVSFLPQNKEEIERTIKNIQGTIT
P17019	87	QSKIVQCDKYVKVFHKYSNAKRHKIRHTGKN
P15822	579	VVHHVTVSPLRTDSPKAMDPKPELSSAQKQK
O75369	1980	SFIPREVGEHLVSIKKNGNHVANSPVSIMVV
Q8WZA2	566	VAHYHAQPSQGTEQEKMDYALNNKRRVIRLV
Q9UGN5	263	VQAMEEMMMEMKYNTKKAPLGKLTVAQIKAG
Q5JPB2	1178	STRSPHSTQNPFPSLKAEPRLTWCCLSRSVP
Q9H6R6	124	APRSHHCRKCNRCVMKMDHHCPWINNCCGYQ
Q14240	194	MFVLDEADEMLSRGFKDQIYEIFQKLNTSIQ
O75417	1431	IFHSPILLEENGLFLKKNEVSVTDSQLNSFL
P38432	220	VQAVKDWANQRCSSPKGSARNSLVKAKRKGS
P53990	249	MPMPSANTPFSYPLPKGPSDFNGLPMGTYQA
O00507	535	DVPVDIMDLALSAHIKILDYSCSQDRDAQKI
O00623	214	QLGRLTVQDIQALEHKPAKASMMQQPARSVS
Q2TBE0	130	SEDEWVEAVPSQTPDKEKAWKVKDEKSGKDD
O43491	147	MAQKKQEIKVEVKEEKPSVSKEEKPSVSKVE
O14929	365	SYRLDIKRRLISPYKKKQRDLAKMRKCLRPE
Q8IZM8	188	ETSVIHKINGTVCHPKDIYATDQEGNFKCPA
Q9NQ66	267	KQRDPRLNEILYPPLKQEQVQVLIEKYEPNN
P54578	392	LEDKKVNQQPNTSDKKSSPQKEVKYEPFSFA
O94808	319	SRAIQTLQMELQQIMKGNFSAFMQKEIFEQP
Q3T8J9	782	STHVSIDCSPHKTVKKTANEFPCLPKQVAWI
Q9UKU0	517	CKGEGEICVRGPNVFKGYLKDPDRTKEALDS
O14980	172	SRTSESLCQNNMVILKLLSEEVFDFSSGQIT
Q96HI0	566	YRARHQKCNFRIFYNKHMLDMDDLATLDGQN
Q12955	3888	KDTFPPNHMSNTKASKMKQVSQSEKTKALTT
O60522	1433	CSLQGFEVPDNKNSKKMMHYFSQRTSEAAIR
Q6R327	374	QDSWRLSDGFVAAEAKTILPHRARSRPDLMD
Q9UBS8	108	LSGKWLSPTQLSALCKHLDNLWEEHRGSVVL
P78310	339	EDFERTPQSPTLPPAKVAAPNLSRMGAIPVM
P08048	645	QCLHCDHKSSNSSDLKRHVISVHTKDYPHKC
P42166	535	YPVSSREATQILSVPKVDDEILGFISEATPL
O14936	660	IIQIISKDDHNWWQGKLENSKNGTAGLIPSP
Q86TI0	785	VTTVWEKMLSTPGRSKIKFDMEKMHSAVGQG
O95359	2544	EKIGSSLPQDDDAPKKQALYLMFDTSQESPV
Q06124	35	LLTRGVDGSFLARPSKSNPGDFTLSVRRNGA
Q9NXG0	495	EKLSENISANKGFSRKSIMTSAEGKHKEPPV
Q9Y6J0	1067	PVVNELYYLLADYHFKNKEQSKAIKFYMHDI
Q5T4S7	4656	YCNFDKYDEDHSGDDKVFLDCFCKIAAGIKN
Q567U6	52	AGYFRARIKGLSPFDKVVGGMTWCITTCNFD
Q8TEQ6	238	AEITNGNAVAQAPVTKGCYLATGSKDQTIRI
Q9Y6D6	757	RLDSTQVGEFLGDNDKFNKEVMYAYVDQHDF
Q9BZF9	49	YDDRLMKAAERGDVEKVTSILAKKGVNPGKL
P42858	1147	RALVPMVEQLFSHLLKVINICAHVLDDVAPG
Q9UNS2	354	LHMIEDGEIFASINQKDGMVSFHDNPEKYNN
Q9UKW4	299	GVESAISSLDYISKTKEDVKLKLEECSKRAN
Q13029	882	ESHSVQPTCSAVKKRKPTTCMLQKVLLNEYN
Q69YH5	533	EESVCNLLNTEVQPCKEKKINRRKSQETKCT
O14562	245	RLTFKLEQDQLWIGTKERTEKLPMGSIKNVV
O00635	169	CTEQKLSTAMRITKWKEKVQIQRQKIRSDFK
Q15389	470	SNLNGMFYTAGQNHGKLNGIKWHYFKGPSYS
Q969S3	97	YENHLKSRRHVELEKKAVQAVNRKVEMMNEK
P02751	90	VCTCYGGSRGFNCESKPEAEETCFDKYTGNT
O14874	48	SATDTHHVEMARERSKTVTSFYNQSAIDAAA
O15056	369	RPQLKLHWEDFDVFTKGENVSPRFQKGTLRM
P05093	59	PRHGHMHNNFFKLQKKYGPIYSVRMGTKTTV
O00329	862	TAAFNKDALLNWLKSKNPGEALDRAIEEFTL
Q96EY4	72	WFQNHLDPQKKRYSKKDACELIERYLNRFSS
Q641Q2	901	DLFSSAKSQPLVQEKKRVVKKDHSVDSFKNQ
Q5SQL3	307	IRPILQQVATALMKLKSLGLIHADLKPENIM
Q5TAX3	664	YVICVRIQDILTRENKNWPKRRIAIEDPFSV
P13682	77	EEKGQNISWDMAVVLKATQEAPAASTLGSYS
P09960	191	DGETPDPEDPSRKIYKFIQKVPIPCYLIALV
Q68DL7	257	PGDCGKIKIYCNIYFKMLGERTFTYPLSCIR
Q96MV1	171	NQRWFFEALKYPKFSKAIVINGILMTVVFFI
O75152	435	AERQKSKKDTTCIKLKIDSEIKKTVVLPPIV
Q9H082	198	NDNDHVEAIFMTLAHKLKSHKPLMLSQPPDN
Q6P0N0	707	ISKSMGTLENTFEGHKSKNKEDCDERDLLTV
O15020	2311	FKLGLQDGKEYLFQAKDEAEMSSWLRVVNAA
P24752	344	PVYAASMVLKDVGLKKEDIAMWEVNEAFSLV
O15042	212	KEKKKSNLELFKEELKQIQEERDERHKTKGR
O75417	91	LPKAVLEKYHSFGVKKMFEWQAECLLLGQVL
P06730	106	YSLFKDGIEPMWEDEKNKRGGRWLITLNKQQ
Q8NEJ9	140	NDPLRFKPHPSNMMSKLSSEDEEEDEAEDDQ
O60566	647	PSDPERLLPEEDLDVKTSEDQQTACGTIYSQ
Q969V6	737	KKEPPGYEEAMSQQPKQQENGSSSQQMDDLF
Q5SRN2	120	MCFILALSRSSIGSIKCLQTTEEPPSRTAGA
O95602	878	LKFKEEVNHYSNEINKACMPFGLHRQFPENS
O15164	232	SQRPVFCPFHKKEQLKLYCETCDKLTCRDCQ
P35610	83	EVGSHFDDFVTNLIEKSASLDNGGCALTTFS
O43164	424	NTFWNGCGDYYQLYDKDEDSSECSDGEWSAS
Q709F0	546	VINGKKWWSSGAGNPKCKIAIVLGRTQNTSL
P45984	270	TVRNYVENRPKYPGIKFEELFPDWIFPSESE
O00512	123	FDQRDPGTPNDDSDIKECNSADHIKSQDSQH
P15924	607	RNSQGSEMFGDDDKRKIQSQFTDAQKHYQTL
Q53FA7	22	DKPGGPENLYVKEVAKPSPGEGEVLLKVAAS
Q04726	213	ANNSVSPSESLRASEKHRGSADYSMEAKKRK
P34896	449	QIQSDTGVRATLKEFKERLAGDKYQAAVQAL
P51530	246	TDFPQMQLSLPSDNSKDNSTCNIEVVKPMDI
P35237	112	EKSCDFLSSFRDSCQKFYQAEMEELDFISAV
Q9UKL3	907	PNSAHSTSKSQSDLNKENQKPIYKSDKCTEA
P12081	293	SLVEQLLQDPKLSQNKQALEGLGDLKLLFEY
P46934	448	ININGELERPHSQMNKNHGILRRSISLGGAY
Q96SI9	585	ALEKLFSGPNAANNKKKKIIPQAKGVVNTAV
Q8IYD8	898	NSTVENIFQEDLPNDKRTSDTDEIAATCTIN
P54750	115	TFTRKMGMTKKKPEEKPKFRSIVHAVQAGIF
P20929	1958	LEAEKNKKAMEIISEKKYRQHPDTLKYSTLM
Q9BVC5	76	PQRDLPKNRWGKMMEKKREQHEIKNETKRSS
P42338	775	SPLNPCVILSELYVEKCKYMDSKMKPLWLVY
O14776	626	QELMEEINEDEPVKAKKRKRDDNKDIDSEKE
Q9Y2U8	849	VYVKCLSPEYAGKAFKALHGSWFDGKLVTVK
Q8WXX0	3326	GLDNPYANLCTWLPQKSWDEICRLDDLPAFK
O75592	152	SVQSGESDSDEEEESKEPPIKLPKIIEVGLC
P11055	1167	EEAGGVTSTQIELNKKREAEFLKLRRDLEEA
O95373	532	AAIALQVLISNQEKAKEYITPFIRPVMQALL
Q9Y4E6	1344	MDIIMYCLEGSLVKKKGLQECFPAICRFYMV
Q9BXW9	561	EASSHIQDDMHLVIRKQLSSTVFKYKLIGII
O95714	4782	KLPRYSCKQVLEEKLKYAIHFCKSIDTDDYA
Q9P2K5	85	KSTGSKKANRFHPYSKDKNSGAGEKKGPNRN
O00443	718	NYEKYYLICSLSHNGKDLFKPIQSKKVGTYK
P78509	2283	NSSNVGRYIALEIPLKARSGSTRLRWWQPSE
O75533	197	KVVNGAAASQPPSKRKRRWDQTADQTPGATP
P04114	1730	QAMILGVDSKNIFNFKVSQEGLKLSNDMMGS
O43166	842	DPSGKFPFISLASKKKEKSKPYPGAELSSMG
Q14008	1060	FMMHLGYEKMAKATGKLKPTSKDQVLAMLEK
O43524	606	SLYSTSANLPVMGHEKFPSDLDLDMFNGSLE
P35573	1291	ATPRDGSAVEIVGLSKSAVRWLLELSKKNIF
O75362	352	NKGSCAGLSQEKEKCKHSHGEAPSVDADPKL
O60281	2531	EDNLCQSERQKASNLKRVNKEKNVSQNKKRK
Q9BSJ2	73	RTPEDFLKKYDELKSKNTRNLDPLVYLLSKL
P42336	485	TPCLELEFDWFSSVVKFPDMSVIEEHANWSV
Q14865	308	KPKNNHNCKKVSNEEKPKVAIGEECRADEQA
Q96JB5	131	SLLVRNVNYEIPSLKKQIAKCQQLQQEYSRK
Q8WYP5	253	GFSDGYLALWNMKSMKREYYIQLESGQVPVY
Q9ULD2	866	AHVHLMKTPPKGPSRKNLFTALNAVEKSRQK
P17542	168	GEPDAFPMFTTNNRVKRRPSPYEMEITDGPH
O75891	463	SVICQVSLAQVTDVDKAVAAAKDAFENGRWG
Q12768	768	RSFEYIQDYVNIYGLKIWQEEVSRIINYNVE
Q15417	143	LAKTKGFHTTIDIGVKYAEKQTRRFDEGKLK
P21912	80	LNKCGPMVLDALIKIKNEVDSTLTFRRSCRE
Q13630	281	HGEVTFDTTKSDGQFKKTASNSKLRTYLPDF
Q9UBX8	263	HFAAKLDKYMYILPYKEFFGGVSGLTVEQFR
P0CG33	110	LKQQKKQVEHQLEEAKKTNNEIHKAQMEQLE
Q10471	419	RNVPYGNIQSRLELRKKLSCKPFKWYLENVY
O43772	35	GGVCLVFVGHPLDTVKVRLQTQPPSLPGQPP
Q9ULH0	746	SKLHKLKSEGFMKVLKCEVELMARMAKTIDS
Q4ADV7	759	AGMKVWLPLFPRDHRKPHSFLSQRIMLPFHI
P30740	203	NKKDRKTVKMMYQKKKFAYGYIEDLKCRVLE
Q8N668	99	GGITSDQAAVISKFWKSHKTKIRESLMNQSR
Q86Y56	834	LFPDLLVRETEAVIHKHRSATYCEQLLQHVQ
P21912	78	VDLNKCGPMVLDALIKIKNEVDSTLTFRRSC
Q63HN8	993	CNSCWDTKGLEDSVAKTFEKCIIEAVSSACQ
P05771	105	DKGPASDDPRSKHKFKIHTYSSPTFCDHCGS
O95819	557	PQQERSKPSFHAPEPKAHYEPADRAREVEDR
Q6ZRS2	706	PSFKILTYYGAQKERKLKRQGWTKPNAFHVC
Q9BYD6	118	VHLLKKFQILDFTSPKQSVYLDLTLDMALGK
P21439	747	FSEIIAIFGPGDDAVKQQKCNIFSLIFLFLG
Q86V15	1264	CYFVTNITTKLPWHIKKHEKAERRAANGFKY
O95757	824	PMDGQSGTETKSDSTKDSSQHTKSSGEMEVD
O14727	923	LWETKKVCKNSAVMLKQEVDVVFQENEVMVL
Q13033	630	PQEKLPCICTYNGDKKHGIPTSVDFIGCDPA
P98164	762	DFDAQDSTIFFSDMSKHMIFKQKIDGTGREI
Q6N069	450	QSLDTADRFINSKCAKYMLRANMIKEAEEMC
O43583	107	EKKKQKRGGRGQIKQKKKTVPQKVTIAKIPR
P33897	462	SGTIGRSGVRVEGPLKIRGQVVDVEQGIICE
Q8IYD8	1505	NARRGIKVPKRQSHLKHVARKFLDDEAELSE
Q96Q42	897	LGRKRKEAEYTLGFWKTFPGKMTDSLRKPER
Q86UE8	491	VYKAFDLTEQRYVAVKIHQLNKNWRDEKKEN
P01116	173	TLVREIRQYRLKKISKEEKTPGCVKIKKCII
Q8NB91	159	WRHVKAFFFISSQTGKVVSVSGNFSSIQWAG
O94986	989	QNEQDYRQFLDDHRNKINEVLAAAKEDFMKQ
P12956	445	PGFQLVFLPFADDKRKMPFTEKIMATPEQVG
Q8WXG9	5453	TCTMGQTKCFISIELKPEKVPQVEVYFFVEL
O76094	591	RWLPMRERSYYRGRKKGKKKDQIGKGTQGAT
O43795	646	GYAFRQAYEPCLERYKMLCKQTWPHWKGPAR
P20585	695	SPVEHYLKILNEQAAKVGDKTELFKDLSDFP
Q9UHD1	221	LAQEGCTKGKHMWTKKDAGKKVVPCRHDWHQ
Q9UNS2	382	YNNPAMLHNIDQEMLKCIELDERLKAMDQEI
P11055	207	VIQYFATIAATGDLAKKKDSKMKGTLEDQII
O15067	966	GLVLEVQEPDLAQVLKRYRDAGLHCLELGHT
O60282	68	LPPNTTQEQVYNACAKQIVKDVLEGYNGTIF
Q5VZE5	209	TGMLKDVEDDMQRRVKSTRSRQGEERDPEVE
O94880	509	YCKQHADRLDRKWKRKNYLALQSYCKMSLQE
P42338	125	KLVTRSCDPGEKLDSKIGVLIGKGLHEFDSL
P26358	611	RAQARRQTIRHSTREKDRGPTKATTTKLVYQ
Q86XN7	149	AMISSCGTIPGNPYPKGRPSRINGIFPGTPL
Q96QE3	41	KRKKDDDTSTCKTITKYLSPLGKTRDRVFAP
Q92576	239	SCLEMKDEDGLDSKHKCNNPGEIDVPSHELN
O15027	1343	THKVDVINFAQNKAMKCLQNENLIDKESASL
Q7Z392	277	TNILEIKTMAGFINYKICRLCFQHNTPLDAI
P41250	379	KFQNVADLHLYLYSAKAQVSGQSARKMRLGD
P13611	839	SKLPPALLTTVGMNGKDKDIPSFTEDGADEF
O75044	55	ELRVQLLQDLQDFFRKKAEIEMDYSRNLEKL
P53675	1246	LVHLGEYQAAVDNSRKASSTRTWKEVCFACM
Q9NZM1	34	KPDPIVSVIFKDEKKKTKKVDNELNPVWNEI
Q10587	207	LSSVPGGELFNPRKHKFAEEDLKPQPMIKKA
P12111	2684	HAPSESVDNASMPPVKVEFSLTDYGSKEKLV
Q16526	485	MVNHAEASRLNIERMKQIYQQLSRYRGLGLL
Q7Z3K6	262	NEQALYELLKCNHNIKEAIERYCCNGKASQE
P46459	50	VIVRTSPNHRYTFTLKTHPSVVPGSIAFSLP
Q8TET4	275	DKMGIYGSVPYLLAHKLGRTIGIFWLNASET
O00748	295	CDQVDSEALVGCLRGKSKEEILAINKPFKMI
Q9C0B2	250	GLRHQKLLEDARKNHKVAVRFLKASLGRIRE
Q9C0B0	776	VFHMQSVKCLKCQEQKRAVLPCQHAALCELC
O60306	775	KRKDADVEDEDTEEAKTLIVEPHVIPNRGPY
Q8ND24	308	IEKEKKEFLQKEQDLKAEIEKLCEKGRREVW
Q96H20	130	NGGLITLEELHQQVLKGRGKFAQDVSQDDLI
Q9C0G0	1073	RREMTRHAATEKHKMKRQSYLNSANVEAGSA
Q00765	73	LCNLIGFGYPAYISIKAIESPNKEDDTQWLT
Q9BPX5	89	KERAQGVVLKVLTNFKSSEIEQAVQSLDRNG
Q5T4S7	3551	NNPEVPFCYIKLSSIKVDTRYTTTQQVVKLI
P54132	1101	RFVQEHSSSQGMRNIKHVGPSGRFTMNMLVD
Q8IVL1	869	LASRGSSVCHVDVSDKAGDEMDLEGISMDAP
P53804	1444	SESNRNDEHCGNSNNKCEVIPESTSAVTNIP
O43151	1603	RQEEAARLGLGQQEAKLYGKKRKWGGTVVAE
Q96LT9	346	AAFKKDLEKEQNCEEKNHDLPATEVDASNIG
Q12840	911	EVDRIKEAVRYKSSGKRGHSAQIAKPVRPGH
Q9Y6J0	444	EEDDSFNNYEVQSEAKLESFPSIGPQRLSFD
Q8TBZ0	246	KHGFCENLDDICHSIKQMKEELQKSHDGEVA
P35573	755	HQSVVAVSRTAFRNPKTSFYSKEVPQMCIPG
P33527	773	RTEIGEKGVNLSGGQKQRVSLARAVYSNADI
O95397	189	GSDSSCSPECLWEEGKEVIPTFFSTMNTSFS
Q9UBC2	664	EQQTTSTDPFGGDPFKESDPFRGSATDDFFK
P55735	285	WSITANILAVSGGDNKVTLWKESVDGQWVCI
P46934	944	AITGPAVPYSRDYKRKYEFFRRKLKKQNDIP
P29992	252	QVLVESDNENRMEESKALFRTIITYPWFQNS
P98170	405	KKIMEEKIQISGSNYKSLEVLVADLVNAQKD
Q15303	1113	TAEIFDDSCCNGTLRKPVAPHVQEDSSTQRY
O15056	528	ILKAMTERQSEFTNFKRIRIAMGTWNVNGGK
Q8IY63	488	EKELQRISEAYESLVKSTTKRESLDKAMRNK
O15014	644	RKCMEKEKCKKPSSLKPEKIPSKSLKSARPI
P54886	68	LSRTHGKSFAHRSELKHAKRIVVKLGSAVVT
H0Y9P3	353	RRTCECHESIEKNKDKTDLPQSVVYQNEEGR
Q92614	637	NVFGIVPLAKPEEKQKAAQQFSKLQAAMKVL
Q13029	1436	ALKKKNQLVQKAILQKNKSAKQKADLKNACE
O60318	542	SPSTEDAPFQHSPLGKAAGRTGASSLLNKSS
P98153	288	DIKDNVVDEGFYFTPKGDDPCLSCTCHGGEP
O00160	141	YISKVSGGGEKVQHVKDIILQSNPLLEAFGN
Q8TEQ6	349	SRIVFNLCPLQTEDDKQLLLSTSMDRDVKCW
Q8NBQ5	86	HGLEETAAKCKGLGAKVHTFVVDCSNREDIY
Q9H269	19	YTANWNPLGDSAFYRKYELYSMDWDLKEELR
Q06124	449	SDPGGVLDFLEEVHHKQESIMDAGPVVVHCS
P05155	321	KKTRMEPFHFKNSVIKVPMMNSKKYPVAHFI
O96019	194	AIPVHDGYVLQQGIVKSPLAGDFITMQCREL
P23582	114	KGANKKGLSKGCFGLKLDRIGSMSGLGCXXX
O75052	354	LLQNKDMLQHISLLVKQVQELELKLSGQNAM
Q6N069	94	SHVCWHVYGLLQRSDKKYDEAIKCYRNALKL
Q7KZ85	674	AEDEGLLTTDISIDLKGVEGYGNDQTYFEEI
O14646	80	ESDTSRENKVQAKPPKVDGAEFWKSSPSILA
O15078	1078	EMKELNERQRAEHCQKMYEHLRTSLKQMEER
Q15043	180	SLCSLLGASVVPFMKKTFYKRLLLYFIALAI
Q92466	187	FYASSMEGTTRLQDFKGNILRVFASSDTINI
Q6VY07	331	RKLTSTSAITRQPNIKQKFVALLKRFKVSDE
O43747	300	GNAILYETVLTIMDIKSESGLRVLAINILGR
Q14207	426	EDQENFSQISTSIQKKAFKTAVPTEQKCDID
Q49MG5	435	RADNIRAAVYQEWLEKKNVYLHEMHRIKRIE
Q63HN8	4185	LYMLFINCLEDSILEKTSAYSRNDELNHLEE
O76094	533	VEALENSAGATYIRKKGGKVTGDSQPKEQGQ
Q86UV5	551	DIFYSRYGGGPRLTVKALCKECVVERCRILR
P48061	77	RLKNNNRQVCIDPKLKWIQEYLEKALNKRFK
O95747	229	GITAIELATGAAPYHKYPPMKVLMLTLQNDP
P26232	245	HPDVAATRANRDYVFKQVQEAIAGISNAAQA
Q86U86	644	PDDDDMASPKLKLSRKSGISPKKSKYMTPMQ
O00443	1425	SFSPKTYSFRQDGRIKEVSVFTYHKKYNPDK
P00533	357	IGEFKDSLSINATNIKHFKNCTSISGDLHIL
P04114	2059	DAVEKPQEFTIVAFVKYDKNQDVHSINLPFF
Q8NEU8	573	FELTSVTQFAAHQENKRLVGFVIRVPESTGE
Q8WWK9	368	VDSRSAQPKETSEERKARLSEWKAGKGRVLK
Q86VF7	60	FVSHQKKPYCHAHNPKNNTFTSVYHTPLNLN
P47712	371	MAKYGTFMAPDLFGSKFFMGTVVKKYEENPL
Q3V6T2	1483	RLPFLRNRPKDKDKMKACYRRSMSMNDLVQS
Q86V20	468	HVKEINIKFGPNSGSKVPLATVTVIDQSETK
P20908	1826	PIVDIMFNDFGEASQKFGFEVGPACFMGXXX
O00329	533	RGSGELYEHEKDLVWKLRHEVQEHFPEALAR
O75694	1227	SDPILVQTLWQDIIEKELSDSVTLSSSDRMH
O00443	1597	KDLVTEDGADPNPYVKTYLLPDNHKTSKRKT
O43683	74	KKKYHNDPRFISYCLKFAEYNSDLHQFFEFL
P22676	142	IEANELKGFLSDLLKKANRPYDEPKLQEYTQ
O00425	483	GRIYGKIKEENFVSPKEEVKLEAHIRVPSFA
Q8WVY7	123	VENREENLLKISRRVKEYKVEILNPPREGKK
Q14978	184	SDSDSSSEDEPPKNQKPKITPVTVKAQTKAP
Q15398	32	EMIRTKIAHRKSLSQKENRHKEYERNRHFGL
Q16881	126	LSELAAETDLPVVFVKQRKIGGHGPTLKAYQ
O43491	412	NAKRLSMYGVDLHHAKDSEGVDIKLGVCANG
O43252	261	LAKTDAETLPALKINKVDMQWVQVLAEGWAT
O14497	997	NNKADGTPKTESKSKKSSSSTTTNEKITKLY
Q03164	2855	DCGNILPSDIMDFVLKNTPSMQALGESPESS
O43149	385	DTRIHGLRAVGFQRVKKSGVSVSDASAIWYW
Q70CQ2	2334	SKEKPTMLQWIELLTKQFNNSQAACEWFLDR
O00567	41	SLLQPQVEESVLNLGKFHSIVRLVAFCPFAS
Q92628	1206	SLDSQEESTGILSVGKQNQCLECSMNESLEI
O43303	427	IQDTDENTNVPEIMPKLPTDLAGVCSSKVYV
Q6NUP7	578	RHEVIQKLIEQLGQGKSYWNRLRFLDTCEFI
Q68DI1	153	GEKSYRSNAKGTSFVKNCKFHMSHEPFIFHE
O00370	852	FTELEKTTLKFIWNQKRARIAKSILSQKNKA
Q4G0P3	397	SRTFANQRRLVQGDSKLFFNNVFTVEPLEGD
Q99698	3787	DGTVIAWCRKDQQRLKQPMFYSFLSSYAAGX
Q6ZQQ6	841	HSRVRAISNTEYPKNKEEDEHFLEMRLSKDV
Q7L5D6	155	LGHPRLHQLLALTLWKEQNYCESRYHFLHSA
P49418	360	VKKEETLLDLDFDPFKPEVTPAGSAGVTHSP
P16333	286	PSLTGKFAGNPWYYGKVTRHQAEMALNERGH
I3L170	269	IGSLDNITHVPGGGNKKIETHKLTFRENAKA
O00294	453	RPRNASDGLLVRWQNKTLESLIELHNKPPVW
Q2M3C7	1680	SWKVGDIFHAVVQYCKMHEEQKDGRLSLFDW
P06396	296	PAGTEDTAKEDAANRKLAKLYKVSNGAGTMS
P54277	433	YGHCSSEISNIDKNTKNAFQDISMSNVSWEN
Q05086	350	QIRRMMETFQQLITYKVISNEFNSRNLVNDD
O43719	181	EEFKVKLYKDNQGNLKGDGLCCYLKRESVEL
P11172	98	TVICSTNQIPMLIRRKETKDYGTKRLVEGTI
O60216	364	TTLDLAPPTKKLMMWKETGGVEKLFSLPAQP
Q8N865	90	PEDHRPKYEPPRVMGKGHQHYGFGGETWPRK
Q0ZGT2	25	ILLSSSKPVPKTYVPKLGKGDVKDKFEAMQR
P51530	459	WCLMLTLESQSKDNKKNHQNIWLMPASEMEK
O14715	25	RYVASVLGLTPSPRQKSMKGFYFAKLYYEAK
O60231	273	GDVELSRHERQELKYKRRVRDLAREYRAAGE
P49754	615	KLFKRDHHKGQRYHEKQISLYAEYDRPNLLP
Q15751	1208	MSCLLEVALSGNEEQKPFDYKLRPEIAVYVD
O43847	57	ARPFPILAMPGRNKAKSTCSCPDLQPNGQDL
O15056	760	QDWKKLLEFDQLQLQKSSGKIFKDFHEGAIN
Q6PIJ6	27	IMNNEIPEEMTADETKDYMNQLSHEVLCHIF
Q96RY7	1077	SSPEDMIEAARYYEEKGVQMDRAVMLYHKAG
Q13009	1286	TTVIWLNPPASLGKWKKEPELAAFVFKTAVV
Q5THK1	1838	LLALCSPGCYRIWTKKRSFSSHMPTMQRLFM
P15822	2009	NTGKSLYCQAITTHSKSDLLVYSSKWKSSLS
Q15398	144	CFLLSNQNAVKAEPKKAIPSSVRITRSKAKD
P59282	60	VTSTDVDIVFSKVKAKNARTITFQQFKEAVK
O60282	924	RAKNMARRAHSAQIAKPIRPGHYPASSPTAV
Q5QPE8	219	NYSFQVQCGLIVVAYKDGSPAHPHFMDAELC
Q9H8H2	830	PLQHSLQPTPCFGRGKTLKWRKTQKGVQRDS
O75533	729	EAATPYGIESFDSVLKPLWKGIRQHRGKGLA
Q9NR45	173	GMQSMDTMKQVYQIVKPLNPNFCFLQCTSAY
Q8NF50	1855	EFVEVIKDSTPVDKTKLDPNKAYIQITFVEP
P49959	171	SMSVEKIDISPVLLQKGSTKIALYGLGSIPD
Q9BQ52	384	VLNENCASVHNLRSHKIQTQLNLIHPDIFPL
Q5T1V6	302	IERQAKELMSGLPRMKTVLLVGGLPLPPQLY
Q14410	389	PSARGILCGLTQFTNKCHIAFAALEAVCFQT
Q12888	476	FIPSPSLEEQSNDGKKDGDMHSSSLTVECSK
Q6YP21	209	TLDPQELESKFNSKTKAIILNTPHNPLGKVY
P09871	105	NPHSPIVEEFQVPYNKLQVIFKSDFSNEERF
P54132	1231	KKCLGELTEVCKSLGKVFGVHYFNIFNTVTL
P09914	392	MQDIHFHYGRFQEFQKKSDVNAIIHYLKAIK
Q96M29	199	NCPLQVALECLYHREKRIGIDLVHDNVEKNL
O14715	987	ADVAKSTSGEGFQFGKKDLNFKGFSGAGEKL
Q01518	149	VSESIQALGWVAMAPKPGPYVKEMNDAAMFY
O75691	2664	KFLGAVAMDLGIDKVKPYLPMIIAPLFRELN
P42285	1031	NTELENKFAEGITKIKRDIVFAASLYLXXXX
Q15835	227	TGKLYACKKLNKKRLKKRKGYQGAMVEKKIL
O14530	217	FGTNFTKLEKKTIRGKKYDSDSDDDXXXXXX
O15063	978	VEDVNQDNKTKTWPPKAPWQHPSPLPSTLPS
P48047	88	KVAASVLNPYVKRSIKVKSLNDITAKERFSP
P09543	316	ELSEQQLQLWPSDVDKLSPTDNLPRGSRAHI
Q8N4C7	265	IEMTVNSTKEYVNNTKEKFGLAVKYKKRNPC
O14776	687	ERGVSAFSTWEKELHKIVFDPRYLLLNPKER
P45973	106	KSNFSNSADDIKSKKKREQSNDIARGFERGL
Q15751	2450	ESALDMRTGLTSDDVKSQSTTSSKSENEIAS
O15226	435	KSSQCHTGSSPRGSGKKKDIKDLVVYENSSN
O75037	901	APTVNGTRPARKKFQKKGASQSFSKAARLKW
O15014	1204	SDCKLPTSEESRLGSKEPRPSVHVPVSSPLT
O75691	1595	HIQIHRRARALKKLAKQLMEGKVVLSSKSLQ
O75815	280	HYGTSPGQAREGSLTKGRPDVAKRLSLTMGG
P13196	220	KKIDEKKNDHTYRVFKTVNRRAHIFPMADDY
Q9H0E2	146	IAWTHITIPESLRQGKVEDKWYSLSGRQGDD
Q9UGU0	436	TPSMMPSPNSHAAGFKGFGLEGVPEKRLTDP
Q8WXX7	280	GPIVPKISGLERSQEKSQDCCKEPIFEPVVL
O94759	1419	RILRQEHWPSFENLLKCGMEVYKGYMDDPRN
Q5VZE5	703	KPNFVVMKLLAGGHKKESKVPPEFDFSAHKY
Q14790	156	DIFIEMEKRVILGEGKLDILKRVCAQINKSL
P48723	253	KQGGMFLTRAMSGNNKLGGQDFNQRLLQYLY
O14607	175	FCRAKEIHLRLGLMFKVNTDYKSSLKHFQLA
Q5TBB1	204	VQSTAFFSGDQASTDKEEDYIRYAHGLISDY
Q86YT6	79	GAYDLRILDSAPTGIKHDGTMCDTCRQQPII
O14827	818	EENVDNPRVDLCNKLKRSIQKAVLESAPADR
Q13586	246	YIQNRYSKEHMKKMMKDLEGLHRAEQSLHDL
Q96G46	134	DKNRLCPSLIQESAAKCFFGDRCRFLHDVGR
P32780	38	ALYLMAERIAWAPEGKDRFTISHMYADIKCQ
P31939	426	PESALRDLIVATIAVKYTQSNSVCYAKNGQV
P61018	172	NVEEAFLKCARTILNKIDSGELDPERMGSGI
Q6PD62	35	DFDQLPEGDEVISILKQEHTQLHIWIALALE
P26358	617	QTIRHSTREKDRGPTKATTTKLVYQIFDTFF
Q53EU6	264	QVHGGLMGIIQRAMVKACPHVWFERSEMKDR
Q14571	1167	PIEESNILSPVQDGTKKPQIDSNKSNNYRIV
O15067	731	EELIGAATALGEQPVKSLLDPKVAARLAVAE
Q5THK1	1263	ETNVNSEETDLKNLCKPKDGEMLCENVKDCT
Q8WU03	116	LQIQGCQEGLDEAIRKVATSKSVQVDYMKTI
Q8TC71	354	TVEAFHVAKMAFRHFKIHVRKSLTPSYVGSN
O43143	608	MLSVPQCFVRPTEAKKAADEAKMRFAHIDGD
P08243	354	VRASVGMYLISKYIRKNTDSVVIFSGEGSDE
P43358	160	KRCFPVIFGKASESLKMIFGIDVKEVDPASN
Q9H7D0	651	DLLGLLNWRSNSQNIKHNLKKLMEVDGGEIV
Q5SXM2	861	FPNVPAQEASKSASHKGSRRLASSRVERTLP
P51659	403	GGGLAEIPGLSINFAKVLHGEQYLELYKPLP
Q9NW13	686	LALPSHRGPKIRLRDKGKVKPVHPKKPKPQI
P53621	1082	ETERKKLPKETLEQQKRICEMAAYFTHSNLQ
P19793	213	MGMKREAVQEERQRGKDRNENEVESTSSANE
O15020	1469	QGAGEVERTSRAVEEKFRALCQPMRERCRRL
Q8N7Z5	697	YQKDPKNTKFGKSKHKQSTLDQIYSTGLRKG
Q9Y580	58	KDKDGKPKQFAFVNFKHEVSVPYAMNLLNGI
Q69YH5	630	GYFSSNGKLEEVKTPKNPVKRKDLLRHDPDL
P52789	820	QHLGLESTCDDSIIVKEVCTVVARRAAQLCG
Q86XE3	459	NMYNFASRSIGQDEFKRAVYVATGLKFSPHL
P40121	145	TGAPAAIKKLYQVKGKKNIRATERALNWDSF
P13804	291	IAVGISGAIQHLAGMKDSKTIVAINKDPEAP
P35625	45	HPQDAFCNSDIVIRAKVVGKKLVKEGPFGTL
Q9H7B4	375	IFFPGSHPVRGVQVMKVGKLQLHQGMFPQAM
O00305	131	TAISFDAKDFLHIKEKYNNDWWIGRLVKEGC
P11717	253	RGHQAFDVGQPRDGLKLVRKDRLVLSYVREE
Q5T8P6	686	DRLGFVSKPSVSATEKVLSTSTGLTKTVYNP
O75151	697	DDGELKIDEFPIRRKKNAPKRDLSFLLDKKA
O75116	843	KQENNHLMEMKMNLEKQNAELRKERQDADGQ
O15297	156	AIRKGFLACHLAMWKKLAEWPKTMTGLPSTS
O75150	695	PKEQRDKVQLMAAERKAKAEVDELRSRIREL
Q14517	1623	NSFMIDPVLGSIKTAKELDRSNQAEYDLMVK
P20929	4249	PFVHAHHCNDVQSELKYKAEHVKQKGHYVGV
P20839	58	DFIADEVDLTSALTRKITLKTPLISSPMDTV
P11498	1109	AMKEMHFHPKALKDVKGQIGAPMPGKVIDIK
O75175	736	QGTYIYFDYEKWGQRKKEGFTFEYRYLEDRD
O95478	179	PPKYERFIRPMGLRFKKAHVTHPELKATFCL
Q14974	269	TYMGPALFAITIEAMKSDIDEVALQGIEFWS
O75155	309	GPHVPNVTSLCLQYIKHDPNYNYDSDEDEEQ
Q3KQU3	245	RWSWAGALHHSSPGHKTSGSRCSVSAVNLPK
Q9H501	45	RKVKIDKRFRAMFHDKKFKLNYAVDKRGRPI
O95985	75	HVMTLDFLGKYNKWDKVDPAELFSQAPTEKK
Q13501	189	HLSEGFSHSRWLRKVKHGHFGWPGWEMGPPG
O60610	445	YYKLIEECISQIVLHKNGADPDFKCRHLQIE
P12532	58	RRRLYPPSAEYPDLRKHNNCMASHLTPAVYA
O14978	370	QALAGASSGRELGRPKELQPKKLHLCPLCGK
P02461	1266	PDGSRKNPARNCRDLKFCHPELKSGEYWVDP
Q9NQR4	109	YNTCAVFGPDGTLLAKYRKIHLFDIDVPGKI
P21675	986	KPTQQKDDKEPQPVKKTVTGTDADLRRLSLK
Q96RG2	570	AEDGGSDAGMCGLCQKAQLERMGVSGPSGSD
Q14865	254	SICDEFAPNLKGRPRKKKPCPQRRDSFSGVK
Q9P1Y5	974	APAARAPAEEEVGPRKGDFTRQEYERRAQLK
O60437	442	KNNGESWELMDSAGNKLIAPAVCFVIPPTDP
Q6PRD1	2083	FRQQEAVCPWESQDGKGLSPQPAPDASDRSR
P07384	240	YELRKAPSDLYQIILKALERGSLLGCSIDIS
O60645	111	DWRQSINTIESLKDVKDAVVQHSQLAAAVEN
Q6PCE3	350	ADRLAAAELQENGCWKVFTGNELAALFGWWM
P05165	708	MKMQNSMTAGKTGTVKSVHCQAGDTVGEGDL
P16885	15	XMSTTVNVDSLAEYEKSQIKRALELGTVMTV
Q6ZW49	1005	TMKAIVECAGGKVLSKQPSFRKLMEHKQNSS
P21359	1942	LEECISGFSKSSIELKHLCLEYMTPWLSNLV
Q9P241	1041	VVCCRATPLQKSEVVKLVRSHLQVMTLAIGD
O95071	1141	YPAAITILETAQKIAKAEISSSEKEEDVFMG
Q5TAX3	74	KQNDICIEKTEVKSCKVNAANLPGPKDLGLV
P08048	627	DTKEVQQHTLVHQESKTHQCLHCDHKSSNSS
O75592	3351	QLPSVKEGISEDLPVKMPCLYLQTLARHHHE
O00329	841	EVVLRSDTIANIQLNKSNMAATAAFNKDALL
P43246	430	PNVIQALEKHEGKHQKLLLAVFVTPLTDLRS
O60271	655	DGRVQAFGWSLPQKYKQVTNGQGENKMKNLP
O60306	952	LYQVMSRWEEYISKVKNKGSTLPDVTEVSTF
O60293	1115	SLKQLILKTTTGITEKVLHGQEISVDVDFVT
P08579	178	NEMMLSMLFNQFPGFKEVRLVPGRHDIAFVE
Q9HBU6	172	GNTMEDVVLVRIYGNKTELLVDRDEEVKSFR
Q8IXT5	399	GHVSQKYSQEGNSGQKLCIYIRNFPFDVTKV
Q2TAL8	637	LLTTLMFFNTKYFLLKTVDQHMKLAFSKVLR
Q9UJA5	49	FKAVQVQRRKKVTFEKQWFYLDNVIGHSYGT
Q12955	3024	FNSIEDEKVTYSEISKVSKHQSYVGLCPPLE
Q6UB98	1134	KIKDKEKTKHTPTESKNKELTRSKSSEVTDA
P10636	293	EIPASEPDGPSVGRAKGQDAPLEFTFHVEIT
Q5VW32	295	LYAKAEALCKEYGETKGPGPTVKPSGHLFFR
Q15154	885	DGSENLCTPQQSRTEKTMATWGGSTQCALDE
Q6DD88	154	VLMDTQGAFDSQSTVKDCATIFALSTMTSSV
Q8TD57	1864	GMIYMEPHQLGWKPLKDSYMDTLPSSLTKEH
Q9Y6X9	486	LSANWNQPPSSELRYKRRRAMEIPTTIQCDL
Q9Y2T1	782	TYFFCGEEIPYRRMLKAQSLTLGHFKEQLSK
P12110	796	QQVRNMTLFSDLVAEKFIDDMEDVLCPDPQI
Q8NCE2	273	YKDRDYMAEGLIFNWKQDYVDAPLSIPDFLT
Q86XI2	756	TASKGRVQIHDTRPVKPELALVYIEYLLTHP
O75417	347	ETICDNHSVLLFCPSKKWCEKLADIIAREFY
O95714	2449	ATTPVAVQHIRPARVKRRKQSPVPALPIVVQ
Q5SXM2	183	KAAQGIKAFEELLVTKWKNWEKALLRKSVVS
Q9H0J9	212	RSHDFSNSENLEKLEKLGMSSDLVSRLPTIY
P06730	21	PETTPTPNPPTTEEEKTESNQEVANPEHYIK
P83111	380	EPVIYNRARFYVYNKKKRLVNTPYVDNSYKW
O60645	572	VFLDLEQHLNELMTKKWLLGSNAVDIICVTV
Q8IZP0	123	EIGILTTNKNTSRTHKIIAPANMERPVRYIR
O00754	373	CYLWELNKANLTWSVKHDDFFPYADGPHQFW
Q15059	155	MPQEEVELLPPAPKGKGRKPAAGAQSAGTQQ
Q5JSZ5	1665	TAFSSTETGSAEQGFKSSQGDSGVDLSAESR
O75665	960	QEIKDKSAHSENPLEKYMKIIQQEQDQESAD
O75152	464	IVASRGQSEEPAGKTKSMQEVHIKTLEEIKL
O15066	371	REFQEEIARLKAQLEKRSIGRRKRREKRREG
O43166	395	ASFSSPMGSTEDLNSKGSLSMDQGDDKSNEL
P29144	1193	DNKVLTFAYKHALVNKMYGRGLKFATKLVEE
O15047	833	VAFGAFDQWWESKEEKAKPFQNAAKQQAKEE
O15050	136	FPTEVWQSVIEKLAKKGLWHSFLLLSAKKDR
Q92945	564	NTYPQWQPPAPHDPSKAAAAAADPNAAWAAY
Q7Z3E1	304	LERFYCNPENDRMRMKYGGQEFWADLNAMNV
P01042	435	GKEQGHTRRHDWGHEKQRKHNLGHGHKHERD
Q02750	324	AIFELLDYIVNEPPPKLPSGVFSLEFQDFVN
A0AVT1	687	KIQSGHSLEGCFQVIKLLSRRPRNWSQCVEL
Q15047	1149	QTISSGSEGDDFEDKKNMTGPMKRQVAVKST
O95834	639	VAFLWDDSMALTTGGKDTSVLQWRVVXXXXX
Q12769	364	SPTMGLYLGIYMHAPKRGQFCIFQLVSTESN
O14531	258	AKQANCPLYVTKVMSKGAADAIAQAKRRGVV
Q9NUQ2	253	GGQRRESPTMTEFLCKECPKIHIHIDRIDKK
Q13451	252	PNAELIYEVTLKSFEKAKESWEMDTKEKLEQ
O00329	356	LVVQAGLFHGNEMLCKTVSSSEVSVCSEPVW
O94763	150	MKNFESRVEFTEDLQKMSDAAGDIVDIREEI
P61764	493	WTPIIKDIMEDTIEDKLDTKHYPYISTRSSA
Q8IUH3	141	MIPKSYTEEDLREKFKVYGDIEYCSIIKNKV
Q92833	337	AKKMREVRPSPSKTVKYTATVTKGAVTYTKA
P30419	107	IQKAIELFSVGQGPAKTMEEASKRSYQFWDT
Q7LBC6	517	PLGFSFGCSSAQEAQKDTDLSKNLFFQCMSQ
O75122	261	HSLERHAAVLVETIKKGIHDADAEARVEARK
P35658	769	IKETTESLHGDISSLKTTLLEGFAGVEEARE
P17858	605	DAAYVFEDPFNIHDLKVNVEHMTEKMKTDIQ
Q14643	917	TTIFPISKMAKGEENKGNNDVEKLKSSNVMR
P0CG31	197	NSLSEETDHEHDVYWKSFNQKSVLITEDRVP
O14686	2162	AGSVPGPDSPGELFLKLPPQVPAQVPSQDPF
P51659	140	RGSFQVTRAAWEHMKKQKYGRIIMTSSASGI
O75575	134	TVTSILPAEPEAEQKKNTNSNVAMDEEDPAX
O75592	1469	SKLAECIGKTRTLLRKILSEGVDHCMVKLDN
O15078	2197	AHLGHQLSMHYESKTKGTEKIIAENERLRKE
O95786	759	NAGVIEKEQINMYKEKMMNDSILRLQTWDEA
P04198	292	IDVVTVEKRRSSSNTKAVTTFTITVRPKNAA
Q86UQ4	2571	DTLYSIMQQSVQNLVKEIATLKKIDHFTFEK
P41240	361	GKLPVKWTAPEALREKKFSTKSDVWSFGILL
O15119	262	KYQPRFHIVRANDILKLPYSTFRTYLFPETE
Q9BXX2	593	ESPCETVSQKDVYLPKATHQKEFDTLSGKLE
O43929	145	GSFAENLSFLLEALKKGDRTSSCPVIFILDE
O76041	240	LSSQIKYKEKFDNEMKDKKHHYNPLESASFR
A4D1E9	76	RYPRKRFVAGVGANSKISALKGSKGKDCEIP
Q13976	429	QGAHSDFIVRLYRTFKDSKYLYMLMEACLGG
O94822	265	KFKSLLSQNKFWKYGKHSVPQIRSAYFELVS
O43151	476	APGIKPSVRKPIQIKKSRPREAQPLFPPVRQ
O95793	437	PEVAQAVGVSQGHHTKDFTRAAPNPAKATVT
Q15084	102	HSLGGQYGVQGFPTIKIFGSNKNRPEDYQGG
O60673	3017	GIDVFSWYHELPRIHKATSSSRSEPEGRKGT
P50440	121	FYQKQGGHYFPKDHLKKAVAEIEEMCNILKT
O94986	1477	PEFVPCEGEGGFGLHKKKDLLSDNGSESLPH
Q9NVC6	638	KEVQWNKMEGRNFVYKMELLMSALSPCLLXX
P15692	22	WVHWSLALLLYLHHAKWSQAAPMAEGGGQNH
O75643	1294	ETQLPVSFRHLILPEKYPPPTELLDLQPLPV
Q9Y6W5	180	LQDTKDIMKEKRKHRKEKKDNPNRGNVNPRK
P42858	1885	SPQMSGEEEDSDLAAKLGMCNREIVRRGALI
O75323	99	ECLEAYNKICQEVLPKIHEDKHYPCTLVGTW
Q03001	1261	MFKTYKERDLDFDWHKEKADQLVERWQNVHV
Q6UX04	162	VDIDDDERPHNPHKIKSCEVLFNPFDDIIPR
O43847	954	LVMHMEEPCFDFLRTKQTLGYHVYPTCRNTS
P00488	152	MREDRSVRLSIQSSPKCIVGKFRMYVAVWTP
O14607	87	KAVRCYESLILKAEGKVESDFFCQLGHFNLL
Q14562	712	LFGLLKKTVQKRQDMKLIVTSATLDAVKFSQ
Q9UKY1	499	LKNQFPHDSEIIRLMKITGLTKGEIKKWFSD
Q9ULR0	238	DEEGSQEKGGDDSQQKFIAHVPVPSQQEIEE
P33527	74	RHDRGYIQMTPLNKTKTALGFLLWIVCWADL
Q8WXG9	4616	EIEVEETFIIKLHLVKGEAKLDSRAKDVTLT
P17026	212	TRGKNIRVKTHLPSWKAGTGRKSVAGLRXXX
O94986	1005	INEVLAAAKEDFMKQKTELLLQKETELQTCL
Q6PIJ6	661	TPLRKRYNSHQMGQSKQFPLEESSCEKGCQV
O15083	174	RENDLLRKELDIKDSKLGSSMNSIKTFWSPE
Q02241	607	ELETQNQKLQRQFSDKRRLEARLQGMVTETT
P85037	226	PASPLRPLYPQISPLKIHIPEPDLRSMVSPV
Q14839	984	KTELIVRVELSPMQKKYYKYILTRNFEALNA
P46734	22	SQPASMPQSKGKSKRKKDLRISCMSKPPAPN
P18858	746	ATYEIAKRSHNWLKLKKDYLDGVGDTLDLVV
Q02218	324	MPHRGRLNVLANVIRKELEQIFCQFDSKLEA
Q8NF91	3390	SAGIRCKSQLEGALSKWTSYQDGVRQFSGWM
P16435	267	DIDAAKVYMGEMGRLKSYENQKPPFDAKNPF
P06576	350	LATDMGTMQERITTTKKGSITSVQAIYVPAD
Q9BQI6	379	IKTDVDVVEIKNTLRKHIYRAQAVRYNCIRI
O43491	565	SLDGAPIGVMDQSLMKDFPGAAGEISAYGPG
O60287	929	ATMPHLSMQQVLLAAKQVLLYLRSTVENFGQ
Q9UJX2	113	EYDRAAHFLHGCNSKKAYFLYMYSRYLSGEK
Q53F19	292	SQYYMKYGNPNYGGMKGILSNSWKRRYHSRR
Q8WZ64	1147	VNSCIAFVTQYGLGCKYIYQKNGDPLHISEL
A3KMH1	449	MMQSHMVKDICLIGGKGCGKTVIAKNFADTL
O00507	1813	QLKRFDYDWERECAIKFNDYFEFPRELDMGP
Q92538	1529	SSWAEEQRHLETGGQKIEADSRTLWAHCWCP
Q14204	3608	SGQATEFIMNEYKDRKITRTSFLDDAFRKNL
P43304	348	PATSDGRVIFFLPWQKMTIAGTTDTPTDVTH
Q5JRX3	704	NNPCFEEEEHFKVLVKMTAQELANGIPDSGH
P42285	716	RCSKESLKNSATEAAKPAKPDEKGEMQVVPV
Q13905	130	AIDKKVLEMLPGSASKVLEAILPLVQNDPRI
P52209	119	SEYRDTTRRCRDLKAKGILFVGSGVSGGEEG
Q14008	936	LNILQQLAVAMGPNIKQHVKNLGIPIITVLG
O00330	341	VSVNDFIIKAAAVTLKQMPDVNVSWDGEGPK
O00222	897	KSELCESLETNTSSTKTTYISYSNHSIXXXX
O43150	212	QMCEYLLKVNEIKIKKGVDLLQNLIKYFHAQ
Q5T447	597	ARDMYVPNPSCRDFAKYEWIGQLMGAALRGK
Q5T4S7	4065	NEIHAQAQLWLKRDPKASYDAWKKCLPIRGI
P28370	295	PGEWDVCVTSYEMVIKEKSVFKKFHWRYLVI
O14893	79	PDVVVAQIDPKKLKRKQSVNISLSGCQPAPE
Q9Y6F1	134	EDAKKDFEKKFREKTKNNWAERDHFVSHPGK
O75151	242	LLAKPKVTKYCLICVKDSYTDFHIDSGGASA
P53621	727	NLEKLRKMMKIAEIRKDMSGHYQNALYLGDV
Q86TI2	484	SEPFSPGEDEFKCPIKEEIALTSGEWEVLAR
Q9ULT8	1890	MYREMKDSDKEKENGKMGCWSIEHVEQYLGT
Q86Y26	1074	AKGPSKLPYPVAKSGKRALAGGPAPTEKTPH
Q5SZ82	171	IESIQSIPEALKAGKKVKLSHEEVMQKIGEL
Q9H9E3	346	FRHVQNNLMRNSTTEKIEPRELDPILTEVTL
P21439	503	ENICYGRGNVTMDEIKKAVKEANAYEFIMKL
Q13616	596	WLYQLSKGELVTNCFKNRYTLQASTFQMAIL
P13674	254	QRANGNLKYFEYIMAKEKDVNKSASDDQSDQ
P10244	236	QGSLLTNWPSVPPTIKEEENSEEELAAATTS
Q14207	778	INGENLPTIILSSPTKSPTKNAELVKCLSSE
Q92794	152	GSAASGFHQQLRLAIKRAIGHGRLLKDGPLY
O43151	475	AAPGIKPSVRKPIQIKKSRPREAQPLFPPVR
P28330	62	IGIRRIFSPEHDIFRKSVRKFFQEEVIPHHS
O75691	1777	VSFLPQNKEEIERTIKNIQGTITGDILPRLH
Q93074	773	FGVGKQRDDARHAIKKITKDILKVLNRKGTA
O43583	125	TVPQKVTIAKIPRAKKKYVTRVCGLATFEID
Q8WUB8	249	QVPQGKYKVLPTERTKVSSYPVALIPGQFQE
Q15911	1574	ILLVHYNSVSHLHKLKRALQESATGQPEPTS
P78344	683	GTHFPLFLLCLQQLAKLQDREWLTELFQQSK
Q5THJ4	2350	VSHSMMAFDTRYAGQKTSPGMTNVFSCIFQP
P07195	127	QRNVNVFKFIIPQIVKYSPDCIIIVVSNPVD
Q63HN8	4358	KAVLECKPLGIKTALKACKTPQSQQSAYFLL
Q9NSD9	571	QSVGKLGVLHPDVITKFELTMPCSSLEINVG
O94826	471	SQIQAAMKGFEEVIKKFPRCAEGYALYAQAL
Q9NQX4	1145	HLNEDGELWFAYEGLKKATRVLESHFQSQKD
Q9NUP7	313	RIKNDKTEKEIYTLAKEGNEKNVPEKWNPVA
O14602	67	FDGVKRLCHIRGKLRKKVWINTSDIILVGLR
O14802	711	FSIGIGDVTPGQGLLKAKYELLNAGYKKCDE
O75879	329	RSFHHKLGCTMSMRDKEGKQDYRFMPEPNLP
Q03164	1521	HPECLGPNYPTKPTKKKKVWICTKCVRCKSC
Q15022	210	KRKDVSCPIRQVPTGKKQVPLNPDLNQTKPG
O15457	661	IKQGWHPILEKISAEKPIANNTYVTEGSNFL
P42357	346	DIVAALTLEVLKGTTKAFDTDIHALRPHRGQ
P50454	334	KHLAGLGLTEAIDKNKADLSRMSGKKDLYLA
Q92896	725	NQIDSGDLMECLIQNKHQKDMNEKCAIGVTH
Q2M3C7	1045	DVPDSVNLFANEVAAKIMNLTEFSMVDGMWQ
P21675	847	KAFPSHSESSIRKRLKLCADFKRTGMDSNWW
Q9UKY1	73	SDNQQNKKVEGGYECKYCTFQTPDLNMFTFH
Q9NPF4	78	ESGLTSQDIDCIAYTKGPGMGAPLVSVAVVA
O15350	150	STAKSATWTYSPLLKKLYCQIAKTCPIQIKV
Q92733	395	QEIAPDASFIDDEAFKRLQGKRNRGREEINF
O60313	208	FRATDRGSESDKHFRKVSDKEKIDQLQEELL
P32929	102	FASGLAATVTITHLLKAGDQIICMDDVYGGT
Q7KZ85	1165	FNMLTKETPETFYIGKLIICNVTGIAHRRPQ
O60673	1176	NSRIGKTSRARAQIKKSKAKLANPSIVTKKR
Q2M389	1006	FKMLVDVFAPEFRRPKNIHLRNFYIIVPPLT
Q4G0N4	304	SYYEISVDDGPWEKQKSSGLNLCTGTGSKAW
O15260	200	NIVGTALMILVAIGFKTKLAALTLVVWLFAI
Q96RS0	110	RSMGLPLQFGRITAHKDFEVSMNTRNKVKIK
Q14160	485	LQRRATPHPSELKVMKRSIEGRRSEACPCQP
Q9NS73	59	LDLRDDVVKITIDWNKLQSLSAFQPALLFSA
O95352	514	ALGFDTFVVMRHGLKKPKQQGAGDLCPNHPV
P21397	104	YKVNVSERLVQYVKGKTYPFRGAFPPVWNPI
Q16760	820	GTKELLHRTYKNLEQKVLLECDGRPIPLPSL
O60341	744	AILKGIFGSSAVPQPKETVVSRWRADPWARG
P51825	921	NHKDSSIPKQRRVEGKGSRSSSEHKGSSGDT
Q9NZJ4	2477	PAKSLCYNDCPWIKVKDTTVKYCHADIPREV
Q13796	469	NDSPPQVRGLSSCDQKLGSGWQGPRPCVQGD
Q96T58	1228	KPPQDVTDDSPPSKKKRMDHVDFDICTKRER
O00203	197	PEQKEMLIEVIEKLLKDKSTLVAGSVVMAFE
Q96RT1	534	KPHEDQQDINKDVGVKTSESTTTVKSKVDER
Q8N3Z6	493	KTYSSPGSFKTQKPSKPFHRSSHYHTSREDK
Q15813	74	FKCRHPTGGSFIRPNKVNFGTDFLTAIKNRY
Q9NXL9	1000	QPQGETKEVSQQPPEKHGPREKVMCAPEKRI
P23381	349	LLHSTFFPALQGAQTKMSASDPNSSIFLTDT
P61009	124	IVLRGDNPKLLLKDMKTKYFFFDDGNGLKGN
Q9H8X2	212	LKSLLQEAQNNLKIFKNGELIYGCKDARSPV
Q32M84	449	VYEHNHVSLRAARLVKYEIRAEALVDGKWQE
Q13107	103	IDELDYVLVPTEAWNKLLNWYGCVEGQQPIV
O95163	952	DKYLKRYEKAIGHLSKCGPEYFPECLNLIKD
Q9NWZ3	174	EVSDTRFHSFSFYELKNVTNNFDERPISVGG
P08195	329	GENSWFSTQVDTVATKVKDALEFWLQAGVDG
P05023	162	SYYQEAKSSKIMESFKNMVPQQALVIRNGEK
Q96JC1	850	ERILHQQVKCIITEEKVCMVCKKKIGNSAFA
Q14008	1366	LVESYGMNVCQPTPGKALKEIAVHIGDRDNA
O95789	447	HCNHLFATKPELLFYKGKMFLFCGKNCSDEY
P22314	802	VATFLQSVQVPEFTPKSGVKIHVSDQELQSA
P25054	957	NSNRTCSMPYAKLEYKRSSNDSLNSVSSSDG
P10155	189	RNGWSHKDLLRLSHLKPSSEGLAIVTKYITK
Q5VW36	702	FKVQVLSFLWTHTQNKDPIVANAAYRSLANF
Q7L014	466	MTPTRELALQITKECKKFSKTLGLRVVCVYG
Q9Y3R5	925	NICEDIICHALLDPDKGTRLEALFRFSVIWH
O60673	771	MVHSLNSTADESGLNKLKIRYEEFQEHKTEK
P27816	107	EGSDTTGSPTEFLEEKMAYQEYPNSQNWPED
P14927	29	LDGIRKWYYNAAGFNKLGLMRDDTIYEDEDV
P29374	177	EEDEDKRRLNDELLGKVVSVVSATERTEWYP
P22059	604	KLWIDQSGEIDIVNHKTGDKCNLKFVPYSYF
Q86TI0	171	QEELHCPSEFDDTFSKKFEVLFCGRVTVAHK
O75116	1279	IPTLYHFPTNCEACMKPLWHMFKPPPALECR
O15417	2777	ELAKRQRLPSVENRPKIAAFLPARQLWKWFG
P21359	1389	HSLLNKATVKEKKENKKSVVSQRFPQNSIGA
P49406	225	EPNQKVPVNELKVKMKPKPWSKRWERPNFNI
Q6P158	520	KRYDWQAKSVHAENGKICKQFRMKQASRQFQ
Q9NZN4	162	ESISIIDTPGILSGAKQRVSRGYDFPAVLRW
Q13029	490	ENGEVKELHPCKYCKKVFGTHTNMRRHQRRV
Q86UQ4	3507	VLYSVRTDVVKNPSWKFHPQNLPADGFKYNY
Q96Q15	1189	KPTDSSPEVINYLGNKACECYISIADWAAVQ
Q5THJ4	2422	LLLVHDFLHTPSDIKKQNHVTPSRHRNSSSE
O43379	890	TILDAQDLDCYFTPMKPESLENSILDSLEPQ
Q9HCK1	1930	KPCHRHPPAERPPKQKGRVASQCQTAKISHS
Q9H2Y7	272	EDMTMLWNKKSNKSNKYSHDRYNWQRQENDK
O60313	948	VQLAEDLKKVREIQEKLDAFIEALHQEKXXX
P06213	443	YALDNQNLRQLWDWSKHNLTITQGKLFFHYN
O43432	882	APEERTRLHDELEEAKDKARRRSIGNIKFIG
P35663	274	INFDAWLRNYSQNNSKNYSLKYTKYTKKDTK
Q08AF3	401	VYTPESLYKELFSQHKGLRDLINTEMRPFSQ
P11166	38	SLQFGYNTGVINAPQKVIEEFYNQTWVHRYG
P49754	417	INHLVERGDYDIAARKCQKILGKNAALWEYE
Q9Y2H0	759	SIDAGPRQAPKIAQIKRNLSYGDNSDPALEA
P17028	242	FKYGETCFPKGRFERKRNPSRKKQHICDECG
O15327	691	IGMLEDMAVGISDLKKVAFKIIEAKSNDVLP
O95155	1149	RDLKVENPEKYGFEPKKLLDQLTDIYLQLDC
O15530	465	QFVENNLILKMGPVDKRKGLFARRRQLLLTE
Q9HCK8	2373	EDRRKQKWQRCKKNNKAELNCLGMEPVQTAN
Q9NVR7	295	KLAWAHQVEGTTKRAKIACNTHVAPRMHRLV
Q6UB98	528	EKTREEGNFRKSFSPKDDTSLHLFHISTGKS
P50851	119	ITCQAEVWSMFTAILKKSIRNLQVCTEVGLV
Q6KC79	1904	CVKMIRRVNDEEGIKKLVNETFQKLWFTPTP
Q3B820	97	FVNFPDIHHSNEEYFKKVEELKAAHIETMAK
P52435	52	KEDHTLGNIIKSQLLKDPQVLFAGYKVPHPL
Q9P2D1	550	QPWAQLHPSPQNTPQKVPVHQHSPSEPFLEK
Q5H9U9	919	PNLLTKWLQSVKQYWKQADKIMEEKCISEKQ
P48552	198	SHLKTLLKKSKVKDQKPDTNLPDVTKNLIRD
O75928	443	RPKKEAMKVSSQPCTKIESSSVLSKPCSVTV
A0MZ66	574	PPSSIGCRKKYIDGEKQAEPVVVLDPVSTHE
P30405	183	HVVFGHVKEGMDVVKKIESFGSKSGRTSKKI
P10911	397	ETLQYEFDVILSPELKVQMKTIQLKLENIRS
P46778	35	RKHGVVPLATYMRIYKKGDIVDIKGMGTVQK
P13284	44	LQALDFFGNGPPVNYKTGNLYLRGPLKKSNA
O75452	200	AFSDSLRRELSYFGVKVAMIEPGYFKTAVTS
Q14134	200	KSCLVCQASFCELHLKPHLEGAAFRDHQLLE
Q5T6V5	86	TDTLNFSFWSEQDEHKCVVRYRGKTYSGYWS
O43150	113	FLKFSVFTKELTALFKNLIQNMNNIISFPLD
Q12888	883	KMANAKQLSSDAEAQKLGKPSAHASQSFCES
P42226	131	HLPMPFHWKQEELKFKTGLRRLQHRVGEIHL
Q5T6F2	66	SDFEAKVKQLMEVTGKNQDECIVALHDCNGD
Q8NF91	2127	RTTIKDQEDLKWAFSKHETAKNKMNYKQKDL
O00763	1774	MNRLPGGNEVGMVAFKMRFKTQEYPEGRDVI
Q7Z2T5	168	EGYRMCICHLPCRPVKPNIIGEQITSKMGAH
Q12802	1193	QIDDEAHPVLLQPVAKELPTDMELSAHDDGA
O00499	575	EGWLMGVKESDWNQHKELEKCRGVFPENFTE
A0A0G2JNU3	2404	TLRDDCQEYTTEVHSKELTNVFEETGESHKG
O15050	851	KHLKGSIQLFEAKLDKGARMLWELAIDFSPR
Q13087	329	DVAADNEHVLQYFGLKAEAAPTLRLVNLETT
Q92619	779	SHAARSAPDGVPFIVKKCVCEIERRALRTKG
P28749	405	ATQSVSRLQSIVAGLKNAPSDQLINIFESCV
O15254	168	FGCFALTELSHGSNTKAIRTTAHYDPATEEF
Q8WWI1	637	KSNSCRILVPSYRQKKDDMLTRKIQSWKLGT
O15027	1918	SLSPAPETKRPGQAAKKETKEPKKGESWFFR
Q01433	632	FLEHVDGFDSVDDESKPENHVFNLESPLPEA
Q4G0P3	3580	SPGDTAEFDVVFHSQKVGRMRGIIHLSVINN
O15382	109	SLHYSLQLFEGMKAFKGKDQQVRLFRPWLNM
A4D263	354	NPLGDIASLAKQRYSKPLYTNTSRAANIPGY
O75190	189	SFSSTSFGGSGMGNFKSISTSTKMVNGRKIT
P49736	837	LSFRRDNNELLLFILKQLVAEQVTYQRNRFG
P78509	1805	GGPYCVPVVPLPSILKDDFNGNLHPDLWPEV
Q04446	115	LTGDFNGWNPFSYPYKKLDYGKWELYIPPKQ
P05556	658	HKECVQCRAFNKGEKKDTCTQECSYFNITKV
O60271	1010	HSIKLKDSILSIVHVKGIVLVALADGTLAIF
Q02218	336	VIRKELEQIFCQFDSKLEAADEGSGDVKYHL
O14727	394	IKDYYTDLSILQKDVKVPTKVLCILWDMETE
P12235	272	CWRKIAKDEGAKAFFKGAWSNVLRGMGGAFV
Q96BN8	309	LAYAVRHTIQVYRLSKYNTEEFITVYPTDPP
O43633	75	RIMAKDLVRTRRYVRKFVLMRANIQAVSLKI
Q6URK8	129	ACLPDEHCQSTTYCRKDEFDNAHFTLLGVPN
P35251	1059	WGGKPSPFSKLDPKVKAAFTRAYNKEAHLTP
P26998	15	XMAEQHGAPEQAAAGKSHGDLGGSYKVILYE
O60476	82	DLGLEDVLIPHVDAGKGAKNPGVFLIHGPDE
P32019	388	APDVYCVGFQELDLSKEAFFFHDTPKEEEWF
O94805	223	QEMAIDIIPPYMIAAKEPVREGAPPNWKKKE
Q9H4A4	602	DFWKVKEFLHNQGKQKYTLPLYHAMMGGSEV
O14975	600	PAVIKDALYFLDDTAKMYVPMTEDIYNAISA
Q9UL63	647	LRHCKYLIRKHRFEEKAQVDPLSALKYLQND
Q92576	1717	CSAEKNSCVQQSDNLKVAQNSPSVENIQTSQ
Q99638	191	VILRSYHEEEADSTAKAMVTEMCLGEEDFQQ
O75891	703	LNKAVQMGMSSVFFNKGENCIAAGRLFVEDS
O60673	726	DLNHSKNKVSSEGNEKGNSTALSSLFPSSFT
P11717	1409	ITGTGDPEHYLINVCKSLAPQAGTEPCPPEA
Q9BYJ9	266	KSGPVMGGGLPPPPIKHNMDIGTWDNKGPVP
P17066	259	MEEFRRKHGKDLSGNKRALRRLRTACERAKR
Q5T5P2	260	YELNDVRNIQDRSLLKVYNKDPAHAFNHTPK
P42345	1710	QVTYAYMKNMWKSARKIDAFQHMQHFVQTMQ
A7KAX9	105	LKTCGSTASMKVKHVKKLPFTKGHFPKMAEC
Q14202	577	VDRTVYQFCSPSCWTKFQRTSPEGGIHLSCH
A5YKK6	962	GSKMYYFGIAALDRFKNRLKDYPQYCQHLAS
P13056	206	EVSREKSSNCAASTEKIYIRKDLRSPLTATP
Q27J81	982	QEEVCVIDALLADIRKGFQLRKTARGRGDTD
Q9P225	1292	EYKDRNWEIIETTRSKIEQFKRTMPLISDLR
Q14155	702	RKPERKPSDEEFASRKSTAALEEDAQILKVI
Q14204	4082	TSIAIGSAEGFNQADKAINTAVKSGRWVMLK
P41218	308	FEVPNRIIEIANKTPKISQLYKQASGTMVYG
P01891	210	YLENGKETLQRTDAPKTHMTHHAVSDHEATL
O00203	156	SIRVPIIVPIMMLAIKEASADLSPYVRKNAA
Q7L576	189	LKNMKCSVKNDHSAYKRAAQFLRKMADPQSI
Q00577	82	DIQNKRFYLDVKQNAKGRFLKIAEVGAGGNK
P0C860	180	MNVPYIPAEKNIDLCKEMVDGLRITFDYTLP
Q6N043	260	CNIHFNLLDPLKNHMKYCCPDMINNFLGLAK
Q9P2D1	831	ESGEEVEIEEFYVKYKNFSYLHCQWASIEDL
Q12955	744	MGYTPLHVGCHYGNIKIVNFLLQHSAKVNAK
Q9GZN1	49	TARLKTFTANQIDEIKDPSGLFYILPFQKGY
Q16134	357	RWKHHPSIRPTLEGGKRIAYGARALNEGGFQ
Q8N3Z6	429	PYIKAANENPHHDIRKGRASWKSNRWPQENK
Q8TDW0	417	QLNLNNEWTPDKLRQKLQTNAHNRLELPLIM
O95425	101	SPYGSGTMDTHSLESKAERIARYKAERRRQL
P46063	411	ENYYQESGRAGRDDMKADCILYYGFGDIFRI
Q9H501	525	TWDETDHERITMLNRKFKKEELLDMDFQAYL
Q8IYA6	57	NNCQNQPPSKSTIRPKNDVTNHVVLPVKPKR
Q9Y3T9	396	IRQLAIHLRNAMTTRKKETYQSVYNWQYVHC
O60299	143	SDKAPPQYREPSHPPKLLATSGKLDQCSEPL
P24534	197	YGIKKLQIQCVVEDDKVGTDMLEEQITAFED
O43739	244	GDLPEELLRNLYESIKNEPFKIPEDDGNDLT
P52701	157	WVSKRLLKPYTGSKSKEAQKGGHFYSAKPEI
O14776	999	IKEDPRCIKFSSSDRKKQREFEEYIRDKYIT
P49711	250	GLLSEVNAEKVVGNMKPPKPTKIKKKGVKKT
O00370	732	NLLKLISNFSKVSGYKINVQKSQAFLYNNNR
Q17RS7	792	HSRKVDMQTTRKILMKKSVCLDRHSSDEQSA
Q3ZCN8	289	TRLNSQKKILFDVIAKYYAQERDCLLTDEYF
O43490	551	EDWEYYLSGKLFNKSKMKLTFEQVYSDCKKN
P41252	929	TSIKQLSSEELEQFQKTGTIVVEGHELHDED
Q8WWL7	494	IEEAPPTKKPLILKRKHATQGTMSHLKKPLI
Q9Y281	22	VNDEVIKVFNDMKVRKSSTQEEIKKRKKAVL
P05455	74	NRLTTDFNVIVEALSKSKAELMEISEDKTKI
O60341	617	VIAVNTRSTSQTFIYKCDAVLCTLPLGVLKQ
Q9UK53	192	LTRGWGRAWPWKQILKELDECYERFSRETDG
O14867	194	VQTPQCKLRRYQGNAKASPPLQDSASQTYES
P28288	627	HCRKVGITLFTVSHRKSLWKHHEYYLHMDGR
Q8TAP6	97	SSPKQPICFDRQSTLKKTNIDPTRRYLYLQV
O60293	739	SKSTNSVFGGLESMIKEARRTAEQASKPKVP
O95400	185	TVAGALRRLGARGGGKGRKGPGQPSSPQRLD
Q3T8J9	133	IGKGKLHATGSKRGKKMTLRPGPVTQEDRCD
P05026	111	KSYEAYVLNIVRFLEKYKDSAQRDDMIFEDC
P49902	362	LYIGDHIFGDILKSKKRQGWRTFLVIPELAQ
P02489	11	XXXXXMDVTIQHPWFKRTLGPFYPSRLFDQF
O00411	1038	EFVWEASHYLVRQVFKSLQEMFSGTRAIQHW
Q96Q42	849	NTLFFLPIRRLHNYAKVLLKLATCFEVASPE
P10636	375	AAAPRGKPVSRVPQLKARMVSKSKDGTGSDD
P46059	480	WAPNHYQVVKDGLNQKPEKGENGIRFVNTFN
O14617	1087	IKVDGIRMSFQNLLAKICFHHHFSVVERVDS
Q9C0B0	768	HLEQVDKAVFHMQSVKCLKCQEQKRAVLPCQ
P45974	824	HMGTSTMCGHYVCHIKKEGRWVIYNDQKVCA
O43166	1097	PSQVQSPMTSRLNAGKGDGKMPPPERAANIP
Q16666	713	VRGEFTYYEIQDNTGKMEVVVHGRLTTINCE
P29375	339	IPPLPDVPKGDWRCPKCVAEECSKPREAFGF
Q02224	1619	IERDQLKENTKEIVAKMKESQEKEYQFLKMT
Q9NTI5	888	PDMSRLRLAAGSAIVKLAQEPCYHEIITLEQ
P17655	69	IPSALGFKELGPYSSKTRGIEWKRPTEICAD
O43474	232	QPQPPGGGLMGKFVLKASLSAPGSEYGSPSV
Q2M389	455	FIQGFLYAYSISTIIKTTMNLYMSMQKPMTK
O75534	628	TEYQGMIEIVEEGDMKGEVYPFGIVGMANKG
Q13423	430	DFGTMGHVIRGTVVMKDGKVIFPAPTPKNIP
Q5H9F3	1117	KNKWQPDDVTESLPPKKMKCGKEKDSEEQQL
P20020	62	RKIQESYGDVYGICTKLKTSPNEGLSGNPAD
O14727	1079	DGTVKVWNIITGNKEKDFVCHQGTVLSCDIS
Q8TBY8	733	KALQKEKHYLQTTITKEAYDALSRKSAACQD
O75530	385	MDFWQKMLALGNQVGKLYVWDLEVEDPHKAK
Q6JQN1	314	TYYIRLANRDLVLRKKPPGTLLPSAHAIERE
P30101	258	ICPHMTEDNKDLIQGKDLLIAYYDVDYEKNA
P14324	289	LPIAAAMYMAGIDGEKEHANAKKILLEMGEF
Q13316	97	QYIYRLAGGFSRSTGKGGDDKDDDEDDSGDD
O60281	2478	RTTATVSQKEVEKNEKDEMDELTELFITKLI
Q14980	2071	PKKLGNSLLRRGASKKALSKASPNTRSGTRR
O14777	452	FEIKFNPEAGANCLVKYRAQVYVPLKELLNE
O14777	166	VPRIFKDLGYPFALSKSSMYTVGAPHTWPHI
Q9Y5P4	496	VETLADNAIIIYQTHKRVWPASQRDVLYLSV
Q01650	453	FFILACLFLIAVSFWKTPVECGIGFTIILSG
O95985	203	IGCAFTRFQTKYFQGKYGDLDSSLISFGPCQ
O94906	299	HGGDINDIKKARLLLKSVRETNPHHPPAWIA
Q8NF91	1164	GIKGEAIDTANHGEVKRAVEEIRNGVTKRGE
Q6UB98	1417	PVHLEPSSQVGVIQNKSWEMPVDRLETLSTR
Q7Z4W1	153	CSQRAVTNHSVYCSTKGALDMLTKVMALELG
Q8WXG9	589	ILNISRRNDLIFPEQKTQVTTKLPIRNDAFL
P35573	226	ICITDVVYNHTAANSKWIQEHPECAYNLVNS
Q15392	376	PKISLLKLTQGETLRKLYEQHHVVQDMLVPM
Q15583	173	SSAGSGKRRRRGNLPKESVQILRDWLYEHRY
O15042	498	GDSPTKWRTEDFRMFKNGSFWRPPPLNPYLH
P36873	150	GFYDECKRRYNIKLWKTFTDCFNCLPIAAIV
P28702	215	AGKRLCAICGDRSSGKHYGVYSCEGCKGFFK
Q99543	124	AAHKAMVLKHHPDKRKAAGEPIKEGDNDYFT
O14531	398	VTSTNAAKIFNFYPRKGRVAVGSDADLVIWN
Q93009	1087	HPRPWLGLDHFNKAPKRSRYTYLEKAIKIHN
O14556	234	VSNASCTTNCLAPLAKVIHERFGIVEGLMTT
Q6L8Q7	541	EEERCNMSLTHFFKLKSACGEPAYTNYVGGF
O75417	1024	KTSDKKVVQTFSQKTKKAPLNFNSEKMSRSF
Q70EK9	261	LHSCLSCVFFGCFTEKHIHKHAETKQHHLAV
Q13315	2213	LSEVYIKWQKHSQLLKDSDFSFQEPIMALRT
Q8NEZ4	289	DKAVVSGSTERCAFCKHLGATIKCCEEKCTQ
P19484	294	KASVDYIRRMQKDLQKSRELENHSRRLEMTN
Q8IVF2	760	EGPLPEGASLKGHLPKVQRPSLKMPKVDLKG
Q460N5	1423	SKQSPQKKNHLVLEKKTESATFRVCGENVTC
Q8NEH6	16	MGSKRRNLSCSERHQKLVDENYCKKLHVQAL
Q8N9T8	74	DPQQERDFYKTLSLLKKKDPRIYQKDATFYN
O00370	948	NKWCWENWLAICRKLKLDPFLTPYTKINSRW
P46019	588	NDGSDIHSAVLSTIRKLEDGYFGGARVKLGN
O75643	1716	RCVIMCQGSKKDFFKKFLYEPLPVESHLDHC
O95319	41	NGALDHSDQPDPDAIKMFVGQIPRSWSEKEL
O14654	900	KAKRPNRLSFITKGYKIKPKPQKPTHEQREA
P43003	384	LPITFKCLEENNGVDKRVTRFVLPVGATINM
P98153	437	GTFHFHDPPPPYTAYKYPDIGQPDDPPPPYE
P35749	414	PRIKVGRDVVQKAQTKEQADFAVEALAKATY
Q5JUW8	404	PRHMLAEEDFTREPRKIILHKGSTGLGFNIV
Q5VW36	1743	EVLTLLPNSMALLLQKEPWKEQTQKFIDWLF
Q14644	803	GALEQEHAQYKRDKFKKTKYGSQEHPIGDKS
O75155	632	LLDRLRNEITRLPAIKALTLVAVSPLQLDLQ
P02751	444	HNYTDCTSEGRRDNMKWCGTTQNYDADQKFG
Q9NR09	3946	TPPRPPSRRGRTIPDKIGSTSGAEAANKIIT
O75330	68	NLNVDKDTTLPASARKVKSSESKESQKNDKD
Q9Y3S2	204	CKACFCDDHTRSKVFKQEKGKQPPCPKCGHE
P01024	176	RTVMVNIENPEGIPVKQDSLSSQNQLGVLPL
Q9Y5Z7	485	SNASNHNSHVVDMLRKNEGPHTSANVGVLSS
Q9ULX6	374	GQTKRKLQAGKKSQDKQKKRQRDRMVERIQF
P21580	676	ECGTLGSTMFEGYCQKCFIEAQNQRFHEAKR
P42025	324	GFGDRLLSEVKKLAPKDIKIKISAPQERLYS
Q9Y5B0	734	DKVEEQLFPLRDDHTKAQRENSPAAFPDREG
Q99543	131	LKHHPDKRKAAGEPIKEGDNDYFTCITKAYE
P14735	953	KFYKEMLAVDAPRRHKVSVHVLAREMDSCPV
Q96JB1	2411	EFYVTDYGDWEHWNKKLQPYYYPTDSIPEYS
P51587	1549	IAKESLDKVKNLFDEKEQGTSEITSFSHQWA
P31930	210	TPLAQAVEGPSENVRKLSRADLTEYLSTHYK
O75884	156	LPWKEQQEVADRLETKLHKFTDCGHFQNTEF
Q96EN8	346	GFDTLERLTGGMENIKQHTFTLAQYTYVALS
O00232	400	SVDESEAFLSNLVVNKTIFAKVDRLAGIINF
P21953	211	HSQSPEAFFAHCPGIKVVIPRSPFQAKGLLL
Q9NX65	512	ILCGKNCSQSVHSPHKPALKLEKVSQCPECG
Q9BXS5	73	MWIKHNNLYLVATSKKNACVSLVFSFLYKVV
Q96RY7	323	GENYILSPDEKFGFEKGENMNCVCYCKVKGL
O94874	383	FINDCTELFRELMHQKAEKEMKNNPVHLITE
O00444	525	LQKDTSKNAWTDTKVKKNSDASDNAHSVKQQ
P46934	257	EHGLEIMKLPVSRNTKIPLKRYSSLVIFPRS
Q9C0G0	1364	AMYSFGRFDSSIIRIKNPEDGELIDQSEEGL
O95563	27	TYHRLLDKVELMLPEKLRPLYNHPAGPRTVF
Q9Y4P8	276	MFLSASSNTETVHIFKLETVKEKPPEEPTTW
O14529	600	QGSVSEILARPKPWRKLTVKGKEPFIKMKQF
Q96EY1	391	IPPGTQTDQKIRMGGKGIPRINSYGYGDHYI
O95573	638	GFVVPNQKELTELARKKGLKGTWEELCNSCE
P43246	82	MGPAGAKNLQSVVLSKMNFESFVKDLLLVRQ
P01023	314	CFYQQVKTKVFQLKRKEYEMKLHTEAQIQEE
Q9HD33	192	IWHKFKQWVIPWHLNKRYNRKRFFALPYVDH
Q8TF40	1056	DEPIAEAVCIIADMDKWTVQVASSQRRVTDN
P11717	357	TPLAQSGGSSYISDGKEYLFYLNVCGETEIQ
O00255	593	SAIKLQLTAQSQVQMKKQKVSTPSDYTLSFL
Q12955	2097	PPASMRTSTSEKELCKMADSFFGTDTILESP
Q29RF7	63	VVKTFMDMDQDSEDEKQQYLPLALHLASEFF
Q8IYJ1	100	FDVYNVDSKTNISKPKDFLGQAFLALGEVIG
Q2KHR3	543	THCQTLQNNITSPDPKSYAERKLDSDVYPSS
Q96SB8	1035	YMDMVNRRIAMDLILKMADSQRFRQFILLTP
Q8ND56	73	RDEVFEYIIFRGSDIKDLTVCEPPKPQCSLP
Q709C8	1761	DLAQKSFRLLMDINLKAPVIIIPQSSVSPNA
P07305	21	TSAPAAKPKRAKASKKSTDHPKYSDMIVAAI
Q9BVJ6	477	VLSQKLKENHQSRKQKASSEGTIPQVQREEP
Q6MZP7	101	DSNTTVKPAFPSGLQKLGAQTPVTISANQII
Q6P1M0	313	IGQCLLHGMTVVIRKKFSASRFWDDCIKYNC
O43149	2101	QKRILGLLAAMLPPLKSGPTVPLIDLEHVLP
Q13454	78	RSIFRMNGDKFRKFIKAPPRNYSMIVMFTAL
Q9NQV7	308	WLITKGRNCYEYVDGKDKSWANWMRYVNCAR
Q9P212	337	STLLVRRFCKNDREVKKSVYTGTRAIVRTLP
O43815	89	RAELQAQIAFLQGERKGQENLKKDLVRRIKM
P02679	232	WTVFQKRLDGSVDFKKNWIQYKEGFGHLSPT
P16885	598	VQHCRIRSTMEGGTLKYYLTDNLTFSSIYAL
Q6JEL2	209	ELNVKQEDAVFEAILKWISHDPQNRKQHISI
Q9UI26	402	DPEGFTVEETGGDSWKYSLRPCTEVLFIDIF
O60673	1559	ANTTQDPLSNKHQPNKNISGSLEHNKANKRT
O75592	2718	SLKPDGRMSRTTADQKKPRGTESLSASESLI
P46782	63	YLPHSAGRYAAKRFRKAQCPIVERLTNSMMM
P49407	226	GEPISVNVHVTNNTNKTVKKIKISVRQYADI
Q9Y4I1	514	IESKLGILDLLDEECKMPKGTDDTWAQKLYN
Q9BYG3	125	LFGERLLECHFMPPEKVHKELFKDWNIPFKQ
Q15075	1363	KWAEDNEVQNCMACGKGFSVTVRRHHCRQCG
O00370	68	RLKIKGWRKIYQANGKQKKAGVAILVSDKTD
Q8NB78	33	PDSLPLRSSGRQAKKKATETTDEDEDGGSEK
Q658Y4	321	QLHSSWKNVPSVNRLKSTLDPQKMLLSWDGG
Q14145	312	CKDYLVKIFEELTLHKPTQVMPCRAPKVGRL
O60673	1410	SSIGKLSEYRNSLESKLDQAYTPNFLHCKDS
O00482	132	NKRYTCIENQNCQIDKTQRKRCPYCRFQKCL
Q86V20	455	QKYNCLVMVLSPCHVKEINIKFGPNSGSKVP
P20929	5720	MLEPPEVKHAMEVAKKQSDVAYRKDAKENLH
P51530	503	VKIVCDGQYLHNFQCKHGAIPVTNLMAGDRV
Q8N1H7	123	KEMYHDYICQYKEVLKQYQLKYSETPFSREY
Q5TDF0	117	SSGPGQRVCVIDEIGKMELFSQLFIQAVRQT
Q92609	129	AWYSNIKEIHITNPRKVVGQQDLMINNPLSQ
Q14185	1273	LTQRDGYQATTQGQLKEQLYQEIIHYFDKGK
O75592	524	NGKIYYTGKYQSLGIKQGGPSAGKWVELPIT
O94967	655	DPSAHETPKQPVVRFKRNKHHKGSIYCVAWS
Q5JUR7	142	LICISYPLHHPKQQHKLRDEDLFRLKEPVLF
Q9H582	727	KSSVDQKPKYFHQAAKEKSNAKANSHYLYRH
O60315	281	GTDQHQMLTQGAGNRKFKCTECGKAFKYKHH
P20929	1471	EVEKVKKAGDALNERKYRQHPDTVKFTSVPD
Q6P4F7	816	MTEHRKVSDHIQWFNKLSLNEPNRIKVKSPL
Q6P1X5	27	NRKKGDKGFESPRPYKLTHQVVCINNINFQR
Q9H7E2	200	KHEGVYRELVDEKALKHITEMGFSKEASRQA
Q5THR3	873	ETDNEGNGILRRRDIKNALYGFDIPLTPREF
Q6UXG2	646	QPYGVQACVPCGPGTKNNKIHSLCYNDCTFS
P23527	44	KRKRSRKESYSIYVYKVLKQVHPDTGISSKA
P23458	1090	LTYCDSDSSPMALFLKMIGPTHGQMTVTRLV
P52788	151	IDEVVYDEDSPYQNIKILHSKQFGNILILSG
Q8NE62	572	NAPTIMIAEKAADIIKGQPALWDKDVPVYKP
Q00341	672	EVSIPAKLHNSLIGTKGRLIRSIMEECGGVH
P36578	320	PRKKIHRRVLKKNPLKNLRIMLKLNPYAKTM
Q5VTB9	496	EKITEDSAVTTFEALKARVRELERQLSRGDR
O60610	143	YLYTSKAGMSQKESSKSAMMYIQELRSGLRD
Q14320	219	SYWDGSGHRRTVKMRKGNTMQQFLQKALEIL
O60306	558	LNVRDHIKDEWEGLRKHDVCFLITVRPTKPY
Q86U86	513	SMISSATSDTGSAKRKSKKNIRKQRMKILFN
Q9UHB9	220	KAAIEAFNKCKTIYEKLASAFTEEQAVLYNQ
O75030	308	TACIFPTESEARALAKERQKKDNHNLIERRR
Q86XK3	57	SRKQPMSATLRERLRKTRFSFNSSYNVVKRL
O75475	150	KAVDITTPKAARRGRKRKAEKQVETEEAGVV
Q15283	775	ERIYSLFTLSLLKLQKMEEACGTIAVYQGPQ
O15144	62	NPNGDKTKVMVSISLKFYKELQAHGADELLK
P07948	224	KHYQKQADGLCRRLEKACISPKPQKPWDKDA
Q05066	106	SKQLGYQWKMLTEAEKWPFFQEAQKLQAMHR
O00222	681	LLTKTNRIHRIFEQGKKSVTAPKFISPASQL
Q14257	95	FLTESELSSWIQMSFKHYAMQEAKQQFVEYD
Q6NV74	133	CDRIKALQLKIQCNVKMGPPPPPGGLPAKRG
Q8IYB4	313	ENQEAQNQVTISASEKGYYFHTENPFKDWPG
Q12797	571	FASVWQRSLYNVNGLKAQPWWTPKETGYTEL
P98164	3177	VCSQKCENVIGSYICKCAPGYLREPDGKTCR
Q8TBM3	190	FVSGLINQGKVEAFEKMLWRVCKGYTIVSYA
P16284	629	ALLIIAAKCYFLRKAKAKQMPVEMSRPAVPL
P46821	183	DQEIGELLSTTHPANKASLTLFCPEEGDWKN
Q7Z417	681	TKEMESIWNLQKQDPKRIITYNEAMDSPDQX
Q13459	892	GMLETVRIRRSGYSAKYTFQDFTEQFQVLLP
O60942	81	DLTNTSRFYDRNDIEKEGIKYIKLQCKGHGE
P35251	280	KYPHKVKTAQVSDERKSYSPRKQSKYESSKE
Q15542	776	LPENSQELLLGTYMTKSTPVVHLHFTRRNLV
P33527	1272	NIVAVERLKEYSETEKEAPWQIQETAPPSSW
Q5T2R2	321	IDDVLDFTSCSDQMGKPTSADLKLGLATGPV
Q5SQL3	283	FEMLEQNLYDFLKQNKFSPLPLKYIRPILQQ
Q9BPX3	638	FVLLLQVLQIDDVTIKISALKAIFDQLMTFG
O00203	667	EVIELAKEWTPAGKAKQENSAKKFYSESEEE
P61129	751	ELSTPTDPRLAKEKSKGNQVVDPRLRTIPRQ
P06753	169	HIAEEADRKYEEVARKLVIIEGDLERTEERA
P36776	714	LIKQYCRESGVRNLQKQVEKVLRKSAYKIVS
O00566	670	KMQINDAKKTEKKKKKRQDISVHKLKLXXXX
O75452	64	LDARGLRVLAACLTEKGAEQLRGQTSDRLET
O00443	1304	FVLTSDMAYVINGGEKPTIRFQLFVDLCCQA
P17022	390	PNPHSGEMSTMWLEEKRETSQKGQPRAPMAQ
P49418	101	EPDWYGREDVKMVGEKCDVLWEDFHQKLVDG
Q8WWQ0	1261	VKSAKFVTDLLLHFIKDQTCYNIIPLYNSMK
Q16134	426	AESIFNQLTSENLQSKTIGLHVTEYEDNLKN
P15822	1795	LEALSSRVNEASKQKKPILVRQVCTTEPLDG
P16591	376	EELKQSVQQLRCTEAKFSAQKELLEQKVQEN
Q6P9F7	251	AIFEKVKRFRMHVEQKDIIYRVYLKQIIVKV
O60244	560	LPQYYIVVEMLEVPNKPTQLSYKYYFMSVNA
Q8N9R8	326	LASQMNKPGMQESADKPTRRENPHKYLLYKP
Q8NHM5	188	VISLEFSHTKLEHLVKRPTVVDLVDWVDNMW
O95478	41	KKESREAHERSKKAKKMIGLKAKLYHKQRHA
P78509	3432	QWALDHVEVVLVSTRKQNYMMNFSRQHGLRH
Q711Q0	1208	KTDQAQEKHGESQEGKPCPEDLEQTQQRPLC
Q14191	804	LSCGTYHAGMSFSTRKDIHHRFVRDEIQCVI
P51587	1286	SMFKIENHNDKTVSEKNNKCQLILQNNIEMT
Q92797	65	SKITVLKQVQELIINKDPTLLDNFLDEIIAF
P40692	175	ATRRKALKNPSEEYGKILEVVGRYSVHNAGI
Q7Z2K6	579	KLCVHKDFKQHGAQGKFIAFYLLGMFIPYLY
O14879	119	YYHLGRLSDAQIYVDKVKQTCKKFSNPYSIE
Q9HC10	449	TSLMANVKKAFIGENKDLVDPYVQVFFAGQK
Q9NZJ4	3172	ITLDSVLQTFDAKRPKFLTTYHELIPSRKDL
Q8NEZ4	4766	SKQFVHSKSSQYRKMKTEWKSNVYLARSRIQ
O00635	50	YCHLCITDFFKNPSQKQLRQETFCCPQCRAP
Q9H089	584	KMNSDEIKMQLGRNKKAKQIENIVDKTFFHQ
P43304	542	VSEFPYIEAEVKYGIKEYACTAVDMISRRTR
O15381	841	KHFEEAFKKVRSSISKKDQIMYERLQESLSR
Q14320	216	ITFSYWDGSGHRRTVKMRKGNTMQQFLQKAL
O14827	1207	IRQFQQTSYRIDHQPKVAQYLLDKDLIIDED
P04114	2915	FSSQADLRNEIKTLLKAGHIAWTSSGKGSWK
Q8NHU6	708	KHMTSECFVSLPFCGKICLFHCKGKWLRVEI
Q5T2N8	189	LLYGPPGTGKTLFAKKLALHSGMDYAIMTGG
Q9NR48	289	PTISTAVGLVTKDPGKKPVFNAAVGLVNKDS
Q66GS9	1043	HTVKNLESLLATNRDKEFHSHLTSHEKDTEI
P53621	487	ITLFDVQQKRTLASVKISKVKYVIWSADMSH
O94986	1033	TCLDQSRREWTMQEAKRIQLEIYQYEEDILT
Q9BQG2	343	QVIHPDGTKCLLGRQKRFPPGMFTCLAGFIE
Q96M29	17	EFLGTTQTASYCGPKKCCGLTSLPAVQAPVI
O15078	1788	HLNVQQIVDRHTRELKTQVEDLNENLLKLKE
Q6ZNB6	691	MKECHKVTKTDGCTGKNKAGPECLHCEEGCS
Q9ULV0	630	RSARPPMKVSNKEHKKTVGHQFRTSLHLLME
P51003	689	DANCLALSGHDKTEAKEQLDTETSTTQSETI
Q13206	826	DMENKISDTKKKQGMKKRSNSEVEDVGPTSH
O60287	126	SDLSHFHVVGTNIVKKLMNNHMKLICESLYA
P36959	42	RAEVDLERTFTFRNSKQTYSGIPIIVANMDT
Q8NCE2	256	DFTLLSIPYPGCEFFKEYKDRDYMAEGLIFN
Q9Y2G1	370	PHQQNKWATLYDANYKELPMLTYRVDADKGF
P21399	610	EIQAVERQYVIPGMFKEVYQKIETVNESWNA
P16885	419	SIEEHCSVEQQRHMAKAFKEVFGDLLLTKPT
P00441	71	AGCTSAGPHFNPLSRKHGGPKDEERHVGDLG
P13674	86	TKDPEGFVGHPVNAFKLMKRLNTEWSELENL
Q8NA56	397	DTTVELMSMPLMDETKVHYGIAKAHQMMLTV
P17655	61	FQDPSFPAIPSALGFKELGPYSSKTRGIEWK
P52849	613	KTCDRLPKFLIVGPQKTGTTAIHFFLSLHPA
Q86UA1	248	LGIPTQLYSHHFQRFKEHVQNNLPRDLLTGE
O14715	115	IAELLCKNDVTDGRAKYWVERAAKLFPGSPA
Q05707	1101	KLNAYKTKETLLDAIKHISYKGGNTKTGKAI
O60645	524	QTFKESIVSLKRKYLKNEVEEGVSPSQPSMD
P51784	752	VHAQPYIAIDWEPEMKKRYYDEVEAEGYVKH
P23763	96	SSAAKLKRKYWWKNCKMMIMLGAICAIIVVV
P27694	22	EGAIAAIMQKGDTNIKPILQVINIRPITTGN
P51825	1013	FIECGIATESESQSSKSAYSVYSETVDLIKF
O14727	302	GKEKGLEILSLFVNMKKADLPEQAHSIIKEC
P26358	1535	DGFFSTTVTNPEPMGKQGRVLHPEQHRVVSV
P98153	275	KSSFLCKRSQTCVDIKDNVVDEGFYFTPKGD
O75027	719	MWHTQSSRVQNHDNPKWEAKKENISKEEERK
O14802	627	PVRANLRTKGKQYCGKGEDLCANDSYVTIQN
Q8IVL1	1147	SSRTPTANANSFGFKKQSGSAAGLAMITASG
O95819	1010	SWLRNKILHNDPEVEKKQGWTTVGDLEGCVH
P00533	133	ALAVLSNYDANKTGLKELPMRNLQEILHGAV
O15061	478	EDSTIARESYRDRRDKVAAGASESTRSNERT
P42285	587	NLLRVEEINPEYMLEKSFYQFQHYRAIPGVV
Q9ULG1	842	TWSPFHISLKPYHISKFIYRHGQIRVFNHSR
Q7Z4H7	283	DGTNVAINIPRLLLDKIEKQMFQLHIGNVYE
Q14527	781	SLTVPVITHCAHVFCKPCICQVIQNEQPHAK
P51587	157	SPVVLQCTHVTPQRDKSVVCGSLFHTPKFVK
Q96QU8	601	VVERLVKVTLYGSQIKLYNIETAVPSVLKPD
P52434	36	KFDRVSRLHCESESFKMDLILDVNIQIYPVD
P51587	724	LSCLQEGQCENDPKSKKVSDIKEEVLAAACH
O60716	837	AALVLQTIWGYKELRKPLEKEGWKKSDFQVN
P0C860	140	LPCHTNIITILESYVKHFAISAAFSANERPR
O00443	1051	SVGGKRLREELLKQTKLVQLLGGVAEKVRQA
Q6ZV73	738	DDQMLSRESSSQAPYKSVTSLCAPEYENIRH
O14548	78	LQKFFQKADGVPVYLKRGLPDQMLYRTTMAL
P49641	365	PFYSYDVPHTCGPDPKICCQFDFKRLPGGRI
P09884	1137	NVLNGSVPVSQFEINKALTKDPQDYPDKKSL
Q9H7E2	312	HQGQYRSSNTEQNGVKDNNHLRHPPRNDTRQ
O95373	119	ELIRVQLTTCIHHIIKHDYPSRWTAIVDKIG
P52756	555	IAKDMERWAKSLNKQKENFKNSFQPVNSLRE
P50570	279	AYRHMADRMGTPHLQKTLNQQLTNHIRESLP
Q13137	100	SAKQQEVQFKAYYLPKDDEYYQFCYVDEDGV
O94916	213	PRKSRKRNPKQRPGVKRRDCEESNMDIFDAD
Q9BSJ2	426	EHELRKERIQEDYNDKYWDQRYTIVQQQIPS
O60318	350	GTLFGRTIQDVFKSNKEVGRLGNKEAKKETG
P23497	87	FPFLEGLRDRDLITNKMFEDSQDSCRNLVPV
P78362	382	DQELANIDPTWIESPKTNGHIENGPFSLEQQ
P07311	32	KVQGVFFRKHTQAEGKKLGLVGWVQNTDRGT
Q6ZNB6	807	CNQKVKLRCPCKRIKKELQCNKVRENQVSIE
O60716	634	FGAKKGKDEWFSRGKKPIEDPANDTVDFPKR
P26368	85	KEEHGGLIRSPRHEKKKKVRKYWDVPPPGFE
Q8NEB9	328	QDLVWKFRYYLTNQEKALTKFLKCVNWDLPQ
Q96JM4	783	KRPVKCPANMTPALDKLEILRCGPWDTLQQV
Q15005	111	IVALIWDYMHPFPESKPVLALCVISYFVMMG
Q7L0Y3	305	LTADSPNVMTTFRHDKVYVIGSFVDKSMQPG
P17858	629	KMKTDIQRGLVLRNEKCHDYYTTEFLYNLYS
Q8TC07	369	QAWKFLLGYFPWDSTKEERTQLQKQKTDEYF
O95478	46	EAHERSKKAKKMIGLKAKLYHKQRHAEKIQM
P35968	266	ELNVGIDFNWEYPSSKHQHKKLVNRDLKTQS
O75190	25	VQRHASPEDIKKAYRKLALKWHPDKNPENKE
Q8IVF2	850	MPKFKMPSFGVSAPGKSMEDSVDVSAPKVEA
P22059	682	RQRGHEAEESRVMLWKRNPLPKNAENMYYFS
O00268	708	LTAVVLSSSVQRTAGKTAATVTSALQPPVLS
Q16531	917	ECNHYNNIMALYLKTKGDFILVGDLMRSVLL
Q8IZJ4	236	RLLAEQLTLMDAELFKKVVLHECLGCIWGQG
O15117	577	IKTTAVEIDYDSLKLKKDSLGAPSRPIEDDQ
O14981	1410	NIKFNYCILDEGHVIKNGKTKLSKAVKQLTA
Q04446	141	IPPKQNKSVLVPHGSKLKVVITSKSGEILYR
Q06203	220	PLCIGRLIPVSDINDKEKKTSETEGWVVSSE
Q0VFZ6	420	AVMKADQIFWEHEKEKKCKADKEHQEVQDAH
P12081	303	KLSQNKQALEGLGDLKLLFEYLTLFGIDDKI
P27816	938	LATNTSAPDLKNVRSKVGSTENIKHQPGGGR
O14983	431	ICALCNDSSLDFNEAKGVYEKVGEATETALT
Q9NQW8	541	KGCDTQMIYDMLLRLKSVLYLPGDFVCKKGE
P00533	261	SDCLVCRKFRDEATCKDTCPPLMLYNPTTYQ
Q53GS9	421	EQLIIPQVPLFNILAKFNGITEKEYKTYKEN
Q8TAD8	342	YIIDLGSGNGTFLNNKRIEPQRYYELKEKDV
P05060	516	FQDKQYSSHHTAEKRKRLGELFNPYYDPLQW
Q9NR48	2604	ICGLYKDEGLMIQCDKCMVWQHCDCMGVNSD
Q4VNC1	813	KSFHVISQHFSSLLPKILINGTIFARMSPGQ
Q8TDJ6	216	TGWKSSIIPQDHHEVKRRQSSTQFSFVYLAH
P0CG38	938	FEQEMAMAASSSSLEKSYELPDGQVITIGNE
Q13224	1246	GQNSGRQACIRCEACKKAGNLYDISEDNSLQ
Q9UBB4	172	AFPELFLSCLNHPDKKIVAYSSMILFTSLNH
P50416	155	HGKMSRATKIWMGMVKIFSGRKPMLYSFQTS
P25391	486	CVCKENVEGKACDRCKPGFYNLKEKNPRGCS
P10911	755	VESGEGSDRYPSYSFKHCWKMDEVGITEYVK
O00444	732	NSPGADFEVWFYDGVKIHKTEDFIQVIEKTG
O43159	195	PHTLSRKQWRNRQKNKRRCKNKFQPPQVPDQ
O00330	145	LIVEEGEDWKHVEIPKDVGPPPPVSKPSEPR
Q9NVM9	35	MAESCRQHVEFDMLVKNRTQGIIPLAPISKS
Q9NPB8	382	FVPVVYHDLTCCLTMKKKFDADPVELFEIPV
O60287	1629	RLLPPEDTQELIFKDKSRVDLDGLYDPCFLL
Q8N7X0	1379	RLVTEHNESELFEVKKDTERADEIRAMKQAW
Q09472	1469	DQKIPKPKRLQEWYKKMLDKAVSERIVHDYK
P00451	678	AQTDFLSVFFSGYTFKHKMVYEDTLTLFPFS
O75351	98	AQKPVKEGQPSPADEKGNDSDGEGESDDPEK
O15047	53	KVYRYDGVHFSVNDSKYIPVEDLQDPRCHVR
P20585	240	SKSIYTPLELQYIEMKQQHKDAVLCVECGYK
P53621	607	IDPTEFKFKLALINRKYDEVLHMVRNAKLVG
P47712	316	ETLIHNRMNTTLSSLKEKVNTAQCPLPLFTC
Q6KC79	2098	TVVQHCVSCLGAVVNKVTQNFKFVWACFNRY
O15078	1770	MTAAAEERIISATSQKEAHLNVQQIVDRHTR
O43491	136	EQRQAKGDAEEMAQKKQEIKVEVKEEKPSVS
A7E2Y1	576	GKSPNFQQPRPDKKRKYQAHFEVVHYAGVVP
O00499	40	AQEKVLQKLGKADETKDEQFEQCVQNFNKQL
Q12872	637	NTNPAVAPPCVVVEEKKPQLTQEELEAKQAK
P07148	99	QLEGDNKLVTTFKNIKSVTELNGDIITNTMT
Q9NR45	131	EMAVEFLHELNVPFFKVGSGDTNNFPYLEKT
Q5TAP6	661	RQFLIKAPEGPPRKDKNLPNVIISEKRNIHA
Q7Z392	501	EGWWTLLTSVLTTALKCSYLMAQLKDYITYS
P11172	101	CSTNQIPMLIRRKETKDYGTKRLVEGTINPG
Q14517	3159	LTRVQATDADAGLNRKILYSLIDSADGQFSI
Q53F19	268	AKGNRLFMRFATKDDKKELGAARRSQYYMKY
Q5T3J3	259	KNFQNIYPKPVTEIAKPVILNTTQIPKNVAT
Q8N7U6	803	LSDEEFENVWNLASKKHHRGEVCVENIRNVL
O75477	212	AQKQKVVEKEAETERKKAVIEAEKIAQVAKI
Q6P2C8	199	NGTSAMLLVTLGKVLKVIVVMRSLFIDRTIV
Q6UXG2	424	TRCPAGTEPAVGFEYKWWNTLPTNMETTVLS
P42226	618	GDRIRDLAQLKNLYPKKPKDEAFRSHYKPEQ
P21675	576	VKDPWNLSNDEYYYPKQQGLRGTFGGNIIQH
Q86WS4	546	RMAKLSGDRIVKNDDKIHKQNENFYQFSVKN
O75969	679	HMSGQMVEHLMNSVMKLCVIIAKSCDASLAE
Q5VWQ0	654	HEPPVSQCVQWVDEAKLNQMRREGIRYARIQ
P11388	20	PLQPVNENMQVNKIKKNEDAKKRLSVERIYQ
Q709C8	2033	KNDQDNNSSMIDISYKQDKNGSQIDAVLDKL
P41002	663	HCCQESSDEEACPEDKGPQDPQALALDTQIP
Q6P0N0	72	DHKKNQFLKMTTFNNKNIFQSTMLTEATTSN
Q8IYA6	477	EDRRKQLEEWQKSKGKTYKRPPMELKTKRKV
Q5THJ4	335	YFALNANLYEIREQRKRCTWDFMLHRARDAV
O75319	64	RFIAFKVPLQKSFEKKLAPEECFSPLDLFNK
Q8IYD8	605	SEGREERIYNQSQSNKRSIYKAISSNRQVLH
O14686	2047	KQDYPDWSSRCKQIMKLWRKVPAADKAPYLQ
P12314	186	MGKHRYTSAGISVTVKELFPAPVLNASVTSP
Q9NQC1	356	HGLEMRTILADNDEVKFKSFCQEHSDGGPRN
Q9H074	337	LLKLTGSVLEDAWKEKGKMDMEEIIQRIENV
O95785	550	STLASTPYSLQLGRNKSTVHPQGLGERRRPW
P02675	353	TELLIEMEDWKGDKVKAHYGGFTVQNEANKY
Q06546	404	KVQGKRFVYKFVCDLKTLIGYSAAELNRLVT
O14964	291	EKERLRQKSTYTSYPKAEPMPSASSAPPASS
O60673	1291	HPLSASLPTGINAQQKLSGCFSSFLESKKSV
O14980	1023	IPAFKEHLRDFLVQIKEFAGEDTSDLFLEER
Q92576	775	EDKEYVCVKCCAEEDKKTEILDPDTLENQAT
P20810	594	GQRQPDPDENKPMEDKVKEKAKAEHRDKLGE
Q5UIP0	2367	SNVKKALRIYHEQQVKTRGLEEIPVFDISEK
P13674	299	PERQKYEMLCRGEGIKMTPRRQKKLFCRYHD
O43379	145	ENGHRPAVRIWDVEEKNQVAEMLGHKYGVAC
Q5VW36	1027	SHYQPRGQLLSWFYYKSYSGENTASAIARSA
Q9NSV4	667	LKIRPHEMTENCFWIKVNENKYENVDLLCKL
Q9C0K0	95	QCGGSLGACYDKALDKDSPPPSSRSELRKVS
Q9P2E3	1561	CGHPCIGLCGEPCPKKCRICHMDEVTQIFFG
Q96KQ7	1028	LIFECNQACSCWRNCKNRVVQSGIKVRLQLY
Q9Y520	276	LHGPMRFPPSLSETNKGLRGRGPPPSWASEP
Q5JR04	779	ARLSPRSVGVISPYRKQVEKIRYCITKLDRE
Q9NU22	1090	AGTYPVLIQGETSVGKTSLIQWLAAATGNHC
P21333	904	LGKPTHFTVNAKAAGKGKLDVQFSGLTKGDA
Q92499	678	EEHLNCTISQVEPDIKVPVDEFDGKVTYGQK
Q5CZC0	625	VVGKTCHIKGQSIISKHKYNKTNLLYSYPKL
Q99797	443	GLLGYIYCDFFQRADKPHQDCHFTIRGGRLK
Q9NU22	1878	KIFGCQNPFRQGGGRKGLPRSFLNRFTQVFV
P78527	3029	CSTASIDSENPPDLNKIWSEPFYQETYLPYM
P11717	511	EQNWEAVDGSQTETEKKHFFINICHRVLQEG
P11171	54	CQTAAEGDNWCEQKLKASNGDTPTHEDLTKN
P31153	32	TFLFTSESVGEGHPDKICDQISDAVLDAHLQ
Q9H1A4	423	CIDHLWTETITNIREKNSQASKVFITSDLCG
P15924	474	KPIILRALCDYKQDQKIVHKGDECILKDNNE
Q9NVH2	67	FQKYPFPILINSAFLKLADVFRVGNNFLRLC
Q4G0P3	283	GDHSGRLIVCYDTGEKVFVSLYGAAIDMNIR
Q9NZJ4	1148	LVLNKNHTLLQSSEGKMTLKKIKWVPACKER
Q7Z460	117	DAKDSVREQDQTLLLKIMDQAANPQYVWDRM
P08123	1332	CSKKTNEWGKTIIEYKTNKPSRLPFLDIAPL
Q9UIF9	1881	FDNCQTFNEDDSEVGKAGHIMRRFFESRWEE
O94913	456	RLAGSRNKIINGIVQKQDTITEESEKQGTKP
O00159	561	HYAGEVTYSVTGFLDKNNDLLFRNLKETMCS
P13591	563	RAVGEEVWHSKWYDAKEASMEGIVTIVGLKP
P53804	655	ECKFPPVPDAICCYQKCHGYSKIQIYITDPD
Q05BQ5	408	IDPLNLSTICVATIRKVLADGFLMIGIDGSE
Q4G0P3	1569	EVERLIVQSYVLEHQKTTTPDPMDDPCFSHR
P00450	523	HVAPTETFTYEWTVPKEVGPTNADPVCLAKM
Q96RL7	66	LDVPFKVKVGHIGNLKLIIPWKNLYTQPVEA
P18206	35	ISHLVIMHEEGEVDGKAIPDLTAPVAAVQAA
O60673	148	VKRICELLQSGAIMNKFYQPHEAHIPYLLQL
Q15751	3149	MEETLMQIGCHGSVEKSSSGRITLGEQAAAL
Q9ULL1	457	FCYSPEGGTKALFGSKEGSAPYRLRRKSEPS
Q12830	3032	AEVLESFFVQKLKGFKASRSHNNKLQSTASX
Q16666	767	SVIHSHIKVIKTRKNKKDILNPDSSMETSPD
Q13535	2327	ISLKGSDGKFYIMMCKPKDDLRKDCRLMEFN
Q15751	2276	VQSREENEMREEKESKEEEKGKHTRHGLADL
Q8N7M0	17	MMSDNAKGRAAHSWKKRGSISSLSNHEFWRK
P54136	626	FYDSCYCVEKDRQTGKILKVNMWRMLLCEAV
Q63ZY3	55	YRLDLDFLKYVDDIEKGHTLRRVAVQRRPRL
Q96SD1	260	LTTDRNTQIHACRHPKAEEYFQWSKLPCGIT
Q8N1G2	769	VNEPWTMGFSKSFKKKFFYNKKTKDSTFDLP
P02787	508	CRFDEFFSEGCAPGSKKDSSLCKLCMGSGLN
Q8WZA0	121	LRTRLAEMDRDLMVGKLERDLYTQQKVEILT
O14617	828	SEKLPIQKHRNTETSKSPEKDVPMVEKKSKK
Q5JVL4	150	EPVVENSGILQGKLIKRQRLAKNDRGDHYHW
Q7Z5L9	303	GKSRGSGEQDWVNRPKTVRDTLLALHQHGHS
O14787	868	KDDLRDMFYKILHGFKDQVGEDNWQQFSEQF
Q5T3F8	611	IRLCLARSAAERRNVKRHQAYEFQFGAAYAW
O60282	905	AMRDRKRYQQEVDRIKEAVRAKNMARRAHSA
Q99459	532	DVDARKQAIRDAERVKEMKRMHKAVQKDLPR
Q14457	347	PYGNHSYLESLTDKSKELPLYCSGGLRFFWD
O75347	52	IEKMRAEDGENYDIKKQAEILQESRMMIPDC
Q6ULP2	166	SPGDFRTNMNVVHQNKQLESCNGEKPPCLEI
O15164	379	KWAVSSGSSTALLYSKRLITYRLRHLLRARC
Q5THR3	937	RPCAEDYFNFMGHFTKPQQLQEEMKELQQST
O43679	261	PAEPTRQPTTKRRKRKNSTSSTSNSSAGNNA
P21359	305	DENNMNKKLFLDSLRKALAGHGGSRQLTESA
P61221	15	XMADKLTRIAIVNHDKCKPKKCRQECKKSCP
Q9NZ09	416	NMGYSYECVLRAMKKKGENIEQILDYLFAHG
Q76I76	1321	ESLENPGAPHNPEPTKSFVEQLTTTECIVQS
P13611	980	TYVDSSHTIPLSVIPKTDWGVLVPSVPSEDE
Q5T5X7	319	LQLIRNYVEVYYPSVKDTAVWQAECLPQLND
P17612	93	QKVVKLKQIEHTLNEKRILQAVNFPFLVKLE
Q9H9E3	316	TLIKYLQVECDRQVEKVVDKFIKQRDYHQQF
Q96T58	2993	LGSTLTPHHPPALPSKLPTEVNHVPSGPSIP
O75914	61	ARLRSIFPGGGDKTNKKKEKERPEISLPSDF
O00411	991	RVAQVLEGFITRKVVKQTVMTVVYGVTRYGG
O43290	615	GEENIGWSTVNLDEEKQQQDFSASSTTILDE
Q9UNH5	91	LSRKKIVHYTCFDQRKRANAAFLIGAYAVIY
O75417	1702	TKQVQGISFSSNNEVKSKIEMLENNANHDET
Q9HCI7	435	HSKTKPGILKKDKAVKEKIPSHHFMPGSPTK
Q13617	117	DCLYRYLNTQFIKKNKLTEADLQYGYGGVDM
P49754	149	PHFVRSSCKQFVTGGKKLLLFERSWMNRWKS
Q10471	486	YECHNAGGNQEWALTKEKSVKHMDLCLTVVD
O75175	535	ALLNGPPQFSTAPEIKAPEPLSSLKSMAERA
O60281	2526	SNDFQEDNLCQSERQKASNLKRVNKEKNVSQ
O95243	148	ETSLKPEDFDFTVLSKRGIKSRYKDCSMAAL
Q86V85	388	VLACISVIFSDYQRDKVITIGVILCQSVSMV
Q14186	130	GLRHFSMKVCEKVQRKGTTSYNEVADELVAE
P30414	95	EGNGKGGESIYGGYFKDENFILKHDRAFLLS
Q5H9R7	144	SILISRKPEQIVDFLKKKHDFVDLIIKHIGT
O15213	187	CQADIVEAVDIASAAKHFDLNLRQFGPYRLN
Q05086	724	NRKEFVNLYSDYILNKSVEKQFKAFRRGFHM
O15050	625	RRSRQDSAAHLGKLSKSTAPGHTSQLKSQGS
P13056	211	KSSNCAASTEKIYIRKDLRSPLTATPTFVTD
Q9NQ89	499	IPWCLRRAELVFKCVKGFMMEMASWDGGISR
O75952	207	DVLMVDVATSMPVVIKEVPSSEAAEDVMVAA
P50416	142	KVLLSYHGWMFTEHGKMSRATKIWMGMVKIF
O60573	117	VRPGDLTGHSDFHLFKEGIKPMWEDDANKNG
Q6ZSZ6	784	DPLAMLYKISNSMLDKPVYPATPVKQADAID
Q9Y4K4	588	FQLYSHNLIALFEHAKKPGLAAHIQTHRFPD
P61247	167	KTSYAQHQQVRQIRKKMMEIMTREVQTNDLK
Q8N7R7	102	ASTIFLSKSQTDVREKRKSNHLNHVSPGQLT
Q8NI77	530	VEKEMGLLSQNGHIPKELKKDLHCHHLHLQN
Q15746	1068	AKPDENLKSASKEELKKDVKNDVNCKRGHAG
Q9H845	459	AGRILTTRIHELKQAKVSTVMDTVGRRLRDS
Q03001	4345	ISSHGLPSDKALVLEKTNNLSKKFKEMEDTI
Q5TBH9	147	EFHSNKKRKLTPDHNKNTKQANPSVLERDVD
P11717	1454	RVRDGPQWRDGIIVLKYVDGDLCPDGIRKKS
P01042	31	SLTQESQSEEIDCNDKDLFKAVDAALKKYNS
Q00613	54	PSGNSFHVFDQGQFAKEVLPKYFKHNNMASF
P50440	356	PTPIIPDDHPLWMSSKWLSMNVLMLDEKRVM
P16885	148	AMNASTPTIIESWLRKQIYSVDQTRRNSISL
P20340	53	FDNTYQATIGIDFLSKTMYLEDRTVRLQLWD
P23469	453	IMKENMRTGNLPANMKKARVIQIIPYDFNRV
O75694	1087	QNRVRYMDLLWRYYEKNRSFSNAARVLSRLA
P01106	52	QSELQPPAPSEDIWKKFELLPTPPLSPSRRS
P49641	126	ISPQDCQFALGGRGQKPELQMLTVSEELPFD
O00507	258	FNGSALNIQIIAALIKPFGQCYEFLSQHTLK
Q5JWZ0	305	ISKGCEVPLKRPRLDKNSSQEKSKNYSENTD
O14936	779	PDRFAYPIPHTTRPPKKDEENGKNYYFVSHD
Q8N328	115	PPSRRRKMTKILCKWKKADLTVQPVAGRVTA
P22830	220	AIYRYYNQVGRKPTMKWSTIDRWPTHHLLIQ
P11274	985	QTLRILCYEKCYNKTKIPKEDGESTDRLMGK
P08240	243	SNKSTKSDAPKEKGKKAPRVWELGGCANKEV
O60610	38	PDELPSAGGDGGKSKKFTLKRLMADELERFT
Q86YW9	1226	CDGNADDIWTASQNPKSCGKSISIETANLRE
Q9BX63	1052	KTEKMESKTVLPFTDKCESSNLTVNTSFGSC
O60673	1423	ESKLDQAYTPNFLHCKDSQQQIVCIAEQSKH
Q9H3R5	118	LDRMRLSTALKKNLEKISRQSSVLMDNMKHL
P53675	246	IEVGQPAAGNQPFVKKAVDVFFPPEAQNDFP
Q9NRN9	23	ELESRLQQVDGFEKPKLLLEQYPTRPHIAAC
O60907	351	KWNRKGNYILSAGVDKTTIIWDAHTGEAKQQ
Q8WXX0	633	EVTDMIELEQRLVDSKNCLAFLIEYVNFSPA
O95747	317	EKTLQRAPTISERAKKVRRVPGSSGRLHKTE
O00159	455	YCNEKLQQLFIELTLKSEQEEYEAEGIAWEP
O43847	763	EYKLVAGEHGLIIRVKGFNHKLPLLFQLIID
Q9H7D0	583	DLVVYKGDNKKMEDAKFYLTLPGTKMEMEEK
Q7RTP6	88	GSHKDYKKGKACTNTKCLIIGAGPCGLRTAI
O60566	454	RAEMQKQIEEMEKKLKEIQTTQQERTGDQQE
O95789	177	SKDFCSQSCLSSYELKKKPVVTIYTKSISTK
Q8N3U4	906	KYYNDYGDIIKETMSKTRQIDKIQCAKTLIL
Q13554	392	LEPQTTVIHNPVDGIKESSDSANTTIEDEDA
Q9H9J4	146	YTPPLANYMLSHEHSKTCHAEGFCMMCTMQA
O00221	381	QNWQGLACLHIATLQKNQPLMELLLRNGADI
Q709F0	535	ECSIQRDEDSYVINGKKWWSSGAGNPKCKIA
Q12830	689	KVASELPQDVPEEPNKTCESSNTSATTTSIQ
O95071	777	TGNWVRYCIFDLATGKAEQENNFPTSSIAFL
P10155	488	FAGGVHPAIALREYRKKMDIPAKLIVCGMTS
Q70CQ2	2926	PDMREEELEDIKQFKKTTISCYLRCLDGRSC
P28330	165	SEEQIKHFIPQMTAGKCIGAIAMTEPGAGSD
Q96I99	128	VGQLAKQMIGYNLATKQTPKEGVKVNKVMVA
O14545	129	ELCGNCGRNVLVKDLKTHPEVCGREGEEKRN
O60701	94	IKEADLVFISVNTPTKTYGMGKGRAADLKYI
P51608	249	AEGGGATTSTQVMVIKRPGRKRKAEADPQAI
P04053	363	ITSPGSTEDEEQLLQKVMNLWEKKGLLLYYD
O15027	1519	MSGRMPAASTCCGDEKWGDWRPHLAMVLSNL
Q14008	1173	GPIFIVVPNGKEQRMKDEKGLKVLKWNFTTP
P17812	84	LDLGNYERFLDIRLTKDNNLTTGKIYQYVIN
O95630	176	QFHAFEEMIRNQELEKERLKIVQEFGKVDPG
P42568	97	ILPIEVYFKNKEEPRKVRFDYDLFLHLEGHP
O00461	586	ENLPDENEEQKQSNQKQENTEVEEHLVMAGN
P43246	301	FGQFELTTFDFSQYMKLDIAAVRALNLFQGS
P20020	1223	DAPTKRNSSPPPSPNKNNNAVDSGIHLTIEM
O43172	216	EIPETTRTSQMQELHKSLRSLNNFCSQIGDD
Q9NS87	675	TTPTKAYQLHSRPVPKLSPEMGSFGSLYTQN
Q92538	231	MRAGGMSDSSKWKKQKRSPRPPRHMTKVTPG
Q12986	447	SRNEIPHSCGEVCRKKQPGQDCPHSCNLLCH
Q02962	200	YSINGILGIPRSNGEKRKRDEVEVYTDPAHI
Q8NFA0	1582	QGIDYAQFLPKTDGKKMADTSSMDEDFESDY
Q5QJE6	384	TVEVGRWNNNKKSPIKASDLTKFGDCGGSDD
O60244	384	PLQIFHDPPLPASDSKLVERAMKIDHLSIEK
P82933	280	QGMAFSKSEGKRKTAKAEAIVYKHGSGRIKV
Q13501	91	AFSSDEELTMAMSYVKDDIFRIYIKEKKECR
Q5T160	352	YNFDTMIYVTDKGQKKHFQQVFQMLKIMGYD
Q12768	282	SILHTHQAKMREIVDKYFPDNWVISIYMGIT
Q6ZN79	160	VSKQCGKSLRNLFSPKPHKQIHTKGKSYQCN
O00512	639	PQGLSEEMFQQQLAEKQLGLPPGMAMEGIRP
P21359	615	LREILICRNKFLLKNKQADRSSCHFLLFYGV
Q92499	130	EVKEWHGCRATKGLMKGKHYYEVSCHDQGLC
P05155	343	KKYPVAHFIDQTLKAKVGQLQLSHNLSLVIL
O75165	1027	QGMDGWRPLQSIPQLKWCLLASGQAVLNETD
P62917	234	IGKPSTIRRDAPAGRKVGLIAARRTGRLRGT
Q5CZC0	5524	GLATGVTNKKEVDENKVGICTQKHSENVSKV
Q69YN2	316	KRSSTGRDSKSSPHPKQPRKPPQPPGPCWFC
Q4VC05	197	TSAISQDLEGVPPSKKMKLEASQQNSEEMXX
Q9P2R3	295	ADVDMVDKSGWSLLHKGIQRGDLFAATFLIK
O43852	287	HLVYESDQNKDGKLTKEEIVDKYDLFVGSQA
Q96JP5	438	DADSFYQFSCNICGKKFEKKDSVVAHKAKSH
P54278	130	CALSDVTISTCHASAKVGTRLMFDHNGKIIQ
Q09472	1774	QKMKRVVQHTKGCKRKTNGGCPICKQLIALC
Q8TAM2	254	AALSTEHSQYKDWWWKVQIGKCYYRLGMYRE
O95466	1083	IITVIKTVPFTARTGKRTSRLLCEASLGEEM
Q96G21	236	ANQDDYISFRHHVYKKTDHRNVELTEVGPRF
O14628	122	GVNHRAQPGLNVSVDKFTALCSPGVLQTVKW
P40222	403	ALYTEKFEEFQNTLSKSSEVFTTFKQEMEKM
P10636	657	LGNIHHKPGGGQVEVKSEKLDFKDRVQSKIG
Q03001	5819	EDNERYRLVSDTITQKVEEIDAAILRSQQFD
P21399	276	VLTITKHLRQVGVVGKFVEFFGPGVAQLSIA
O00443	892	DILHKDSSLGLSKEDKAFLWEKRYYCFKHPN
Q9BX84	1340	SIVVSGVSPNRQAHSKYGQFLLVPSNLKRVP
Q8IWR0	838	SQKNEKSEDIASQSNKENGKQIHMPTDYAEV
Q9H2P0	335	NMMSSVHLQQNNYGVKSVGQGYSVGQSMRLG
P36956	587	TRPHSGPAVYFWRHRKQADLDLARGDFAQAA
P41229	762	LRYRYTLDELPAMLHKLKVRAESFDTWANKV
Q4G0P3	4482	KVLTLAPFHNITLKPKEVCKLEVIFAPKKRV
P04114	4518	SDQLSDYYEKFIAESKRLIDLSIQNYHTFLI
Q5TAX3	1167	IPQRMVDGWNAFFFDKTEELKKRLPSLGKNT
O60287	262	LKTKVVHNKNITKTQKVRFFTGQLLNHIASL
P17812	306	RYDRLLETCSIALVGKYTKFSDSYASVIKAL
Q7KZ85	1311	PKDTYYDFDAEAADHKQEEDMKRKQQRTTYI
Q13616	131	LKFYTQQWEDYRFSSKVLNGICAYLNRHWVR
Q9UKT8	85	KWLDPQTLLTCCLVSKQWNKVISACTEVWQT
Q02818	446	VPAPAGDQKEVDTSEKKLLERLPEVEVPQHL
O00410	798	GCLNNEHFEELGGILKAKLEEHFKNQELRQV
O14686	5384	TGETNTPYSKQFVHSKSSQYRRLRTEWKNNV
O75151	1072	ASSPNNNTAAKGKRTKKGMATAKQRLGKILK
O94925	240	MSFTSHIDELYESAKKQSGGKVADYIPQLAK
Q6P158	322	FYLKGNCKFGSKCRFKHEVPPNQIVGRIERS
O76041	740	RATTLSVTPEMERVKKNQENISSVKYTQDHK
P04114	3028	GKAEFTGRHDAHLNGKVIGTLKNSLFFSAQP
Q03468	1092	GAEVNAVTSNRSDPLKDDPHMSSNVTSNDRL
Q9NW64	114	AGLSFKDDMPKSDVNKEYYTQNMEREISNSD
P29475	1325	FRELYTAYSREPDKPKKYVQDILQEQLAESV
Q9UHB9	570	VERFETFCLDPSLVTKQANLVHFPPGFQPIP
P78329	234	SEYIAAILELSALVSKRHHEILLHIDFLYYL
Q5TA58	149	WKMMLNIDVSATAFYKAQPVIEFMCEVLDIR
P17844	529	YDRGYSSLLKRDFGAKTQNGVYSAANYTNGS
P02679	406	NGIIWATWKTRWYSMKKTTMKIIPFNRLTIG
P35568	1161	FENVWLRPGELGGAPKEPAKLCGAAGGLENG
P00738	235	TLTLYVGKKQLVEIEKVVLHPNYSQVDIGLI
Q15392	367	RYLFGWMVPPKISLLKLTQGETLRKLYEQHH
O95359	2804	YEKTIAQMIEDEQREKSVSHQTVQQLVLEKE
P00450	22	GIFLFLCSTPAWAKEKHYYIGIIETTWDYAS
O75052	395	FRSGALPVLCDPTTPKPEDLHSPPLGAGLAD
P37268	242	GREFWPQEVWSRYVKKLGDFAKPENIDLAVQ
Q8ND76	121	LDDSTVSQPNLKYTIKCVALAIYYHIKNRDP
Q8TET4	561	FYHQMATAEGLIKRSKGKERPFVLTRSFFAG
P01859	88	SSNFGTQTYTCNVDHKPSNTKVDKTVERKCC
Q13630	60	DADLTDTAQTRALFEKVQPTHVIHLAAMVGG
Q86XK2	241	YEHPNPWKESFQQLYKGAHVKPGFAEHFYSN
Q8TD57	2559	TPLSMYNFFIERVINKISFSLAMSPIGDAFR
O95394	135	DAFVVIGRDTRPSSEKLSQSVIDGVTVLGGQ
Q96S96	80	NNYRQKITSWMEPIVKFPGAVDGATYILVMV
Q9Y3R5	864	KLQMVTVPPIAPGILKVIAEKTDFYQRVARV
Q2M389	735	NRFIDIRAYVTHYLDKTFYNLTTVALHDWAT
P61353	123	RKARREAKVKFEERYKTGKNKWFFQKLRFXX
Q92797	956	NPGELLIALHNIDSVKCDMKSIIKATNLCFA
O00443	911	WEKRYYCFKHPNCLPKILASAPNWKWVNLAK
Q7Z6E9	1567	KRPNEETKSVDKNPCKDREKHVLEARNNKES
Q14789	1988	QQLVKEKTKVESEIRKEYLEKIQGAQKEPGN
P78346	111	RARLYDVVAVFPKTEKLFHIACTHLDVDLVC
Q16854	236	QLHGQHEAWLIHKTTKLHFEALMNIPVLVLD
O00507	1892	ASGGHYYSYIIQRNGKDDQTDHWYKFDDGDV
Q9NS73	131	NDKFSIGDLQEEEKHKESDLRDVKKTQIHFD
Q14C87	865	MEGRGTTTDRSILQKKKGQESLLDDNSHLQT
Q9HCJ0	1008	NGMAAKPLGCRPPISKESSVDRPTFLDKDGG
Q9UGP8	237	QILIRTTQIYTYFVYKTRNMDMKRLIMVLAG
Q53R41	66	QMFGFIERNKAILSEKQVGCAFDMLWKLQKQ
P12111	2510	ARNTFKRVRNGFLMRKVAVFFSNTPTRASPQ
P49754	178	KSAVLHEGEGNIRSVKWRGHLIAWANNMGVK
Q13617	629	IKSLLDVKMINHDSEKEDIDAESSFSLNMNF
P36957	21	RCVSRAFSRSLSAFQKGNCPLGRRSLPGVSL
Q6PL24	304	QAGSHDYPGEGIYLLKFDNSYSLLRNKTLYF
P30414	328	PDVAPIVSDQKPSVSKSGRKIKGRGTIRYHT
O15403	249	SIDSIDSGVELTTSPKNVPTHTNLELEPKAD
Q7Z7L1	652	RNFISDRNICRAETRKTFLRENFEHIQHIVI
Q9H9J4	1094	GGREHERAGLHERPHKDHNRGRRGCEPARER
P0CG22	105	VGKMKDWERLVATAMKLHGVIDILSLSITNS
Q12789	517	ANLRPKTQPHHSTPTKGGWKVVNLHPLKKQP
Q92804	210	RGPMTGSSGGDRGGFKNFGGHRDYGPRTDAD
Q8IWV7	764	YIVGERYVPGVGNVTKEEVTMREIIHLLCIE
Q6VN20	137	LSAQGVNMNRLPGWDKHSYGYHGDDGHSFCS
P43403	176	MPWYHSSLTREEAERKLYSGAQTDGKFLLRP
O60476	526	KFDGAVEAVAVRQAEKYYILRPEVIETYWYL
O95714	4767	PDHFLPESYTCFFLLKLPRYSCKQVLEEKLK
Q8N6H7	105	AFFRQHGCTANDANTKYNSRAAQMYREKIRQ
P30040	146	PYTGAVKVGAIQRWLKGQGVYLGMPGCLPVY
P04899	313	DEAASYIQSKFEDLNKRKDTKEIYTHFTCAT
Q5C9Z4	394	SISGQLEELYMAHSRKDMNDTLTSALMGACV
Q9UI46	26	KQPHKQSISIGRGTRKRDEDSGTEVGEGTDE
Q8TEU7	1143	QMMSLQWEPAYGTLTKNLSEKRSAKSSEMSP
O00255	238	RSWLYLKGSYMRCDRKMEVAFMVCAINPSID
P11717	546	CPEDAAVCAVDKNGSKNLGKFISSPMKEKGN
O14715	1046	DSDDIHFEPVVQMPEKVELVTGEEGEKVLYS
Q5T5U3	526	GTPIPDSNGEKKQTYKWSGFTEQDDRRGICE
A6NKC0	307	RPAQAPIQACLNFPKKPRLGPFQIPESAIQG
Q9NSE4	555	KDEYLINSQTTEHIVKLVEQHGSDIWWTLPP
Q6P2Q9	1792	IWFVDDTNVYRVTIHKTFEGNLTTKPINGAI
Q6ZQQ6	694	YIYPGQAQQKLVGLEKLVNNRAIAFDHSVPH
Q92878	1054	KQHLKEMGQMQVLQMKSEHQKLEENIDNIKR
Q14289	457	GVYTNHKGEKINVAVKTCKKDCTLDNKEKFM
Q8TDJ6	1710	FSHNFNEDRWRKAALKNAFSLLGKQRFEQSA
P62495	42	ARGNGTSMISLIIPPKDQISRVAKMLADEFG
O43148	244	ADVSVKQCQQRYEDMKNRRDSEYIFSAEFIT
O00222	88	IHRLEAMLYAIDQINKDPDLLSNITLGVRIL
P45985	190	WICMELMSTSFDKFYKYVYSVLDDVIPEEIL
Q9UI12	75	EEKQEMLQTEGSQCAKTFINLMTHICKEQTV
Q14676	53	SGAHGPEKDFPLHLGKNVVGRMPDCSVALPF
Q6P2E9	212	EAGNLFVWRLALVNGKIQEEILVHIRQPEGT
Q9BV44	217	GDDLASCKDETDESSKEETEPQVLKFRVTCN
Q9UHL9	102	FCRGPPWKDPEAEHPKKVQRGEGGGRSLPRS
Q02880	121	FDEILVNAADNKQRDKNMTCIKVSIDPESNI
O43164	304	GPGHICSEQNTNDREKNHGSSPEQVVRPKVR
Q02817	419	GKTYTFHGDCYYVLAKGDHNDSYALLGELAP
Q9NWH9	593	KIHGRSKEKERASLDKKRDKDYRRKEILPFE
O14733	157	TGHVIAVKQMRRSGNKEENKRILMDLDVVLK
Q13508	190	LNQARFGHFTLAYSAKPQAANDQLTVLSIYT
Q4G0P3	4183	ICNVEKKVHPVTLNVKAEGYTMNVEIKCKDR
P51610	1819	APMKKENQWFDVGVIKGTNVMVTHYFLPPDD
P78347	879	KARQLREQVNDLFSRKFGEAIGMGFPVKVPY
Q9NUX5	290	IRVLPESNSDVDQLKKDLESANLTANQHSDV
Q5VIR6	139	MVKEITRDIKQLDHAKRHLTTSITTLNHLHM
Q68DK7	341	GKGHKRKSPFGSTERKTPVKKLAPEFSKVKT
O75362	597	VFQNVLGSAVLSPAHKDTQDFHKNAADDSAD
Q6N043	454	TSHENTKNLLCPFCLKVIKIATPYMHHYMKH
Q14185	143	WRSQILSGTLPQDELKELKKKVTAKIDYGNR
P41218	363	MDVVGSGKWHNIKCEKGDKLRLFCLQLRTVD
Q9HCJ0	529	PAAVPANTGWGDSNNKAPSGPGVWGDSISST
P46059	360	YPLIAKCGFNFTSLKKMAVGMVLASMAFVVA
O15327	588	REDWYEQLYPLILTLKDCMGEVVNRAKQSLT
O43318	34	IEAPSQVLNFEEIDYKEIEVEEVVGRGAFGV
Q9Y5B9	733	IVLHFHLKNAIMFGKKRHTDVQFYTEVGEIT
Q8TD57	2234	ILTKIFSSIVDWHFGKGFDVMFLRYGKMLVQ
Q07960	24	DDLTLDDTSEALNQLKLASIDEKNWPSDEMP
O95159	213	VIHMGNPEPLTHAPRKVYDTRDDDRTPGLHG
Q6Y7W6	421	EKAEEETRMENSLPAKVPSRGDEMVADVQQP
Q02817	5123	YSAKAQALDHSCSCCKEEKTSQREVVLSCPN
Q8IVF2	4643	FQGPKLSTSGFEWSSKKVSMSSSEIEGNVTF
Q8NBU5	344	RPVQQQDLHRAIEKMKKSKDAAFQNVLTHVC
Q8IXW5	245	GNRPNSTNIRPQLHQKSIMKKKAGHKANSKH
O14936	554	INGISVANQTVEQLQKMLREMRGSITFKIVP
O43164	268	SQEIQRSSQDEMVSTKQQNNTSQERQTEHSP
P51587	2308	FDRIIENQEKSLKASKSTPDGTIKDRRLFMH
P42694	336	VSQEVPENCQEWIGGKMAQNGLDHYVYKVGI
Q01970	731	TEVIVDGIVANALRVKVISGQFLSDRKVGIY
O75369	1629	ASKCLATGPGIASTVKTGEEVGFVVDAKTAG
P08758	212	IFGTRSVSHLRKVFDKYMTISGFQIEETIDR
Q12986	836	SCGLPCSATLPCGMHKCQRLCHKGECLVDEP
P27694	354	REVAKRNIYLMDTSGKVVTATLWGEDADKFD
Q96RQ3	556	SGRRLNISYTRNMTLKDGKNNVAIAVTYNHD
Q32P44	763	YEILYWDVAGGCKQLKNRYESRDREWATYTC
O95602	1035	GEDGLDIPKTQFLQPKQFPFLASNYEVIMKS
O96028	1124	AHENDITHFYMLTIDKDRIIDAGPKGNYSRF
Q5SQL3	543	HSNHVKSCFQNMEICKRRVHMYDTVSQIKSP
P21912	40	ASRGAQTAAATAPRIKKFAIYRWDPDKAGDK
Q96RQ3	192	VVEGYHGEDQSDQCLKEHARRIGYPVMIKAV
P08581	380	FPIKYVNDFFNKIVNKNNVRCLQHFYGPNHE
P29475	941	CGQEEAFRTWAKKVFKAACDVFCVGDDVNIE
Q8TEQ6	131	HWSPRVKDLIVSGDEKGVVFCYWFNRNDSQH
O95243	156	FDFTVLSKRGIKSRYKDCSMAALTSHLQNQS
Q8IYD1	449	PIVDKYKDMGTVVLGKLESGSIFKGQQLVMM
O00222	57	VDGDIILGGLFPVHAKGERGVPCGELKKEKG
Q9NQ89	300	MHNLRLLRADMLDFCKHKRNHRSGVKLHRLQ
Q9UNF0	29	SSDSFWEVGNYKRTVKRIDDGHRLCSDLMNC
Q14684	330	NTPHFNRKRLSKLIKKFQDLSEGSSISQLSF
Q12768	950	AKTQKIWTAYLEAIMKVGQMQILRQQIANEL
Q9H6R3	589	SILSHGTVADCAVVGKEDPLKGHVPLALCVL
O14920	428	ILQEPKRNLAFFQLRKVWGQVWHSIQTLKED
Q4G0J3	543	HEQRYWQKILVDRQAKLNQPREKKRGTEKLI
Q15022	646	QMNHACMLFVENYGQKIIKKNLCRNFMLHLV
P07451	165	GHENGEFQIFLDALDKIKTKGKEAPFTKFDP
P49419	514	EKHTGGGRESGSDAWKQYMRRSTCTINYSKD
Q9Y4B4	976	TKAEKKAAKKSYEEDKRTSVPYTRPSYAQYY
O95425	697	DEEKVDERAKLSVAAKRLLFREMEKSFDEQN
O14936	426	EVLEEISCYPENNDAKELKRILTQPHFMALL
O75665	231	CQKLKFFKDTEIAKIKMEAKKKYEKELTMFQ
Q9Y3R5	655	KNIFGVQLTASGEESKSEEPAGKRDRDGTQS
Q7L590	700	QKDPQDILEVKERVEKNTMFSSQAEDELEPA
O95155	821	ATRHREMLKRCKTQLKKLVRCKACADAGLLD
Q9Y3A5	21	PTNQIRLTNVAVVRMKRAGKRFEIACYKNKV
Q9UKF6	134	DDMLYTETDLEESMDKIETINFHEVKEVAGI
P78527	3543	AIVYPFIISSESYSFKDTSTGHKNKEFVARI
Q14687	1011	APKDIPVPLSHSTNGKSKPWEPFVAEEFAHQ
Q9H0W9	215	PIGMGGTFIIQKGKVKSHIMPAEFSSCPLNS
P01031	1327	DIDVSYKHKGALHNYKMTDKNFLGRPVEVLL
Q14088	121	YYRNVHAVVFVYDVTKMTSFTNLKMWIQECN
O60292	660	EAGPAFEEFLSLIGEKVCLKGFTKYAAQLDV
Q6ZSC3	145	KDLKKKIPSLSFSPLKPNGRISVEGSFLAVK
P00451	456	KYKKVRFMAYTDETFKTREAIQHESGILGPL
Q8IWI9	425	ETDVYSNSDDDPILEKQLKRHNKVDNPEADH
Q9NXF1	895	NAILVQQIIKNITTLKSGSVQEQWLTDLHYC
O00410	360	RMACGLGGKLVLPMIKEHIMQMLQNPDWKYR
Q8WW33	13	XXXMEETYTDSLDPEKLLQCPYDKNHQIRAC
O00472	154	TQAEEESRNRSTKVIKPGGPYVGKRVQIRKA
Q68DA7	76	SLSQEPDEHPGDIFFKQTPTKDILTELYKLT
Q6ZQQ6	1151	VYSQWSSSTSVIKLSKDVDSQEKDISKDHIA
O00305	501	PLVEEDYPDSYQDTYKPHRNRGSPGGYSHDS
Q12789	218	KVDAGKLHYHRKILNKNGLITMQSHVIRLPT
Q5JST6	421	NCIDLKPTPHRRNFKKFMEKDSYGSKSNILR
P54132	1200	LKVDFMETENSSSVKKQKALVAKVSQREEMV
Q70CQ2	2798	FQPKLSEPAIATNHNKQALLSFWYNVCADCP
O43166	1273	GRLMRQDPVVHLSPNKQGHSDSHYSSHSSSN
Q12931	545	QFDELTLLHLREFDKKKLISVETDIVVDHYK
O60423	76	GAPERRHKAQPGRARKYEWRPEGPTSMGSLG
O75808	388	EHGEPPTHCPDCGADKPSPCGRSCGRVSSAQ
O00482	192	ALKQQKKALIRANGLKLEAMSQVIQAMPSDL
Q9P0U3	609	IPQQMNGSDCGMFACKYADCITKDRPINFTQ
O95248	1804	KHQLRYYDHRVDTECKGVIDLAEVEAVAPGT
Q8NCE2	121	STVQVSKLQDLIHRSKMARCRGRFVCPVILF
P11712	421	MFDPHHFLDEGGNFKKSKYFMPFSAGKRICV
Q9NS87	410	ASGQTPPESFLTRDKKKTNYMEYFQEAMLFF
Q14168	137	PHFQSLLETHDSVASKTYETPPPSPGLDPTF
Q86V15	1282	EKAERRAANGFKYFTKREECGRLGCKYNQVN
Q96Q89	1697	FPISDDRNSSVKKEQKVAIRPSSKKTYSLRS
Q9Y6W3	641	PYIDGIRINSPHYLTKIKLTTPGTHTFTLVV
O00635	85	SLRPNKQLGSLIEALKETDQEMSCEEHGEQF
P30876	630	YTDAGRICRPLLIVEKQKLLLKKRHIDQLKE
Q9Y375	142	FRGKEDLDKWTVTSDKTIGGRSEVFLKMGKN
Q8NE09	1161	IMSVLERRQEYNKQKKKLAVLEDEKSGKDGI
Q9Y5T5	670	EVCTRRQCNGPKANIKGERKHVYTNAKKQML
P35269	201	DQDEDEEEKEKRGRRKASELRIHDLEDDLEM
Q5VW32	237	KADHTLSSLEPAYSAKWRKYLHLKMCFYTAY
P07686	303	EFDTPGHTLSWGKGQKDLLTPCYSRQNKLDS
Q13017	942	QTEVFTLFFSDVLEKKNMIENSYLSDNTRES
O00257	178	QPDPKMYDLQYQGGHKEAPSPTCPDLGAKSH
O15541	203	HLRATVRWDYQPDICKDYKETGFCGFGDSCK
P27540	42	GPGIQGGGAIVQRAIKRRPGLDFDDDGEGNS
P13521	162	MSDDYETQQWPERKLKHMQFPPMYEENSRDN
P42684	659	FTRDRKGGFFSSFMKKRNAPTPPKRSSSFRE
P20929	550	FKCHIPPDTPAFIQHKVNAYNLSDNLYKQDW
P39019	24	VNQQEFVRALAAFLKKSGKLKVPEWVDTVKL
Q68DI1	205	KSNFETKHGIPLQGGKTHYICGESTIPFSNK
O00584	87	SEGCNRSWPFNLEEIKDLLPEMRAYWPDVIH
Q7L590	815	EQHEYHWHDGVKRFFKCPCGNRSISLDRLPN
Q9NYU1	92	YKQTESDYSYYNLILKKAGQFLDNLHINLLK
P11362	321	PYVQILKTAGVNTTDKEMEVLHLRNVSFEDA
Q14C87	499	DRCDYVFVNGKEMKGKVNVVVNFTYQHLSSP
Q92538	1045	IMEAMLQLFRAQLLPKAMIEVEDFVDPNGKI
Q9UPM8	800	KADTVSHKFRRKSKVKEAKSGETTSTHNMTC
O75376	483	RKSVPDCVLYYYLTKKNENYKALVRRNYGKR
O75330	249	LEYIEEISCASDQVEKYKLDIAQLEENLKEK
O14529	145	DLHTSWKRNPELLSPKEQREGTSPAGPTLTE
Q9Y5B9	370	EFREGSLVINSKNQYKLKKGMVFSINLGFSD
Q5T1B0	643	PLEEWQEIDEKINEMKSHLDILLNLTGIVPQ
Q13569	161	AYKGHHYPGPGNHFWKCLFMSGLSEVQLNHM
Q5VYK3	1726	RCYRQELCKLMCERLKLSTWKVQLGVLQSMN
Q9UHB7	793	ESKKPKTEDKNSAGHKPSSNRESSKQSAAKE
Q96JN8	1302	EQVTIVNPEPGAASGKSAGTQGDMEKADMVD
O00257	38	KGRVEYLVKWRGWSPKYNTWEPEENILDPRL
Q5HY92	11	XXXXXMISSTSVYGLKMQWTPEHAQWPEQHF
P07996	662	RNPCTDGTHDCNKNAKCNYLGHYSDPMYRCE
Q92547	247	QLKMNECTHLIVQEPKGQKYECAKRWNVHCV
Q53F19	89	FITGIDVTSKEAIEKKEQRAKRFHFRSEVNL
Q8TDJ6	1907	HFKVGCPVLALEVLSKIPKVTKTSALSAKKD
Q9NUX5	596	KSVDMIMDMFCPPGIKIDAYPWLECFIKSYN
O00139	18	TANFGKIQIGIYVEIKRSDGRIHQAMVTSLN
O15067	527	CSLHDQGAGGNGNVLKELSDPAGAIIYTSRF
Q05639	79	KAERERGITIDISLWKFETTKYYITIIDAPG
O14976	748	KILFSSREEQQDILSKFGKPELPRQPGSTAQ
Q15363	91	SSGKYTFAAHMDGTYKFCFSNRMSTMTPKIV
P43699	223	WFQNHRYKMKRQAKDKAAQQQLQQDSGGGGG
Q9UHC1	231	GLGKSQKLREISFKYKEFELSGYISSEAHYN
Q3T8J9	1908	VGSSPHREASPMPGAKEAGQGKDMMEEEAPE
P17735	232	PSNPCGSVFSKRHLQKILAVAARQCVPILAD
Q9UNH5	80	CKLNKKLKSYSLSRKKIVHYTCFDQRKRANA
Q9HCK1	854	SGNDHPEVAVKEVIQKEEYIHLERKNDEPSG
P04899	271	NNKWFTDTSIILFLNKKDLFEEKITHSPLTI
Q9HD20	1092	QARSPEKQEQFVDLYKEFEPSLVNSTVYIMA
P12821	155	YNALLSNMSRIYSTAKVCLPNKTATCWSLDP
O15381	231	DMKRKGKLKNKGSKRKKEDLQEVDGEIEAVL
O00139	147	QNGSVSDISPVQAAKKEFGPPSRRKSNCVKE
O94782	73	DQVVPAAQSSPINCEKRENLLPFVGLNNLGN
Q13111	234	RKEQDSWSEAGGILFKGKVPMVVLQDILAVR
Q86V15	466	PTDKPAVTEDVNIYQKYIARFSGSQHCGHIH
P68400	229	DMWSLGCMLASMIFRKEPFFHGHDNYDQLVR
Q9UBF2	205	IMVQYHALGVLYHLRKNDRLAVSKMLNKFTK
Q641Q2	1029	SFDLPAQADTLHSANKSRVKMRGKRRPQTRA
Q86XL3	611	LQRLEEYLTQQEIGKKAQQETGEREASCRDK
Q5T6F2	507	SVSVHQPQPKHIKLAKRRIPPASKIPASAVE
O15050	1049	SGTGKTTCCLYRLWKKFHVYWEKAEQAGSPL
O60293	201	SSQSWREPSPPRKSSKSFGRSPSRKQNYSSK
Q8WWQ0	787	SKNHAHEHFLDLGESKKQQTNQHNYRTRSAL
Q9UMX5	102	PYNALTGKDSTRGVAKMSLDPADLTHDTTGL
O15078	417	SQQTHMKIQSTLDILKEKTKEAERTAELAEA
P14316	64	EKDAPLFRNWAIHTGKHQPGVDKPDPKTWKA
O95140	36	MAEVNASPLKHFVTAKKKINGIFEQLGAYIQ
Q96HN2	129	EAPRTVKKQIQFADQKQEFNKRPTKIGRRSL
Q5MIZ7	683	YVQTFKGLKTKYEQEKDRQNQKLNSVPSILR
P15924	2782	TSSYAKILTCPKTKLKISYKDAINRSMVEDI
Q9H6S0	1028	QYKKIPPANGQAAAIKALPTDWLIYDEMTRA
O00763	493	RQVQSEIPGSPIFLMKLAQHARHLEVQILAD
O15417	222	KERAGRGGEPPPLFGKKDPRARGEEASGPRG
P10155	408	STVAAAMCMVVTRTEKDSYVVAFSDEMVPCP
P23469	288	TIRKFCIQPQLPDGCKAPRLVSQLHFTSWPD
P35658	36	ALKKVRIFDSPEELPKERSSLLAVSNKYGLV
Q8N8A6	611	TARAGKTGQAFTLLLKVQERRFLRMLTEAGA
Q96BY6	2157	STVMNEQITGRDDLSKRGVDQTCTRVISKAT
Q9NXG0	395	YQKLYNELHICFETTKSNEAMLRQSVTNLQD
O75683	317	QRQRRWEKRTAGVVEKMQQRQDRRRQNLRRK
P08240	314	DDEGAAQNSTKPSATKGTLGGMFGMLKGLVG
P11388	1233	RVIPRITIEMKAEAEKKNKKKIKNENTEGSP
P14923	261	AITTLHNLLLYQEGAKMAVRLADGLQKMVPL
P04114	3963	TFAHRDFSAEYEEDGKYEGLQEWEGKAHLNI
Q13873	180	IVALCFGYRMLTGDRKQGLHSMNMMEAAASE
Q7Z6E9	1473	STRASSNKDFTPNRDKKTDYDTREYSSSKRR
P83436	43	AASGKADGHAATLVMKLQLFIQEVNHAVEET
P10243	206	EGYLQDGIKSERSSSKLQHKPCAAMDHMQTQ
Q8N7X0	1022	FRETFLVHQDMILVPKVYTTLPICILHIVNN
O75122	1157	ELTVMKTLEAHKDPHKEVVRSAEEAASVLAT
Q12955	1724	GHAEVALVNGSISPLKYPSSSTLINGCKATA
Q13574	687	FYAGTAFSDFLMGSSKDLAKHIRVVCDGMDL
O75626	532	PTAGTAATAEHVVQPKATSAAMAAPSSDEAM
P05023	153	AVVIITGCFSYYQEAKSSKIMESFKNMVPQQ
O15042	829	HHLYSNPIKEEMTESKFSKYSEMSEEKRAKL
Q01813	524	FEAYLGLLELSAAREKHEEFCVPMVMVPATV
Q03112	61	TPHSAFSMVEEDFQQKLESENDLQEIHTIQE
Q8N1G1	1038	SVGCQVAKQHVQDGRKERLEGFVKTFEKELS
Q4J6C6	348	AIMNWDLFFTMKRNTKVIDLDMFKDHCVLFL
Q8N7X0	472	VLVTRSRSCPLVAPPKPPPLPPWKLIRQKKE
Q6DT37	1405	IPDLTDNSRRQLFRTKSKRRFFFRVSEEQQK
Q8WVV9	98	LCESVVEADLVEALEKFGTICYVMMMPFKRQ
P11388	357	KKKNKGGVAVKAHQVKNHMWIFVNALIENPT
Q9Y2T1	554	VHCFCPGGSEYYCYSKCKSHSKAPETMPSEQ
Q9Y5Y6	743	RPICLPDASHVFPAGKAIWVTGWGHTQYGGT
O75145	990	MESLVDARMLDHLNKKELRGQLKMVDSFHRV
Q02224	327	SFDETLTALQFASTAKYMKNTPYVNEVSTDE
O15530	235	QITDFGTAKVLSPESKQARANSFVGTAQYVS
P53621	20	FETKSARVKGLSFHPKRPWILTSLHNGVIQL
O00472	68	PFRPSIQFQGLHGLVKIPKNDPLNEVHNFNF
O14744	275	LEVQFIITGTNHHSEKEFCSYLQYLEYLSQN
O15156	360	PQECPVCHKIIHGAGKLPRHMRTHTGEKPFA
Q8NHH9	56	ENYEDDDLVNSDEVMKKPCPVQIVLAHEDDH
P78563	137	GSGPTKKKAKLHAAEKALRSFVQFPNASEAH
Q92833	867	RLVEEKDCHVAVHCGKVDTNTHGSGFPVGKS
P53634	309	YAQGCEGGFPYLIAGKYAQDFGLVEEACFPY
O60522	702	VSNHFTTESNKIPFAKTGEGEQKAKRENKTT
P07311	25	VDYEIFGKVQGVFFRKHTQAEGKKLGLVGWV
Q96GG9	166	PGRFKDFYQFTFNFAKNPGQKGLDLEMAIAY
O75592	2101	ASDYVKDDKASFYGFKCFAIGYEFSPGPDEG
Q8N884	501	PEFNLFSSNLIDKRSKEFLTKQIEYERNNEF
O00231	185	QLLESKTYHALSNLPKARAALTSARTTANAI
Q9BWW8	305	KSLQQKVRSRARGVGKDLTGTCETEAYWKEL
O15020	977	NYHLECTETQAWMREKTKVIESTQGLGNDLA
Q5TB53	166	VKWKKSDVKFEDRFDKYLDPSFFQHRIHWFS
P26358	440	GLIEKNIELFFSGSAKPIYDDDPSLEGGVNG
Q86UQ4	2252	FINLILNHMQSETSRKTVLSLRSIVDFTEQF
Q8NFZ0	629	ECTEEAHQMTHDGYLKLWQLSKPSLASFDAI
Q96FZ2	44	LPEWRDPDKYCPSYNKSPQSNSPVLLSRLHF
O95292	83	NVSVMLQPFDYDPNEKSKHKFMVQSMFAPTD
O15265	683	SRKPQKLKSSKSLRPKESSGNSTNCQNASSS
O15213	65	NRELRPQRPKNAYILKKSRISKKPQVPKKPR
P40925	32	AYSLLYSIGNGSVFGKDQPIILVLLDITPMM
Q5VU65	1547	SPGTAMIFHDIPGVVKTYREVVVNASSRLML
P01213	219	YKRYGGFLRRIRPKLKWDNQKRYGGFLRRQF
P42684	682	KRSSSFREMENQPHKKYELTGNFSSVASLQH
Q4KMQ2	644	IMNLIGRFHRVSGSEKITPRWEQDYHLQPMG
O60942	239	ERLKLGAIFLEGVTVKGVTQVTTQPKLGEVQ
O75891	852	GVFTRDINKALYVSDKLQAGTVFVNTYNKTD
P50748	1488	TNAGQGQGDASMDSAKRRHPKLLAKALEMVP
O95997	58	TPRFGKTFDAPPALPKATRKALGTVNRATEK
O76041	596	QRIKTTQQNISAVFYKKEVGAGTAVKDSPEI
Q8NG31	303	KEDENNSNITRLFREKDDGMNFTQCHTANIQ
Q7L590	792	KCRVVTCKTCAYTHFKLLETCVSEQHEYHWH
Q8WUB8	394	ICGICLKGKESNKKGKAESLIHCSQCENSGH
[truncated: 10,887 more rows]
