# Supplementary material for: A deep learning method to more accurately recall known lysine acetylation sites
Source: BMC Bioinformatics. 2019 Jan 23;20:49. doi: 10.1186/s12859-019-2632-9 (PMC6343287; doi:10.1186/s12859-019-2632-9)
Supplement: Supplementary file 5 — Table S5. - The independent test set for lysine acetylation. The table shows all independent test sets (positive and negative fragments). (XLSX 314 kb) [file 12859_2019_2632_MOESM5_ESM.xlsx]

## Sheet: independent test-pos
ID	Site	Sequence
P50502	210	LGHWEEAAHDLALACKLDYDEDASAMLKEVQ
Q6AI39	908	ISKKTECLGRALKFDKVGLVQYQSTSEEKAS
Q8NCR6	30	YSDSYRAPTSIKEVYKDPPLCAWEANKFLTP
O43795	287	LAVVAAVLKLGNIEFKPESRVNGLDESKIKD
P30414	1216	LASAGESTGKKEVAEKSQINLIDKKWKPLQG
P61158	53	KESAKVGDQAQRRVMKGVDDLDFFIGDEAIE
P47712	155	SCPDLRFSMALCDQEKTFRQQRKEHIRESMK
Q12996	192	VNPMINIEQLWRDYNKYEEGINIHLAKKMIE
Q9Y5K5	210	DWISAVRPVIEKRIQKYSEGEIRFNLMAIVS
P13639	512	MKFSVSPVVRVAVEAKNPADLPKLVEGLKRL
O00560	214	ITMHKDSTGHVGFIFKNGKITSIVKDSSAAR
P12268	422	RLKKYRGMGSLDAMDKHLSSQNRYFSEADKI
O00507	313	EAKNEAKNDALSMIIKSLKNLASRISGQDET
P36871	419	TRKQSVEDILKDHWQKYGRNFFTRYDYEEVE
P36578	106	AFGNMCRGGRMFAPTKTWRRWHRRVNTTQKR
P36776	581	VGAMPGKIIQCLKKTKTENPLILIDEVDKIG
P46087	685	TQASSSFQDSSQPAGKAEGIREPKVTGKLKQ
Q5TA58	363	RAIATPNQGVWDMRGKQFYNGIEIKVWAIAC
O43918	259	NKARSSSGPKPLVRAKGAQGAAPGGGEARLG
Q8TCA0	43	DLAECKLVSFPIGIYKVLRNVSGQIHLITLA
Q9H7B4	74	LMRCSQCRVAKYCSAKCQKKAWPDHKRECKC
Q9NZ01	67	LDPKGKSLKDEDVLQKLPVGTTATLYFRDLG
O00425	190	GQRGSSRQGSPGSVSKQKPCDLPLRLLVPTQ
Q7Z5J4	1096	PDKLGGKQRAAFKSGKRVGKPSPKAASSPSN
P14625	671	GNMERIMKAQAYQTGKDISTNYYASQKKTFE
P13796	379	LAFIANLFNRYPALHKPENQDIDWGALEGET
O43148	93	PSKKRKLDPEIVPEEKDCGDAEGNSKKRKRE
Q9Y673	126	GSKDQTSKVAFKYCQKYGSDKVRVITLVKNR
Q5TEV0	106	LSECLGAQDKQWLFSKLPEVKSTSERFLQDL
Q71RC2	265	QAFKYLREEVKTFQGKPIMARIKAINTFFAK
Q14008	1981	PAVPTVASSTDMLHSKLSQLRESREQHQHSD
Q96Q11	211	LRILRYFRFYGRIVDKPGDHDPETLEAIAEN
O14757	54	IVDMKRAVDCPENIKKEICINKMLNHENVVK
P49411	347	EDLRRGLVMVKPGSIKPHQKVEAQVYILSKE
Q9UKD2	177	LKRGVVTLLSDYEVCKEGDVLTPEQARVLKL
Q14152	351	TDIARLLDMDGIIVEKQRRLATLLGLQAPPT
P09543	255	TYFGKRPPGVLHCTTKFCDYGKAPGAEEYAQ
O60812	39	NTLVVKKSDVEAIFSKYGKIAGCSVHKGFAF
Q9Y285	481	MIKYGINNIRELVGHKVNLQMVYDSPLCRLD
Q96BY6	1516	HQRQLQQCDCQNSLMKRVFDTYMLFFQVNQS
O95218	59	MMKAGGTEIGKTLAEKSRGLFSANDWQCKTC
Q9NUQ2	183	LVIFPEGTRYNPEQTKVLSASQAFAAQRGLA
Q5VWN6	1122	LRDIPSLVVAGQKGTKYLCASSVGGETLDKA
P17858	726	GLKKKAVAFSPVTELKKDTDFEHRMPREQWW
O75717	309	EGNLGLLENVCDPSGKTSSSKVSSRVEKDYN
Q9HCK8	270	GSAPAGNPGATGPPLKPAVTLTSTPTQGESK
P06733	60	EALELRDNDKTRYMGKGVSKAVEHINKTIAP
Q13325	301	HHQMGLCYRAQMIQIKKATHNRPKGKDKLKV
Q99567	592	ILKQDLAKEEIQRRVKLLCDQKKKQLEDLSY
P49327	1591	IMLATGKLSPDAIPGKWTSQDSLLGMEFSGR
P25685	21	YQTLGLARGASDEEIKRAYRRQALRYHPDKN
Q9BVP2	128	CKTENKAKSGKQNSKKLYCQELKKVIEASDV
P35269	89	KLREEARRKKYGIVLKEFRPEDQPWLLRVNG
Q92797	742	KVRSQALLFIKRMYEKEQLREYVEKFALNYL
O95573	521	IKLKNWEEGGYFNTDKPHPRGEILIGGQSVT
P23786	495	GQTVATYESCSTAAFKHGRTETIRPASVYTK
P00558	86	PMPDKYSLEPVAVELKSLLGKDVLFLKDCVG
Q6P1K2	154	PYFLQQRDTLRRHVQKQEAENQQLADAVLAG
P49327	1995	LENQTPEFFQDVCKPKYSGTLNLDRVTREAC
Q13137	395	YSGIQESSSPSPLSIKKCPICKADDICDHTL
P49189	344	PLINRPHLERVLGFVKVAKEQGAKVLCGGDI
P55210	160	GEENVIYGKDGVTPIKDLTAHFRGDRCKTLL
Q03164	239	RPPTFPGVKIKITHGKDISELPKGNKEDSLK
O00571	118	DYDGIGSRGDRSGFGKFERGGNSRWCDKSDE
P35579	835	LKLRNWQWWRLFTKVKPLLQVSRQEEEMMAK
Q9BRP8	33	STQRPDGTWRKQRRVKEGYVPQEEVPVYENK
Q16222	278	RFIGFCIQKGADCGAKVVEKTNPTEPVGVVC
O43143	143	YDILKKRLQLPVWEYKDRFTDILVRHQSFVL
Q9Y5B9	337	ICDVYNAVMDVVKKQKPELLNKITKNLGFGM
Q15283	211	TVSLVGPSRNDQKKTKVKKKTSNPQFNEIFY
P12270	290	FHNELNAHIKLSNLYKSAADDSEAKSNELTR
P04114	2004	NNEYSQDLDAYNTKDKIGVELTGRTLADLTL
Q16836	136	VENLKVKNELFKRLDKFAAEHTIFASNTSSL
O75369	322	PDSDKNKTYSVEYLPKVTGLHKVTVLFAGQH
Q15369	20	EKTYGGCEGPDAMYVKLISSDGHEFIVKREH
O94906	722	DFPKLWMMKGQIEEQKEMMEKAREAYNQGLK
Q96FJ2	31	DMQQDAVDCATQAMEKYNIEKDIAAYIKKEF
P12111	2472	EIRFADSKRKSVLLDKIKNLQVALTSKQQSL
Q9Y4C4	601	LRSASPHAAYYGVSDKNLRRRKAHFQYLLNH
P27695	197	LEYRQRWDEAFRKFLKGLASRKPLVLCGDLN
P32969	59	ELSLLGKKKKRLRVDKWWGNRKELATVRTIC
P55081	67	SSDEEDEEFQFIKKAKEQEAEPEEQEEDSSS
Q9Y2Z0	41	DPQAALEELTKALEQKPDDAQYYCQRAYCHI
Q9Y496	16	MPINKSEKPESCDNVKVVVRCRPLNEREKSM
P49720	83	KFRLNLYELKEGRQIKPYTLMSMVANLLYEK
Q9H0D6	284	FGHEVKDCEGLPREKKGKHDELADSLPCAEG
P30040	54	LPLDTVTFYKVIPKSKFVLVKFDTQYPYGEK
Q92585	463	KPASPSSYKQDFTNSKLLMMPSVNKSSPRPG
P02768	558	KERQIKKQTALVELVKHKPKATKEQLKAVMD
Q96T88	670	GPSRAGSPRRTSKKTKVEPYSLTAQQSSLIR
Q9HAS0	171	GGSEKGLELFRLELDKYIQGLKNNMNCEARG
Q9P2I0	725	GHQSVFMNEPRLSDFKQVLLREGIQAEFVGG
P20700	111	TARERAKLQIELGKCKAEHDQLLLNYAKKES
Q9BTE3	314	PPASLVPRIHVILAQKLQHINPLLPACLNKE
Q6PI48	235	PGGAKEFLVPSREPGKFYSLPQSPQQFKQLL
P10768	200	KKAFSGYLGTDQSKWKAYDATHLVKSYPGSQ
P15880	159	SKEVATAIRGAIILAKLSIVPVRRGYWGNKI
Q86UP3	2948	QNARAKEKKFKINIGKPFMINQGGTEGTKPE
Q9BV44	449	CTPTTGRAVLLTQDTKCFTKALSGMRHVWRK
Q8NC51	390	GRGRGGRPNRGSRTDKSSASAPDVDDPEAFP
Q86XE3	188	TTDEPKVAKTWKSLSKQELNQMLAETPPVWK
O14874	192	RKHIEDEKLVRYFLDKTLTSRLGIRMLATHH
O15265	257	QQSRVPHGRIMTPSVKVEKIHPKMDGTLLKS
P08670	292	ESVAAKNLQEAEEWYKSKFADLSEAANRNND
Q9NYU1	756	VTLWIIADFDKPSGRKLLFNALKHMKTSVHS
Q9NNW7	432	ARHGQEHVEVYHAHYKPLEFTVAGRDASQCY
P54577	513	SEECIAQWKQTNFMTKLGSISCKSLKGGNIS
Q01518	81	GGDVQKHAEMVHTGLKLERALLVTASQCQQP
Q6JBY9	81	EKSPPNASHPPKFKVKSSPLIEKLQANLTFD
O95861	189	GLGAFGFQLKEVPAGKHIITTTRSHSNKLVT
O00244	57	IESEHSMDTLLATLKKTGKTVSYLGLEXXXX
P36969	145	FSKICVNGDDAHPLWKWMKIQPKGKGILGNA
Q01196	125	DENYSAELRNATAAMKNQVARFNDLRFVGRS
Q13131	429	QSRPNDIMAEVCRAIKQLDYEWKVVNPYYLR
Q5VW32	283	GEAIRSLQEAEKLYAKAEALCKEYGETKGPG
P01584	59	LDGGIQLRISDHHYSKGFRQAASVVVAMDKL
Q93009	476	HGGHYVVYLNPKGDGKWCKFDDDVVSRCTKE
Q96RP9	540	FRETITAPVPFDFTHKKQSGGAGQYGKVIGV
Q86UW9	249	TASVFGTHQAFAPYNKPSLSGARSAPRLNTT
Q96H79	24	FLTKVLCAHGGRMFLKDLRGHVELSEARLRD
Q9Y5X3	385	AAFRKNLIEMSELEIKHARNNVSLLQSCIDL
Q9BSH5	15	XMAHRLQIRLLTWDVKDTLLRLRHPLGEAYA
Q9H6R4	149	PAGVRVPLHQVPYAVKGCFRFLPPAQVTVVG
Q9H040	271	KGYVLGETSNLPSPGKLITSHAINKTQDLLN
P49792	1209	FFCNRAKLFRFDVESKEWKERGIGNVKILRH
P36873	238	VSFTFGAEVVAKFLHKHDLDLICRAHQVVED
O00264	169	SDWESQFTFKYHHVGKLLKEGEEPTVYSDEE
O15212	88	RATVGKRLDYITAEIKRYESQLRDLERQSEQ
P30876	95	EPPRYLLKFEQIYLSKPTHWERDGAPSPMMP
P49454	1075	CTSLCENRKNELEQLKEAFAKEHQEFLTKLA
P50990	152	RKAHEILPNLVCCSAKNLRDIDEVSSLLRTS
O60381	297	FDPGTVEDGLLTVECKLDHPFYVKNKGWSSF
P00450	821	GILGPQLHADVGDKVKIIFKNMATRPYSIHA
Q9UJ41	336	IEFLKTFHKTGQEIYKQTKLFLEGMHYKRDL
P18669	228	GIPIVYELDKNLKPIKPMQFLGDEETVRKAM
O00139	251	KETQMKDLDVITIPSKDVVMVHEPKQKVDLT
Q8WWV3	256	SELVRKLGADDVIDYKSGSVEEQLKSLKPFD
P11177	227	FPPEAQSKDFLIPIGKAKIERQGTHITVVSH
Q9Y263	529	VDPFTGNSAYRSAASKTMNIYFPKKEAVTFD
O60879	639	YGMKQKKMYKPEVSMKRINWSKIEPTELSEN
Q92917	201	TFNQVVKPRVNSLRPKGLGLGANLTEAQALT
O00422	114	PGYRVKEIGSTMSGRKGTDDSMTLQSQKFQI
P33527	503	KTYQVAHMKSKDNRIKLMNEILNGIKVLKLY
P25788	43	MKAVENSSTAIGIRCKDGVVFGVEKLVLSKL
O43809	29	PRGVTQFGNKYIQQTKPLTLERTINLYPLTN
Q9UL46	115	VLSLLALVKPEVWTLKEKCILVITWIQHLIP
Q93052	181	IPNQPPLTATKKSTLKPQPAPQAGPIPVAPI
Q9Y3I0	17	SRSYNDELQFLEKINKNCWRIKKGFVPNMQV
Q9P2N5	891	LKDELKTSSAVSTPSKVKTKTEAQKELLDTE
Q15738	31	THLTEDTPKVNADIEKVNQNQAKRCTVIGGS
O14497	1815	NSEEKLISKFDKLPVKIVQKNDPFVVDCSDK
P24928	285	ARNQDDLTHKLADIVKINNQLRRNEQNGAAA
P0CG38	913	YRFTTMAEREIVRDIKEKLCYVALDFEQEMA
P36873	141	ECASINRIYGFYDECKRRYNIKLWKTFTDCF
Q5VWQ0	75	RAVAAQEEPDKEGKEKPHAGVSPRGVKRQRR
Q9NR30	137	EEEIDAPKPKKMKKEKEMNGETREKSPKLKN
Q86XI2	402	DPYPMVRSTGILGVCKITSKYWEMMPPTILI
Q9Y5X3	229	NFLINYYNRIKDSCVKADKMTRSHKNVADDY
P48735	106	QTDDQVTIDSALATQKYSVAVKCATITPDEA
Q9P0J1	411	TAEPEVTYHRLRPQDKFLVLATDGLWETMHR
Q5VYS8	1409	IHNKYTEREVSTKEDKPIQCTPQKAKPMRAA
O15014	181	KSKKERSEGVGTCSEKDPGVLQPVPLGGRGG
Q5T1V6	410	ASQLLHNPVRIITGEKNLPCANVRQIILWVE
P0DMV8	257	VEEFKRKHKKDISQNKRAVRRLRTACERAKR
O75116	946	IAEEQYSDLEKEKIMKELEIKEMMARHKQEL
P18621	13	XXXMVRYSLDPENPTKSCKSRGSNLRVHFKN
Q13813	1002	TMKKGDILTLLNSTNKDWWKVEVNDRQGFVP
Q96RK0	1268	AEERTSAKGPETMASKFPSSSSDWRVPGQGL
O95347	677	TLSGGARSQAASILTKFQELKDVQDELRIKE
O00305	276	ADISLAKRSVLNNPSKRAIIERSNTRSSLAE
P60709	328	MQKEITALAPSTMKIKIIAPPERKYSVWIGG
P23246	472	DGLPEKLAQKNPMYQKERETPPRFAQHGTFE
P26640	492	WSCTLNSAISDIEVDKKELTGRTLLSVPGYK
Q8N3A8	405	SGDPRCEHNTNLKPHKLLSRSYSSNLRMEEL
Q8N1G2	260	FVFDRMFTNPRDSYGKPLVKDREAELLYFAD
Q92499	90	KKGKTTIKTGASVLNKWQMNPYDRGSAFAIG
P31327	915	TEETLKRAKEIGFSDKQISKCLGLTEAQTRE
O60264	647	IQQGRLVDQNLNKIGKDEMLQMIRHGATHVF
Q9Y5M8	199	IAMAKSAKLIQQQLEKELNTLRVTRSAAPST
P11387	262	MKLSPKAEEVATFFAKMLDHEYTTKEIFRKN
O00571	50	KGRYIPPHLRNREATKGFYDKDSSGWSSSKD
Q9H4L4	432	TVPEKVHFFNSFFYDKLRTKGYDGVKRWTKN
O75439	278	SLCTHKGEIPALPPCKFTGSEIRVRDDKMPL
P07814	498	SVVNMEWDKIWAFNKKVIDPVAPRYVALLKK
O43432	894	EEAKDKARRRSIGNIKFIGELFKLKMLTEAI
Q2V2M9	1279	KQKRANHRERNKTRGKMITDSGKFSGSSPAP
Q8NFA0	705	LKIQDEQHLVIEVRNKDMSWPEEMSFIANSS
Q14966	1352	RMDAEKVEKMAAMKEKPAENTLFKAYPNKGV
P00390	401	AIAAGRKLAHRLFEYKEDSKLDYNNIPTVVF
O15027	868	GPGAPNLDRFYQQVTKDAQGQPGLERAQQEL
P23396	18	VQISKKRKFVADGIFKAELNEFLTRELAEDG
P19525	140	VHGPEGFHYKCKMGQKEYSIGTGSTKQEAKQ
P54886	357	DIVEGKKVGTFFSEVKPAGPTVEQQGEMARS
P51531	604	QMSDLPVKVTHTETGKVLFGPEAPKASQLDA
P49750	613	PRPRYEGHPAEGTKSKWGMIPRGPASQFYIT
O43708	32	SWRVRIALALKGIDYKTVPINLIKDRGQQFS
P83111	259	ENVAFEQEKEGKSNEKNDFTKFKTEQENEAK
P46734	32	GKSKRKKDLRISCMSKPPAPNPTPPRNLDSR
O15067	279	NNVLKFCDNSSAIQGKEVRFLRPEDPTRPSR
O43447	38	EVGRMKIELFADVVPKTAENFRQFCTGEFRK
Q2TAL8	246	EGERRVGTASVLQPVKKRKVDMPITVSYAIS
Q9NZ45	79	DLGDKAVYCRCWRSKKFPFCDGAHTKHNEET
Q9Y2X3	411	RTLEDRGIRKISGTGKALAKTEKYEHKSEVK
O14686	2886	PAGPAQFIELRHNVQKGLGPGGTPFPGQGPP
Q6JEL2	256	NNVKMNDYVKDSEECKPVIINALKAMYDLNM
P26038	151	DFNKEVHKSGYLAGDKLLPQRVLEQHKLNKD
O00566	197	QQSKVQNKGQGKPREKSIVDDKFFKLSEMEA
P40222	393	QQETHLKQQLALYTEKFEEFQNTLSKSSEVF
P30740	277	ENLDFIEVNVSLPRFKLEESYTLNSDLARLG
Q9UJU2	86	EVARQAQTSQEPYHDKAREHPDDGKHPDGGL
Q8WYA6	534	LNMRGSSIKIVRHIIKEYAENIGDGRSPEFR
P38432	496	LLELTSSYSPDVSDYKEGRILSHNPETQQVD
P00352	22	PDLPVLLTDLKIQYTKIFINNEWHDSVSGKK
O15144	65	GDKTKVMVSISLKFYKELQAHGADELLKRVY
Q96C19	99	TEFKEFSRKQIKDMEKMFKQYDAGRDGFIDL
Q8IVT2	476	PKATMSPRHLSESSGKPLSTKQEASKPPRGC
P27824	170	QNGIECGGAYVKLLSKTPELNLDQFHDKTPY
P46926	64	YKKLIEYYKNGDLSFKYVKTFNMDEYVGLPR
P61758	185	TTTEVNMARVYNWDVKRRNKDDSTKNKAXXX
P23919	59	ERSTEIGKLLSSYLQKKSDVEDHSVHLLFSA
Q9UKT4	386	KNESLKACIRCNSPAKYDCYLQRATCKREGC
P04179	68	KHHAAYVNNLNVTEEKYQEALAKGDVTAQIA
P52655	12	XXXXMANSANTNTVPKLYRSVIEDVINDVRD
Q8TDD1	383	IYSALDPTARKINLAKFTLGKCSTLIVTDLA
Q8TED0	80	YGRYSQEPIKTFSRFKDTAYCATFRQDGRLL
Q00577	78	SKRVDIQNKRFYLDVKQNAKGRFLKIAEVGA
P16989	113	FNVRNGYGFINRNDTKEDVFVHQTAIKKNNP
O15213	111	DPFPGPAPVPVEVVQKFCRIDKSRKLPHSKA
Q15067	504	LRAARLVEIAAKNLQKEVIHRKSKEVAWNLT
Q02790	445	SSGDHPTDTEMKEEQKSNTAGSQSQVETEAX
Q00839	524	GKTTWVTKHAAENPGKYNILGTNTIMDKMMV
Q14203	38	SARPLRVGSRVEVIGKGHRGTVAYVGATLFA
P61160	336	LKQLYLERVLKGDVEKLSKFKIRIEDPPRRK
P49792	1605	ETSKAPKSGFEGMFTKKEGQWDCSVCLVRNE
Q9Y4E6	737	KASGSSDKGGSFLTGKRAAVLFQQVKETIKE
Q9UBK2	254	KKKSHTQSQSQHLQAKPTTLSLPLTPESPND
P07814	1441	VANTMEDFQKILDSGKIVQIPFCGEIDCEDW
P52758	13	XXXMSSLIRRVISTAKAPGAIGPYSQAVLVD
Q02543	70	KKSSGEIVYCGQVFEKSPLRVKNFGIWLRYD
P30837	364	GNPFELDTQQGPQVDKEQFERVLGYIQLGQK
Q93009	1033	REVMKRIQSLLDIQEKEFEKFKFAIVMMGRH
Q86SZ2	35	KSAEQGEVENGRCITKLENMGFRVGQGLIER
Q9Y617	269	VLEWIKNNGGAAAMEKLSSIKSQTIYEIIDN
P86790	170	AMEDGGVKLLKERLEKFFHRYLQTLHLQSCD
Q12873	302	KKMAPLKIKLGLLGGKRKKGGSYVFQSDEGP
P49792	1479	LPKPINSDFRSVFSTKEGQWDCSACLVQNEG
Q08752	257	AIKKYAEVLRYVDSSKAVIETADRAKLQPIA
P09874	414	GKLSRNKDEVKAMIEKLGGKLTGTANKASLC
Q06546	364	KLNQPELVAQKWGQRKNKPTMNYEKLSRALR
O15372	274	KYNTYMRNTSKQQQQKHQYQQRRQQENMQRQ
P49418	15	XMADIKTGIFAKNVQKRLNRAQEKVLQKLGK
P49591	12	XXXXMVLDLDLFRVDKGGDPALIRETQEKRF
Q7Z5K2	630	PYQDIVTALKCRREDKELYTVVQHVKHFNDV
Q9UHR4	94	SSTHKKLNESLDENFKKFHKEIIHELEKKIE
Q53EU6	316	FPEGTCINNTSVMMFKKGSFEIGGTIHPVAI
P46940	1111	KSWVNQMESQTGEASKLPYDVTPEQALAHEE
P26599	398	DGNQAQLAMSHLNGHKLHGKPIRITLSKHQN
P51580	219	IERLFGKICNIRCLEKVDAFEERHKSWGIDC
Q9NYK5	131	YKPLTKSCEIKFLTFKDCDPGEVNKAYWRSC
Q8WXW3	119	LRLDNQLAFQQKDASKYQELMKQEMETILLR
Q9BV44	411	RTGSVDIIVTDLPFGKRMGSKKRNWNLYPAC
Q9H488	253	HLRIGSDWKNACAMLKDGTAGSHFMASPQCV
Q12788	407	ASCAKDQSVRIWRMNKAGQVMCVAQGSGHTH
O95782	620	FPERESSILAKLKRKKGPGAGSALDDGRRDP
Q8TF74	68	VTNINDRSAPILEKPKGSSGGYGSGGAALQP
Q9BXX2	360	ETSEKFSWPAKERSRKITWEEKETSVKTECV
P47756	199	SGTMNLGGSLTRQMEKDETVSDCSPHIANIG
P49916	508	EYAMKKCPNGMFSEIKYDGERVQVHKNGDHF
Q9UKV3	861	GRKRRWGASTATTQKKPSISITTESLKSLIP
O95251	277	EKVAELRKKRNSGLSKEQKEKYMEHRQTYGN
P46060	178	AAALTECHRKSSAQGKPLALKVFVAGRNRLE
Q8IX01	238	GSLLGKGETQGLLTAKGGVGKLVTLRNVSTK
P49756	77	GKHLGARKDHPGLKAKENDENCGPTTTVFVG
P14866	538	ELGVKRPSSVKVFSGKSERSSSGLLEWESKS
Q8IXS6	126	LEKLKETEKSFKDFQKGFSSTDGAVYAMEIN
O75152	595	PLRGDVASCNTQVAEKPVLTAVPGITRHLTK
Q9UKZ1	327	WDKSMCVKNSTGVEIKRIMAKAFKSPLSSPQ
Q15050	265	KKRKFQPLFGDFAAEKKNQLELLRVMNSKKP
Q9NX24	49	IAQPLASRRLTRKLYKCIKKAVKQKQIRRGV
P55084	95	ARAALTGLLHRTSVPKEVVDYIIFGTVIQEV
O76094	504	SAYSLVDPEKAKALSKHLPSSDSMSLKVDVE
Q9BXS6	404	LNQHVNRINFYKKTYKQPHLQTKEEQRKKRE
P62280	136	QIGDIVTVGECRPLSKTVRFNVLKVTKAAGT
O75691	1855	EANLPSILLKVCALLKNRAQEIRDIARSTLA
O95218	46	CNRCGREKTTEAKMMKAGGTEIGKTLAEKSR
O60292	1448	SPFQLSASVPKSFFSKQPVRNKHPTGWKRTE
P05023	661	ARLNIPVSQVNPRDAKACVVHGSDLKDMTSE
A6NHR9	812	NESNADTYAGRPLPSKAIKFSVKEGKPEKFS
Q5HYB6	212	LEKTIDDLEDKLKCTKEEHLCTQRMLDQTLL
P31939	356	IIAPGYEEEALTILSKKKNGNYCVLQMDQSY
Q29RF7	727	DLPQIRSTLIPILHQKAKRGTPHQAKQAVHC
Q8TEW8	74	LDPDDVLADVVEDKDKLIAVFEEQEPLHKIE
P13010	544	PLSKIKTLFPLIEAKKKDQVTAQEIFQDNHE
Q7Z2W4	695	IRRPTFVPQWYVQQMKRGPDHQPAKTSSVSL
Q96JM4	582	KTNEEQKIIKDNQQKKIQKVEKEEIQEQNGL
Q6ZNX1	125	EQTNSGNLGKQSEKGKQHKRRSWSISLPSNN
Q8WYP5	717	YYTSRRQKFERLSRGKWNPDCLMIDGLVSQL
Q14152	68	KYLELCVDLRKSHLAKEGLYQYKNICQQVNI
P62316	98	GKKKSKPVNKDRYISKMFLRGDSVIVVLRNP
P15498	307	KHLDRVAAAREDVQMKLEECSQRANNGRFTL
Q6NVY1	92	QDPETFLIIIKGAGGKAFCAGGDIRVISEAE
Q99590	1152	ADRSGWTSASSWAVRKTLPADVQNYYSRRGR
P25815	30	FSRYSGSEGSTQTLTKGELKVLMEKELPGFL
Q8TB72	1023	MIDMAEPAQRKIIMHKIRPHITTLRKYTYGK
O60566	250	KKTARAPIIRVGGALKAPSQNRGLQNPFPQQ
P12270	463	QKAVASLSVKLEQAMKEIQRLQEDTDKANKQ
Q9HB71	51	IETEIKNKMQQKSQKKAELLDNEKPAAVVAP
P55084	188	IRHSRKMRKLMLDLNKAKSMGQRLSLISKFR
Q8IYM1	71	GQSGLGKSTMVNTLFKSKVWKSNPPGLGVPT
P23368	156	GHVRSIVDNWPENHVKAVVVTDGERILGLGD
Q15046	430	ETEETRKILDDICVAKAVECPPPRTTARLLD
Q1KMD3	273	QVSKDRYGGQPLFSEKFPTLWSGARSTYGVT
P26599	13	XXXMDGIVPDIAVGTKRGSDELFSTCVTNGP
Q9UPN9	763	TGSRGSCGSSGRTAEKTSLSFKSDQVKVKQE
P23769	102	PHLLHSPGLPWLDGGKAALSAAAAHHHNPWT
P06737	470	GVAKIHSDIVKTKVFKDFSELEPDKFQNKTN
Q02878	94	KVEKKKKEKVLATVTKPVGGDKNGGTRVVKL
P42285	126	THEVALPAEEDYLPLKPRVGKAAKEYPFILD
O94842	585	PRCVRSGCENPPIVSKDWDNEYCSNECVVKH
P00325	331	KGAVYGGFKSKEGIPKLVADFMAKKFSLDAL
Q53GS9	434	LAKFNGITEKEYKTYKENFLKRFQLTKLPPY
Q4G0J3	431	ETDSGVPQNTGMKNEKTANREECRTQEKVNA
Q13085	1580	QGPLHGMLINTPYVTKDLLQSKRFQAQSLGT
Q9BPW8	191	PQPRMGPNIYELRTYKLKPGTMIEWGNNWAR
O75694	940	FYEGVVELSLTAAEKKDPQGLGLHFYKHGEP
P56134	22	CPAPVPVKDKKLLEVKLGELPSWILMRDFSP
P61024	30	EEFEYRHVMLPKDIAKLVPKTHLMSESEWRN
P55036	40	RLQAQQDAVNIVCHSKTRSNPENNVGLITLA
Q5VZL5	773	LLYKHDLAKRWGNHCKMCSYCLQTSPKLVQN
P22102	350	LTVVMASKGYPGDYTKGVEITGFPEAQALGL
Q96KR1	527	STGNKAEDIKGTECVKSTPVTSAVQIPEVKQ
O75446	104	IQKSISQKKVKIELDKSARHLYICDYHKNLI
Q9Y3C1	138	VENHGEDYKAMARDEKNYYQDTPKQIRSKIN
P36873	41	KNVQLQENEIRGLCLKSREIFLSQPILLELE
P21291	131	SERCPRCSQAVYAAEKVIGAGKSWHKACFRC
P22234	120	TGSFLKRNPGVKEGYKFYPPKVELFFKDDAN
P50395	137	TEAEALASSLMGLFEKRRFRKFLVYVANFDE
Q14134	478	SAPDTMKRYSMYLTPKGGVRTSYQPSSPGRF
Q14914	100	VLASPGWTTHSISDGKDLEKLLTEWPDTIPL
P15121	12	XXXXMASRLLLNNGAKMPILGLGTWKSPPGQ
P61421	187	DLDEMNIEIIRNTLYKAYLESFYKFCTLLGG
Q8NG31	1069	VEVADNMELSKSATCKNIKDVQSPGFLNEPL
P49792	1842	MKLHDSSGSQVGTGFKSNFSEKASKFGNTEQ
P27986	419	LINHYRNESLAQYNPKLDVKLLYPVSKYQQD
P28290	445	ENSSELKSVHISTPEKEPCAPLTIPSIRNIM
P47756	57	SVDQPLKIARDKVVGKDYLLCDYNRDGDSYR
P78559	1939	APDKSSHSSKVPEASKSHATTEPEQTEPEQR
P15880	246	ATLGNFAKATFDAISKTYSYLTPDLWKETVF
P48556	297	ILFTEATRILFFNTPKKMTDYAKKRGWVLGP
P04083	185	SDTSGDFRNALLSLAKGDRSEDFGVNEDLAD
Q969U7	188	DDSEFCIRIPGGGITKTLYDESCSKEIQMAV
O60869	79	ETEELHHDRVTLEVGKVIQQGRQSKGLTQKD
P26641	220	GEVKLCEKMAQFDAKKFAETQPKKDTPRKEK
O76094	287	TINKDQNVFDSKKKVKLTNAEGVEFKLSKKQ
P49327	1927	LVLTSRSGIRTGYQAKQVRRWRRQGVQVQVS
Q15717	191	SEPITVKFAANPNQNKNVALLSQLYHSPARR
O75330	215	RSLEESQGKIAQLEGKLVSIEKEKIDEKSET
O96008	330	KGSVDSNWIVGATLEKKLPPLPLTLALGAFL
P35610	104	NGGCALTTFSVLEGEKNNHRAKDLRAPPEQG
P10242	471	KRSILESSPRTPTPFKHALAAQEIKYGPLKM
Q5VTR2	324	AGSSLYGGTITINARKFEEMNAELEENKELA
P13796	88	EFIKIFHGLKSTDVAKTFRKAINKKEGICAI
Q29RF7	820	KDLLMNDRSTGEKNGKLWSPDEEVSPEVLAK
P84090	41	NECMEGVCKMYEEHLKRMNPNSPSITYDISQ
O00154	283	TNIVTASVDAINFHDKIRKGCVITISGRMTF
Q99797	231	SSTFLMGTNFPNKIEKHLLPEHIRRNFTSAG
O15063	1054	QPPPPPAHKAAPKGFKAFPGKGERRPAYLPQ
Q5SQL3	421	QTQGLPAEYLLSAGTKTTRFFNRDPNLGYPL
P50851	1731	PVQFRSFDRSVIVAAKKSAVSPSTFNTSIPT
O00148	137	RELAFQISKEYERFSKYMPSVKVSVFFGGLS
P10636	597	NLKHQPGGGKVQIINKKLDLSNVQSKCGSKD
O14745	19	DAAAGAPLPRLCCLEKGPNGYGFHLHGEKGK
P55265	798	EAADAALRVLIGENEKAERMGFTEVTPVTGA
Q9UI46	616	VTTDGKAHIFDLAINKYEAICNQPVAAKKNR
P13010	325	IIQGFRYGSDIVPFSKVDEEQMKYKSEGKCF
Q712K3	63	PPNTLYEGGYFKAHIKFPIDYPYSPPTFRFL
O15027	1919	LSPAPETKRPGQAAKKETKEPKKGESWFFRW
O00566	649	EGKDKALKSSQAFFSKLQDQVKMQINDAKKT
Q14204	4422	DPLFRFFEREVKMGAKLLQDVRQDLADVVQV
P52209	76	MVSKLKKPRRIILLVKAGQAVDDFIEKLVPL
P12270	97	LEKLNNQLKALTEKNKELEIAQDRNIAIQSQ
P62241	26	RRKTGGKRKPYHKKRKYELGRPAANTKIGPR
P14923	336	NYSYEKLLWTTSRVLKVLSVCPSNKPAIVEA
P09874	600	IFRSWGRVGTVIGSNKLEQMPSKEDAIEHFM
O60218	263	VLIRFHIQRNVIVIPKSVTPARIVENIQVFD
Q03701	717	NPLFCGAENTSLWELKKLSVHFHPSVALFAK
O15479	256	FGEPWKLITKDLVQEKYLEYKQVPSSDPPRF
Q6P179	138	QSEEDSRYMKPGKELKVLSYPAHEQIALLVP
P49790	194	DNISTTSGFSSRASDKDITVSKNTSLPPLWS
Q6W2J9	1460	QSRPMPPEARRLIVNKNAGETLLQRAARLGY
P08621	118	KTLFVARVNYDTTESKLRREFEVYGPIKRIH
P78527	2239	FHPKRAVFRHNLEIIKTLVECWKDCLSIPYR
P02545	417	ASSHSSQTQGGGSVTKKRKLESTESRSSFSQ
O60361	109	CIQVGRNIIHGSDSVKSAEKEISLRFKPEEL
P21291	108	EEAPGHRPTTNPNASKFAQKIGGSERCPRCS
P78527	357	MEQFYGIIRNVDSNNKELSIAIRGYGLFAGP
O43290	133	LSIEETNKLRAKLGLKPLEVNAIKKEAGTKE
P04075	200	PIVEPEILPDGDHDLKRCQYVTEKVLAAVYK
P14927	78	IKRALDLNLKHQILPKEQWTKYEEENFYLEP
P35579	1217	AEQLEQTKRVKANLEKAKQTLENERGELANE
Q13428	146	KAGKTGNSMPHPATGKTVANLLSGKSPRKSA
Q16513	272	AQARFNESSQKLDLLKYSLEQRLNEVPKNHP
O75340	112	NVFRTYDRDNSGMIDKNELKQALSGFGYRLS
Q6KC79	1369	PVYRLDPHGGGLLSSKAKRAKCSTHKQRVIV
Q13422	273	SERSLVLDRLASNVAKRKSSMPQKFLGDKGL
Q53R41	785	LPPGAERIALEFLDSKALCRNIPHMKGKSAM
Q6PCB5	28	AAAPTATVSEKEPFGKLQLSSRDPPGSLSAK
O00410	1052	KIFSIIAEGEMHEAIKHEDPCAKRLANVVRQ
P09874	409	KILTLGKLSRNKDEVKAMIEKLGGKLTGTAN
Q6PD62	637	REKEKRHQDRALAIYKQVLRNDAKNLYAANG
O43390	171	YSGVQPGIGTEVFVGKIPRDLYEDELVPLFE
Q13451	66	DKVYVHYKGKLSNGKKFDSSHDRNEPFVFSL
P21980	205	LDICLILLDVNPKFLKNAGRDCSRRSSPVYV
P11388	207	QTWMDNMGRAGEMELKPFNGEDYTCITFQPD
P05023	45	RDMDELKKEVSMDDHKLSLDELHRKYGTDLS
Q02880	205	LCNIFSTKFTVETACKEYKHSFKQTWMNNMM
Q15813	145	QEVSLRNCAVSCAGEKGGVAEACPNIRKVDL
O60832	433	DYSESAKKEVVAEVVKAPQVVAEAAKTAKRK
P00352	412	AKEEIFGPVQQIMKFKSLDDVIKRANNTFYG
Q15464	218	ACAGGRTWSPTACGGKKLLNKCAASAAEESG
P46777	241	YIKNSVTPDMMEEMYKKAHAAIRENPVYEKK
P61221	343	SLVFKVAETANEEEVKKMCMYKYPGMKKKMG
Q16854	60	GNIAVGKSTFVKLLTKTYPEWHVATEPVATW
Q00978	47	DTAKTMFRIPWKHAGKQDFREDQDAAFFKAW
Q96RU3	66	KKYQPKKNSKEEEEYKYTSCKAFISNLNEMN
O15525	14	XXMTTPNKGNKALKVKREPGENGTSLTDEEL
P55265	145	FQELSIYQDQEQRILKFLEELGEGKATTAHD
P78344	41	PQHYPKTAGNSEFLGKTPGQNAQKWIPARST
Q07866	561	VEWNGGVSGRASFCGKRQQQQWPGRRHRXXX
Q9ULW0	208	RHTVPCMPPAKQKFLKSTEEQELEKSMKMQQ
P62847	37	QMVIDVLHPGKATVPKTEIREKLAKMYKTTP
Q6ZNM6	29	LTNNCSDESLYKSANKYEEIHLPRFSLKQGM
O94874	571	KGMKFFADDTQAALTKHLLKSVCTDITNLIF
Q01813	480	DVGGWTGQGGSILGTKRVLPGKYLEEIATQM
P15531	26	IKPDGVQRGLVGEIIKRFEQKGFRLVGLKFM
Q9NR56	41	TCSRPDTECKFAHPSKSCQVENGRVIACFDS
P78406	137	QIAQHDAPVKTIHWIKAPNYSCVMTGSWDKT
P16471	277	SMVTCIFPPVPGPKIKGFDAHLLEKGKSEEL
Q9UKJ3	1150	LPPSLGNKPVLPLIGKLPATRKPNKKCEESG
P63010	878	TVSSKLQNNNVYTIAKRNVEGQDMLYQSLKL
P35579	731	EFRQRYEILTPNSIPKGFMDGKQACVLMIKA
Q8IX90	389	LLSKYNSNLATPIAIKAVPPSKRFLKHGQNI
P63010	867	FQIKECHLNADTVSSKLQNNNVYTIAKRNVE
Q00341	202	PRPDDPSNQIKITGTKEGIEKARHEVLLISA
O60218	27	KMPIVGLGTWKSPLGKVKEAVKVAIDAGYRH
P25787	53	IKAANGVVLATEKKQKSILYDERSVHKVEPI
O14737	20	ELEALRRQRLAELQAKHGDPGDAAQQEAKHR
O75351	10	XXXXXXMSSTSPNLQKAIDLASKAAQEDKAG
P11498	1090	QVFFELNGQLRSILVKDTQAMKEMHFHPKAL
P85037	347	YAHITKHYPYYRTADKGWQNSIRHNLSLNRY
P04637	292	CPGRDRRTEEENLRKKGEPHHELPPGSTKRA
P63241	34	PMQCSALRKNGFVVLKGRPCKIVEMSTSKTG
P50990	326	MLVRLNSKWDLRRLCKTVGATALPRLTPPVL
Q16881	385	VRSILLRGFDQDMANKIGEHMEEHGIKFIRQ
Q9UQE7	514	AATGKAILNGIDSINKVLDHFRRKGINQHVQ
O95571	172	LIRGCGRTDFQQGCAKTLYHSVHEKIFTLPG
Q86SQ0	69	DYSGSYLTLSQPVPAKRSPSPLGTSVRSSPS
Q14141	309	HYELYRRCKLEEMGFKDTDPDSKPFSLQETY
Q96C86	138	QLNDVKTTVVYPATEKHLQKYLRQDLRLIRE
Q9P0L0	161	KAVPLNASKQDGPMPKPHSVSLNDTETRKLM
P30622	24	LKAPTKILKPGSTALKTPTAVVAPVEKTISS
Q86Y26	525	PSPGLQGAGGAACLGKVSSSGKRAREVHGGQ
O95825	299	FLNDEVWNLSNVQQGKYLCILKDVMEKLSTG
Q01518	422	TISINKTDGCHAYLSKNSLDCEIVSAKSSEM
Q9UQ80	172	VKPGNQNTQVTEAWNKVAHSFNCTPIEGMLS
P21281	108	KAVVQVFEGTSGIDAKKTSCEFTGDILRTPV
P05387	49	ADDDRLNKVISELNGKNIEDVIAQGIGKLAS
P00505	387	QHITDQIGMFCFTGLKPEQVERLIKEFSIYM
P04843	579	KSAVEAERLVAGKLKKDTYIENEKLISGKRQ
Q08426	171	RRILADEALKLGILDKVVNSDPVEEAIRFAQ
P23588	444	TSTTSSRNARRRESEKSLENETLNKEEDCHS
Q9Y295	331	TTVEDFCMKIHKNLIKEFKYALVWGLSVKHN
Q92499	132	KEWHGCRATKGLMKGKHYYEVSCHDQGLCRV
Q8TAF3	564	WVIDITVDKNMPKFNKIPFYLQPHASSGAKT
Q9BZE4	36	LTLSKTQRKTPTVIHKHYQIHRIRHFYMRKV
Q5JST6	324	DFIKNQADGYLFDRYKLGKVDQEFYKDSDLS
P19388	88	FVFFPEEPKVGIKTIKVYCQRMQEENITRAL
O75027	608	RMPHGYDTQVGERGLKLSGGEKQRVAIARAI
P05787	465	SSFSRTSSSRAVVVKKIETRDGKLVSESSDV
Q8WYA6	527	RQRVHQILNMRGSSIKIVRHIIKEYAENIGD
Q96MF7	125	ALQSKNSDADFQNNEKFVQFKQQLKELKKQC
O75663	29	CFGPWKLTASKTHIMKSADVEKLADELHMPS
P51610	1803	IESLGVKPDLPPPPSKAPMKKENQWFDVGVI
Q13813	990	LYDYQEKSPREVTMKKGDILTLLNSTNKDWW
P22314	671	FKQPAENVNQYLTDPKFVERTLRLAGTQPLE
Q13206	269	ATQTKSVKDLARLSLKNPEYVWVHEKAKYST
P18754	120	VEGSEMVPGKVELQEKVVQVSAGDSHTAALT
P01031	506	PYIDKITHYNYLILSKGKIIHFGTREKFSDA
P45974	353	NSVVQVLFSIPDFQRKYVDKLEKIFQNAPTD
P42126	283	TQRDADVQNFVSFISKDSIQKSLQMYLERLK
Q96KB5	64	MKRSPRGLSHSPWAVKKINPICNDHYRSVYQ
Q8TDN6	160	NIHTLAELKMTGNCLKGSRPLLSFDPAFDEL
Q00325	112	PQKYKGIFNGFSVTLKEDGVRGLAKGWAPTF
P53396	148	LFHHEGGVDVGDVDAKAQKLLVGVDEKLNPE
O75083	95	GKLRIWDTTQKEHLLKYEYQPFAGKIKDIAW
Q15149	923	KEQLNEYKGHLSGLAKRAKAVVQLKPRHPAH
P12277	107	IIEDRHGGYKPSDEHKTDLNPDNLQGGDDLD
Q8IV48	52	ETQQCKFDGQETKGSKFITSSASDFSDPVYK
Q8IWS0	118	YHYHCALHDKAQIREKPSQGIYMVYCRKHKK
P10243	477	ELRDGSLNDGGNMALKHTPLKTLPFSPSQFF
O14929	364	RSYRLDIKRRLISPYKKKQRDLAKMRKCLRP
Q7Z5K2	162	TNRIVEDDASISSCNKLITSDKVENFHEEHE
Q96RL1	245	CGKPQESTGRGSAFLKAVQGSGDTSRHCLPT
O95294	574	ALFPPSAIVREGYLLKRKEEPAGLATRFAFK
Q9H2U2	261	GKPENQFAFNGEFKNKAFALEVIKSTHQCWK
Q9BTA9	251	RAETHSSSTPVQHPIKPVVHPTATPSTVPSS
P62851	66	DKATYDKLCKEVPNYKLITPAVVSERLKIRG
Q02218	899	VIPEDGPAAQNPENVKRLLFCTGKVYYDLTR
Q96M27	227	GIWGFIKGVAGNPMVKSVLDKTKHSVESMIT
Q8WWQ0	1657	KPKVEVNTNSGEIIHKKRGRKPKKLQYAKPE
P34896	196	INYDQLEENARLFHPKLIIAGTSCYSRNLEY
Q9Y2K7	409	SPVANGVNLDYDGLGKTCRSLPSLKKTLAGD
Q08945	228	RYDIRIYPTFLHLHGKTFDYKIPYTTVLRLF
Q9HCM1	1517	VQTSKESLNGLTSHGKNLKIHHSQESKTYNI
Q8WYB5	270	LTTNVKALRWQCIECKTCSACRVQGRNADNM
Q7Z417	146	VDTSLKQTVKANTFGKAGIKTKNFIQKNSMD
Q7Z478	83	SFNSTNDSSGPANLDKSILKVVINNKLEQRI
Q12906	600	LEKLFPDTPLALDANKKKRAPVPVRGGPKFA
Q15417	156	GVKYAEKQTRRFDEGKLKAGQSVIGLQMGTN
Q16576	113	DSDKGEFGGFGSVTGKIECEIKINHEGEVNR
Q7Z5K2	313	RANKTKSSQGASNFDKLMDGTSQALAKANSE
Q9UG63	315	NKKLKYYTGNYDQYVKTRLELEENQMKRFHW
P10242	615	PLQPCSSTWEPASCGKMEEQMTSSSQARKYV
Q8IXI1	509	DGSDPKSFAHCASVYKHHYMDGQTPCLFVSS
O43678	64	PDLPILIRECSDVQPKLWARYAFGQETNVPL
Q92794	463	STSDWPTDNQDGWDGKQENEERLFGSQEIMT
P20618	184	ASAMLQPLLDNQVGFKNMQNVEHVPLSLDRA
P0CG47	163	RLRGGMQIFVKTLTGKTITLEVEPSDTIENV
P38919	60	LREDLLRGIYAYGFEKPSAIQQRAIKQIIKG
Q9HB71	196	YDTETDPSEGLMNVLKKIYEDGDDDMKRTIN
P31327	138	SNGIKVSGLLVLDYSKDYNHWLATKSLGQWL
P51116	459	GPSSDVSTASETESEKREEPNRAGPGDRDPP
Q15527	84	PHIVPSTKNPHQLFCKLTLRHINKCPEHVLR
Q13435	529	KRGIEKPPFELPDFIKRTGIQEMREALQEKE
Q15021	148	TMASQTNLVDLDLGGKGKKARTKAAHGFDWE
Q13148	160	KGFGFVRFTEYETQVKVMSQRHMIDGRWCDC
Q9HDC9	220	VTQDGRKIYFTDSSSKWQRRDYLLLVMEGTD
P62910	83	HMLPSGFRKFLVHNVKELEVLLMCNKSYCAE
O95248	1770	QTAESENRSYEGTLYKKGAFMKPWKARWFVL
P22234	414	WSKLRASILNTWISLKQADKKIRECNLXXXX
Q8NC51	92	DRKNPLPPSVGVVDKKEETQPPVALKKEGIR
P08754	54	LGAGESGKSTIVKQMKIIHEDGYSEDECKQY
P68431	38	TKAARKSAPATGGVKKPHRYRPGTVALREIR
Q00688	200	GEKARLEIEPEWAYGKKGQPDAKIPPNAKLT
P26358	586	DEQPIFLTPCMRDLIKLAGVTLGQRRAQARR
P22102	28	REHTLAWKLAQSHHVKQVLVAPGNAGTACSE
Q9Y5N6	76	CPLDRAYLIKLSGLNKETYQSCLKSFECLLG
P20020	737	CGILHPGEDFLCLEGKDFNRRIRNEKGEIEQ
O75146	29	RRPGHSLEAEREQFDKTQAISISKAINTQEA
Q9Y4B4	620	GWLGLNPLKAFCVCCKIWNHPDVLYEALQKE
Q9NXE4	471	DLVSPKHALMVFRVAKVFAQPNLAEMIQKGE
P52701	771	GTLLERVDTCHTPFGKRLLKQWLCAPLCNHY
Q9Y679	425	DITKGTQSLPTASASKFPSSGPVTPQPTALT
Q14683	528	GSVYGRLIDLCQPTQKKYQIAVTKVLGKNMD
O43865	239	NMILDDGGDLTHWVYKKYPNVFKKIRGIVEE
P30050	99	ALKEPPRDRKKQKNIKHSGNITFDEIVNIAR
Q9Y673	139	CQKYGSDKVRVITLVKNRGKGGAIRMGIFSS
Q13813	2349	HFDKDKSGRLNHQEFKSCLRSLGYDLPMVEE
P00505	227	CAHNPTGVDPRPEQWKEIATVVKKRNLFAFF
P07864	177	GCNLDSARFRYLIGEKLGVHPTSCHGWIIGE
P13797	545	RTLSEAGKSTSIQSFKDKTISSSLAVVDLID
Q9BQG0	581	TAQQRQAWDRMLQTLKELEAHSAEARAAAFQ
Q9C0K0	838	PYKCELCNYACAQSSKLTRHMKTHGQIGKEV
P63241	47	VLKGRPCKIVEMSTSKTGKHGHAKVHLVGID
Q9NQR4	37	TRACSFIREAATQGAKIVSLPECFNSPYGAK
P31948	446	YTRKAAALEAMKDYTKAMDVYQKALDLDSSC
P07900	74	IRYESLTDPSKLDSGKELHINLIPNKQDRTL
Q06210	67	ANACKIQLIKKKGKVKALDEEVHKQQDMDLD
P18859	94	KQMFGNADMNTFPTFKFEDPKFEVIEKPQAX
Q6P4F7	732	FSSDEEIKKQQSPKDKLNNKLKENENMMEGN
P20618	77	SIHTRDSPKCYKLTDKTVIGCSGFHGDCLTL
Q8NEJ9	112	EKLRPLDQKLKYQIDKLIKTAVTGSLSENDP
O60264	855	QGFTNWNKRDFNQFIKANEKWGRDDIENIAR
Q01196	24	TSRRFTPPSTALSPGKMSEALPLGAPDAGAA
O75822	106	RQEEIKKRLEEPEEPKVLTPEEQLADKLRLK
P49406	277	QPWLEFDMMREYDTSKIEAAIWKEIEASKRS
Q8WWH5	147	IGSGTKMLTSMLSGSKRYTAIGELGKATDTL
Q9BQ13	239	QGYKVFSKFYLTYPTKRNEFHFNIYSFTFTW
Q9ULM3	930	HGGQASLMKISDSTLKTVPATSQLSKPGTTM
Q09161	204	DAEMDRIFANTESYLKRRQKTHVPMLQVWTA
Q8IZT6	1995	YYRMHVQQKKWKIMKKAALLIQKYYRAYSIG
P15498	782	EPEKRTISRPAVGSTKYFGTAKARYDFCARD
P78371	119	VLAAELLREAESLIAKKIHPQTIIAGWREAT
Q9Y4A5	2582	PGDQTSTPKTKELSEKDIGNQLHMLTNRHDK
Q6P4R8	671	EEEFERIHQAQAAAAKARKALQQKPKPPSKV
Q9Y490	284	EYVKQKGERKIFQAHKNCGQMSEIEAKVRYV
P36969	172	LGNAIKWNFTKFLIDKNGCVVKRYGPMEEPL
Q5SRE5	1262	DQTRHSLALGSATEDKDSMETDDCSRSRHRD
Q02543	143	KVEEIAASKCRRPAVKQFHDSKIKFPLPHRV
P52732	908	AQNLELNETIKIGLTKLNCFLEQDLKLDIPT
Q03164	3749	LSGAKHCRNYKFRFHKPEEANEPPLNPHGSA
Q14192	219	DDFAYCLNCFCDLYAKKCAGCTNPISGLGGT
O43809	56	PLTNYTFGTKEPLYEKDSSVAARFQRMREEF
O75369	1423	GSPFRVPVKDVVDPSKVKIAGPGLGSGVRAR
P51687	279	CAGNRRSEMTQVKEVKGLEWRTGAISTARWA
Q9NVI7	549	RMYFDKYVLKPATEGKQRLKLAQFDYGRKCS
Q16531	570	LCAIGLWTDISARILKLPSFELLHKEMLGGE
P25398	102	EWVGLCKIDREGKPRKVVGCSCVVVKDYGKE
P17096	15	XMSESSSKSSQPLASKQEKDGTEKRGRGRPR
Q13523	747	ELEFLKKLNDADPDDKFHCLRLFRHFYHKQH
Q14444	234	EGKEKPVCGTTYKVLKEIVERVFQSNYFDST
Q8NFC6	1357	DSKEGGEGFTVDTPAKASITSKRHIPEAHQA
P61086	14	XXMANIAVQRIKREFKEVLKSEETSKNQIKV
P58107	2751	QGTKTLQEVTEMDSVKRYLEGTSCIAGVLVP
Q12873	175	TNYKAFSQFMRPLIAKKNPKIPMSKMMTILG
Q16512	448	VFWRDQRGLCALKFLKLEDFLDNERHEVQLD
P48436	398	TTLSSEPGQSQRTHIKTEQLSPSHYSEQQQH
Q14247	107	QDRMDKSAVGHEYQSKLSKHCSQVDSVRGFG
P14625	434	TDDFHDMMPKYLNFVKGVVDSDDLPLNVSRE
Q9Y223	385	ILKFLKSIDLQEPLQKKFCFPPVKENISQDI
P05787	197	EINKRTEMENEFVLIKKDVDEAYMNKVELES
P17480	299	KAERQLKDKFDGRPTKPPPNSYSLYCAELMA
Q9BW27	540	LGPAMMLSDRLTFLGKYREFHRMYGEKRFAD
O75531	64	FLVLKKDEDLFREWLKDTCGANAKQSRDCFG
P34932	61	RSIGAAAKSQVISNAKNTVQGFKRFHGRAFS
P35998	34	DKPIRALDEGDIALLKTYGQSTYSRQIKQVE
Q86U86	616	NEEGSQVYNDAHILEKLLKEKRKELGPLPDD
Q15067	216	GLHAFIVPIREIGTHKPLPGITVGDIGPKFG
P27816	368	ETERASPIKMDLAPSKDMGPPKENKKETERA
Q9HCK8	738	YVEVDRILDESHSIDKDNGEPVIYYLVKWCS
P39019	27	QEFVRALAAFLKKSGKLKVPEWVDTVKLAKH
Q5JQC9	699	DCTSGMKQANGQFIDKLVESVMKLCLIMAKY
Q06787	17	EELVVEVRGSNGAFYKAFVKDVHEDSITVAF
O43768	74	QKGQKYFDSGDYNMAKAKMKNKQLPSAGPDK
P48444	44	IEGLLAAFPKLMNTGKQHTFVETESVRYVYQ
P02768	298	DLAKYICENQDSISSKLKECCEKPLLEKSHC
Q9ULC4	87	RQREGPFYPTLRLLHKYPFILPHQQVDKGAI
Q6ZRS2	1845	AAPLPVTMVSRLPVSKDEPDTLTLRSGPPSP
P04350	252	TTCLRFPGQLNADLRKLAVNMVPFPRLHFFM
O95749	25	RILLEPYKYLLQLPGKQVRTKLSQAFNHWLK
Q8NAV1	97	PEKDIIVEFIKNEDFKYVRMLGALYMRLTGT
O75475	333	QEEQMETEQQNKDEGKKPEVKKVEKKRETSM
P18124	59	KARRKLIYEKAKHYHKEYRQMYRTEIRMARM
Q8TAT6	31	KRITATKRETAATFLKKVAKEFGFQNNGFSV
P27707	207	RGRNEEQGIPLEYLEKLHYKHESWLLHRTLK
Q16666	214	VLQKRPVIVKVLSTTKPFEYETPEMEKKIMF
Q13395	1148	SHKLFIEDLAIKLLDKDELVSKSKKRYYVNS
Q8ND82	282	FLGVIVKSERPCDEDKTDSETGKLIMLVNEF
O14497	2146	NVDLILATPPFSRLEKLYSTMVRFLSDRKNP
P78527	2738	TDLLRLRRRFMRDQEKLSLMYARKGVAEQKR
Q14980	1699	EAQVAHADQQLRDLGKFQVATDALKSREPQA
O60610	1063	SRVSAENLQKNLDQMKKQISDVERDVQNFPA
P40939	540	AVAVGLKQGKVIIVVKDGPGFYTTRCLAPMM
Q5SSJ5	204	HKYPSLELERRGYLLKQALKRELNRGVIKQV
Q53H82	258	KIIYKNTPENLHEMAKHNLLLHLKKLEKEGK
P55060	824	IFDGIQPKMFGMVLEKIIIPEIQKVSGNVEK
O60293	325	LPGDKNRLKKVKDGAKPLSLKSDTTDSSQGL
P08243	445	LSLPPEMRIPKNGIEKHLLRETFEDSNLIPK
P17706	118	QQKTKAVVMLNRIVEKESVKCAQYWPTDDQE
P09884	206	PNPFSVHTATAVPSGKIASPVSRKEPPLTPV
Q96C19	118	QYDAGRDGFIDLMELKLMMEKLGAPQTHLGL
P56202	136	SEEPEESVPFSCDWRKVASAISPIKDQKNCN
O00244	38	LNKLGGVKYDIDLPNKKVCIESEHSMDTLLA
P18850	201	LPAAPKTQTNSSVPAKTIIIQTVPTLMPLAK
P09960	195	PDPEDPSRKIYKFIQKVPIPCYLIALVVGAL
Q08211	54	QVEGYNYTGMGNSTNKKDAQSNAARDFVNYL
Q6NVY1	87	LKKWEQDPETFLIIIKGAGGKAFCAGGDIRV
P09874	683	PVQDLIKMIFDVESMKKAMVEYEIDLQKMPL
Q15067	446	TARFLMKSYDQVHSGKLVCGMVSYLNDLPSQ
Q29RF7	449	EAGKEAAEKVSWIKDKLLHIYYQNSIDDKLL
P18583	2173	AAAKPTPPKSQVTLTKEFPVSSGSQHRKKEA
P05771	76	GKQGFQCQVCCFVVHKRCHEFVTFSCPGADK
Q9Y606	147	EDMRKMSFQRCARTDKGVSAAGQVVSLKVWL
Q8WTT2	760	TFNPPVESSNPKIKGKFLQGDSFLNEDLNQL
Q9BZF9	119	ALHLAAKYGHALCLQKLLQYNCPTEHADLQG
Q07666	194	PQGNTIKRLQEETGAKISVLGKGSMRDKAKE
Q13206	281	LSLKNPEYVWVHEKAKYSTPATLEQNYIVCE
Q96R06	409	QEKSTNTSQTGLVGTKHSTSETEQLLCGRPP
O94805	368	LLQGFTDRLNRELSQKTPPSMRLKLIASNST
Q86YN6	245	RGLQPPCLQSPRLPAKEDKEPGEDCPSPQPA
P09104	233	LENSEALELVKEAIDKAGYTEKIVIGMDVAA
Q9Y4A5	3598	LVEDNPSSLSLVEIYKQRCAKKGIEHDNPIS
Q9NYF8	335	SFYPDGGDQETAKTGKFLKRFTDEESRVFLL
P49790	1120	EKQQEPVTSTSLVFGKKADNEEPKCQPVFSF
O00116	107	KWNGWGYNDSKFIFNKKGQIELTGKRYPLSG
Q14676	1413	RSSGKTPETLVPTAPKLEPSTSTDQPVTPEP
P15498	435	MDRYAFLLDKALLICKRRGDSYDLKDFVNLH
Q5VTE6	152	YICSHDKEKTKILGDKNVDPKCEDSENKFDF
O75874	87	KCATITPDEKRVEEFKLKQMWKSPNGTIRNI
Q9BSC4	74	KVSKDGQYILATGTYKPRVRCYDTYQLSLKF
P40926	307	LLLGKKGIEKNLGIGKVSSFEEKMISDAIPE
O43488	105	GLGLGGGDCRVKIATKANPWDGKSLKPDSVR
P82912	79	PPIPGEESSLRWAGKKFEEIPIAHIKASHNN
P54577	197	QFGGIDQRKIFTFAEKYLPALGYSKRVHLMN
O43865	100	SDDEVSPREKQQTNSKGSSNFCVKNIKQAEF
P18206	276	KDTEAMKRALASIDSKLNQAKGWLRDPSASP
Q8NC51	228	EDKRGGSGSHNWGTVKDELTESPKYIQKQIS
O75475	135	EDTDHEEKASNEDVTKAVDITTPKAARRGRK
P33176	44	YIAKFQGEDTVVIASKPYAFDRVFQSSTSQE
Q14C86	1393	QSEIRTISAYKTPRDKVQCILRMCSTIMNLL
P09630	198	RQIKIWFQNRRMKWKKESNLTSTLSGGGGGA
Q9H3K2	73	TGQELKEAALEPSMEKIFKIDQMGRWFVAGG
P08397	87	GEKSLFTKELEHALEKNEVDLVVHSLKDLPT
Q9Y2L1	378	SDIKESRRHLFTPADKRIPRIRIETRQASTL
Q8IWT1	92	KILIEGTVKNEKSDPKVTLKDDDRITLVGST
P14635	59	ALGDIGNKVSEQLQAKMPMKKEAKPSATGKV
P41252	450	WVPELVREKRFGNWLKDARDWTISRNRYWGT
Q8N999	314	DIKCLFNHFLKIDNQKFVRLKDIIFDVXXXX
Q9BUQ8	686	VNQKKGCDVLAKSLEKMGYNACTLHGGKGQE
Q92608	67	HKMLQGIFPKSFIHIKEVTVEKRRNTENIIP
P68104	395	DRRSGKKLEDGPKFLKSGDAAIVDMVPGKPM
O14604	19	KPGMAEIEKFDKSKLKKTETQEKNPLSSKET
Q15149	505	GQLKVPPGYHPLDVEKEWGKLHVAILEREKQ
Q9Y3B3	83	GGHYDVDCRLEDPDGKVLYKEMKKQYDSFTF
O76094	110	ENALKTIESANQQTDKLKELYGQVLYRLERY
O60216	330	ETKAKRKRKLIVDSVKELDSKTIRAQLSDYS
O15347	152	SEKQPYITKAAKLKEKYEKDVADYKSKGKFD
Q9UHI6	332	NLHSRAQHLADILSSKGFPAECISGNMNQNQ
Q8WUM4	60	ELSKLRRAAVGRPLDKHEGALETLLRYYDQI
O60287	176	GPEAARDVCSHFDLNKKTLYTLVTKRDSKGV
P39023	39	RHRGKVKSFPKDDPSKPVHLTAFLGYKAGMT
P43034	32	DYLRSNGYEEAYSVFKKEAELDVNEELDKKY
Q08752	171	IGVARILENVEVKGEKPAKLCVIAECGELKE
P14324	112	DEMGHPEIGDAIARLKEVLEYNAIGGKYNRG
Q8IY21	440	GQPFPLRTTKVCFLEKKPSPIKDSSNEMVPN
P07311	58	TDRGTVQGQLQGPISKVRHMQEWLETRGSPK
O95780	304	DCGRAFNRHSHLTKHKTIHTGKKPYKCKECG
Q15059	307	DLEDGEVPQHAGKKGKLSEHLRYCDSILREM
P42704	702	LVLCSEENMQKALELKAKYESDMVTGGYAAL
Q00610	1461	PLVKPYLRSVQNHNNKSVNESLNNLFITEED
P47756	159	IKGCWDSIHVVEVQEKSSGRTAHYKLTSTVM
P02786	531	PVTGQFLYQDSNWASKVEKLTLDNAAFPFLA
P61221	478	SGGELQRVALALCLGKPADVYLIDEPSAYLD
P50990	238	FKKETEGDVTSVKDAKIAVYSCPFDGMITET
O95602	1311	KIDVQESFCMEEKQNKFQVYQLRFQFLPHAY
P14618	186	GSKIYVDDGLISLQVKQKGADFLVTEVENGG
Q9GZZ1	91	TLGCLAPYRRLGIGTKMLNHVLNICEKDGTF
Q9UKL3	1544	MHAVIMEKSNDHFIVKIRRATPSTSSGLKQS
P21291	137	CSQAVYAAEKVIGAGKSWHKACFRCAKCGKG
Q9NPE3	40	QQTCSAHPARFSPDDKYSRHRITIKKRFKVL
O75306	425	YLVSDGSSRPYRCKIKAPGFAHLAGLDKMSK
P40925	142	IVVGNPANTNCLTASKSAPSIPKENFSCLTR
Q9Y3C8	114	VPELDGKTAKMYRGGKICLTDHFKPLWARNV
Q14157	63	ADFEEKVKQLIDITGKNQDECVIALHDCNGD
P01891	168	DLRSWTAADMAAQTTKHKWEAAHVAEQWRAY
P23921	729	EPNYGKLTSMHFYGWKQGLKTGMYYLRTRPA
Q9Y224	41	RNFIVWLEDQKIRHYKIEDRGNLRNIHSSDW
P55072	614	RVINQILTEMDGMSTKKNVFIIGATNRPDII
Q9H6U6	215	VLQEKIAAFDSCTFTKKFFVTSCYPCPGPNM
O15042	840	MTESKFSKYSEMSEEKRAKLREIELKVMKFQ
P55160	188	FARLGQMVLEYDHPLKKLTEEFGPHTKAVSG
P31327	57	KAQTAHIVLEDGTKMKGYSFGHPSSVAGEVV
P17081	169	EIGACCYVECSALTQKGLKTVFDEAIIAILT
Q9Y5B9	528	KNPSLMPKEPHIREMKIYIDKKYETVIMPVF
P55010	24	VSDQFYRYKMPRLIAKVEGKGNGIKTVIVNM
P62917	42	ARLRAVDFAERHGYIKGIVKDIIHDPGRGAP
Q01581	246	RCYSVYCKKIHAQWQKEGNDKDFTLNDFGFM
Q93009	281	ELQHSDKPVGTKKLTKSFGWETLDSFMQHDV
P13073	135	WQKHYVYGPLPQSFDKEWVAKQTKRMLDMKV
P55201	150	NKENTETPAATPKSGKHKNKEKRKDSNHHHH
P21439	699	ETDGLEANVPPVSFLKVLKLNKTEWPYFVVG
P49736	224	SHGHNVFKERISDMCKENRESLVVNYEDLAA
Q9Y223	193	ILLAGCPSYDKLLSAKNKDYMSIIRMWLGDD
Q07020	30	RKEPKSQDIYLRLLVKLYRFLARRTNSTFNQ
P35658	203	TLPSTVAVTSVCWSPKGKQLAVGKQNGTVVQ
P62847	32	LLQRKQMVIDVLHPGKATVPKTEIREKLAKM
Q9HCE1	109	KLGSDISKHHKSLLAKIFYDRAEYLHGKHGV
Q96EE3	314	DGCVRLWKANYMDNWKCTGILKGNGSPVNGS
Q01082	1108	TLTEAEKLLTQHENIKNEIDNYEEDYQKMRD
Q9BY44	126	LYDVKTGTCLKSFIQKKMQNWCPSWSEDETL
P43490	84	YLKGKVVTKEKIQEAKDVYKEHFQDDVFNEK
Q86UP2	653	KDIQNMNFLLKAEVQKLQALANEQAAAAHEL
P07237	352	ERITEFCHRFLEGKIKPHLMSQELPEDWDKQ
P16949	100	KAIEENNNFSKMAEEKLTHKMEANKENREAQ
Q6P1M0	603	LHKTGTYKFQKTELRKEGFDPAIVKDPLFYL
Q9P289	276	FRPTAKELLKHKFIVKNSKKTSYLTELIDRF
Q4FZB7	20	GESKIMVVNGRRNGGKLSNDHQQNQSKLQHT
Q9NVV4	411	LPTLDSLKTLADAEDKCVIEGNNCTFVRDLS
P25705	539	GTIRADGKISEQSDAKLKEIVTNFLAGFEAX
O00567	333	LAKYPASTVQILGAEKALFRALKTRGNTPKY
O60841	765	PFIVALNKIDRLYDWKKSPDSDVAATLKKQK
P46782	47	DISLQDYIAVKEKYAKYLPHSAGRYAAKRFR
O95139	93	PVWIIHYYMKYHVSEKPYGIVEKKSRIFPGD
P12956	468	MATPEQVGKMKAIVEKLRFTYRSDSFENPVL
Q9NRY4	625	RELANEIRALCTNDDKYVIDGKMYELSLRPI
P51884	226	YLDNNKISNIPDEYFKRFNALQYLRLSHNEL
Q96GQ7	120	MSQLKKKRAATTLDEKIEKVRKKRKTEDKEA
Q13423	397	TQASTLYSNNITKLLKAISPDKDNFYFDVKD
O75369	677	VNNLAEFTVDPKDAGKAPLKIFAQDGEGQRI
P49750	317	LLSLQQRTKVHLPGHKKGPVVAKDTPEPVKE
Q09666	243	AISASGPELQGAGHSKLQVTMPGIKVGGSGV
Q9UHA3	141	EVKQNIHLIRAPLAGKGKQLEEKMVQQLQED
Q7L1Q6	399	AHVAKGKSVFLEQMKKFVEWLKNAEEESESE
P15924	2413	NEELSEILSDPSDDTKGFFDPNTEENLTYLQ
P22392	128	GRNIIHGSDSVKSAEKEISLWFKPEELVDYK
Q96EK7	841	LLEQNRSRLTKFHNLKAVVCKACMKENRRIT
Q13813	646	LEKAGQKLIDVNHYAKDEVAARMNEVISLWK
Q5T4S7	3707	YDEKDPFLCNACGFCKYARFDFMLYAKPCCA
P12956	570	PKVEYSEEELKTHISKGTLGKFTVPMLKEAC
O43920	28	NIDRWLTIQSGEQPYKMAGRCHAFEKEWIEC
Q8N3U4	62	KKGPAEKGKGGNGGGKPPSGPNRMNGHHQQN
Q8WWK9	187	KKPVLGSYRGQIVQSKINSFRKPLQVKDESS
P25490	315	HKGCTKMFRDNSAMRKHLHTHGPRVHVCAEC
Q5VWN6	1434	AVTPCILKLHGTQCEKSNQISQCESEDLGIT
Q14683	13	XXXMGFLKLIEIENFKSYKGRQIIGPFQRFT
P04083	128	KTPAQFDADELRAAMKGLGTDEDTLIEILAS
P18669	138	PPPMEPDHPFYSNISKDRRYADLTEDQLPSC
Q9H2G2	691	TTQIDKEKKEIPVSIKKEPEVTVVSQPTEPQ
P06753	252	ETRAEFAERSVAKLEKTIDDLEDELYAQKLK
Q7Z591	769	MEQVYHGLMERYLSVKSLPEAMRMEEEEEGE
Q9Y697	320	GAACEVAQQEMEYDHKRISKLSERLIQNIMK
Q9UJU2	95	QEPYHDKAREHPDDGKHPDGGLYNKGPSYSS
P25789	180	GNNSAAAVSMLKQDYKEGEMTLKSALALAIK
O60218	69	EVGEAIQEKIQEKAVKREDLFIVSKLWPTFF
O75582	473	SKRMEANTQKEITALKLCEGHPNIVKLHEVF
P35579	1274	VKFNEGERVRTELADKVTKLQVELDNVTGLL
P11413	476	AWRIFTPLLHQIELEKPKPIPYIYGSRGPTE
P31948	73	YEDGCKTVDLKPDWGKGYSRKAAALEFLNRF
O75347	36	KEKVMYEKEAKQQEEKIEKMRAEDGENYDIK
P42224	296	EELEQKYTYEHDPITKNKQVLWDRTFSLFQQ
Q9BV57	45	QLRRLGVLYWKLDADKYENDPELEKIRRERN
O75794	24	CQFSAWYPFFRGVTIKSVILPLPQNVKDYLL
P15311	263	ISFNDKKFVIKPIDKKAPDFVFYAPRLRINK
P05166	99	MFVEHRCADFGMAADKNKFPGDSVVTGRGRI
Q99613	474	MQNTDPHSQEYVEHLKDEAQVCAIIERVQRY
P05787	117	FASFIDKVRFLEQQNKMLETKWSLLQQQKTA
P02768	543	AETFTFHADICTLSEKERQIKKQTALVELVK
Q9BY42	103	VTELKLSDNPAWEGDKGNTKGDKHDDLQRAR
P61769	61	YVSGFHPSDIEVDLLKNGERIEKVEHSDLSF
Q14974	651	VEVLGGEFLKYMEAFKPFLGIGLKNYAEYQV
Q13422	380	AQDSAVENLLLLSKAKLVPSEREASPSNSCQ
Q9Y237	75	SGMRFNEVAAQYSEDKARQGGDLGWMTRGSM
Q06210	640	QQVVARQGRPVVICDKEDTETIKNTKRTIKV
P61604	28	FDRVLVERSAAETVTKGGIMLPEKSQGKVLQ
O75027	216	AGAAFFNEVRNAVFGKVAQNSIRRIAKNVFL
Q9Y333	50	YLNIKLTDISVTDPEKYPHMLSVKNCFIRGS
Q8N3X1	302	SSSKSGPVIAKREVKKEVNEGIQALSNSEEE
P39656	189	VADTENLLKAPTIVGKSSLNPILFRGVGMVA
P80303	84	KHFREKLQKADIEEIKSGRLSKELDLVSHHV
Q96Q11	402	PVSGHDIRKVGISSGKEIGALLQQLREQWKK
P12268	293	GNSIFQINMIKYIKDKYPNLQVIGGNVVTAA
Q6P1J9	479	GSPVDIFAKIKAFHLKYDEVRLDPNVQKWDV
Q9BRQ6	165	RRDTFYKEQLERIERKNAEMYKLSSEQFHEA
P21291	173	LADKDGEIYCKGCYAKNFGPKGFGFGQGAGA
O75475	100	DNNPKVKFSSQQAATKQSNASSDVEVEEKET
O75152	553	EAKEASGETTGVDITKIQVKRCETMREKHMQ
P26378	336	GAVNNVKVIRDFNTNKCKGFGFVTMTNYDEA
P78417	200	EAMKLNECVDHTPKLKLWMAAMKEDPTVSAL
O43390	84	REFNEEGALSVLQQFKESDLSHVQNKSAFLC
Q9NXF1	462	ASTLQKDCSWIEMIRKFVTETLEDGSRLNSK
Q92993	189	GAARRAVAAQPGRKRKSNCLGTDEDSQDSSD
Q99460	310	DSMETEEKTSSAFVGKTPEASPEPKDQTLKM
P13639	438	TGLKVRIMGPNYTPGKKEDLYLKPIQRTILM
Q10471	111	QDPYARNKFNQVESDKLRMDRAIPDTRHDQC
Q5SRN2	235	DEELAKKSCSKIQILKCGGTARSQNSREENK
O15143	326	SEGGTAAGAGLDSLHKNSVSQISVLSGGKAK
Q9P0J0	22	KQDMPPPGGYGPIDYKRNLPRRGLSGYSMLA
P08575	664	RLFLAEFQSIPRVFSKFPIKEARKPFNQNKN
P78527	2702	RLQRAPLKSVGPDFGKKRLGLPGDEVDNKVK
P43243	491	RIKKPEGKPDQKFDQKQELGRVIHLSNLPHS
Q00839	626	EDYKQRTQKKAEVEGKDLPEHAVLKMKGNFT
Q14690	540	LIESKLPVITCYADAKPGLQTHGFIIRVKDY
Q13428	1263	KPQQAAGMLSPKTGGKEAASGTTPQKSRKPK
O75132	215	STILSPIKLVQKVASKIPSPDRITEESVSVV
Q9P013	40	QLSKQYSSRDLPSHTKIKYRQTTQDAPEEVR
Q9Y5J1	542	MDFSPRSGYFALGNEKGKALMYRLHHYSDFX
O15143	37	QIAICPNNHEVHIYEKSGAKWTKVHELKEHN
P55265	666	AVGAQTFPSVSAPSKKVAKQMAAEEAMKALH
O95747	278	SFRKMISLCLQKDPEKRPTAAELLRHKFFQK
Q8NHV1	16	MAESEDRSLRIVLVGKTGSGKSATANTILGE
Q96ST2	767	ARVPMPSNKDYVVRPKWNVEMESSRFQATSK
P40189	128	QNVYGITIISGLPPEKPKNLSCIVNEGKKMR
Q12830	1361	LASADDIGTLICKNKKPLIQEESDTIVSSSK
P43243	524	SDSAVLKLAEPYGKIKNYILMRMKSQAFIEM
Q13813	981	ETGKELVLALYDYQEKSPREVTMKKGDILTL
Q9Y483	30	RSPLRRNQKTPTSLTKLSLQDGHKAKKPACK
P23284	98	EKGFGYKNSKFHRVIKDFMIQGGDFTRGDGT
O60610	771	GVPAAPVLPFGLTPKKLYKPEVQLRRPNWSK
Q13423	100	QGFNVVVESGAGEASKFSDDHYRVAGAQIQG
P53675	78	RRPISAESAIMNPASKVIALKAGKTLQIFNI
P43268	96	FHSENLAFHSPTTRIKKEPQSPRTDPALSCS
Q14980	54	IIDRIHGTEEGQQILKQPVSERLDFVCSFLQ
O15372	220	IKNSHLINVLMWELEKKSAVADKHELLSLAS
Q14241	786	DPRKPTVKKIAPMMAKTIKAFKNRFSRRXXX
P22234	235	GDRSQQKDKQSYRDLKEVTPEGLQMVKKNFE
Q9H1I8	577	KSTRKEENTRSLLNDKRAVAAQRQRYEQYSV
Q562F6	385	SEVSKIVTVSTGIKKKSNKKTNEHGMKTFRK
P18146	424	DERKRHTKIHLRQKDKKADKSVVASSATSSL
Q92905	47	DKKQQQEILAAKPWTKDHHYFKYCKISALAL
Q96SK2	304	FQYQLACRSQAPCANKDEADLSSKQAAEEVW
P55265	326	SDSSALNLAKNIGLTKARDINAVLIDMERQG
P01024	1036	TVIAVHYLDETEQWEKFGLEKRQGALELIKK
Q9BTV4	210	GLIDKVDNFKSLSLSKLEDPHVDIIRRGDFF
Q7L9L4	149	SKIGVPFPKNFMSVAKTILKRLFRVYAHIYH
Q16531	864	VVFQYSDGKLQTVAEKEVKGAVYSMVEFNGK
O15294	534	FRKAIAERHGNLCLDKINVLHKPPYEHPKDL
Q9H0N5	86	NQAFGFMSRVALQAEKMNHHPEWFNVYNKVQ
Q8WUQ7	677	HYDFDNPPPKIVQGYKFNIFYPDLIDKRSTP
P0C7P4	110	PDFSEYRRLEVLDSTKSSRESTEARKGFSYL
O00483	55	NPDVCWDRNNPEPWNKLGPNDQYKFYSVNVD
Q12834	149	SGKPQNAPEGYQNRLKVLYSQKATPGSSRKT
Q8WU90	181	HGEAEKKKPKTQIVCKHFLEAIENNKYGWFW
P10070	757	DSCSWAGPTPHTRNTKLPPLPGSGSILENFS
P55265	1105	AFEDGLRHPFIVNHPKVGRVSIYDSKRQSGK
P51649	365	RGIHDAFVKAFAEAMKKNLRVGNGFEEGTTQ
Q15084	245	SRYGIRGFPTIKIFQKGESPVDYDGGRTRSD
P12081	112	FELKETLMGKYGEDSKLIYDLKDQGGELLSL
P49411	297	GILKKGDECELLGHSKNIRTVVTGIEMFHKS
Q6DCA0	22	VPPLEPKLAAGCCGVKKPKLSGSGTHSHGNQ
Q5VVQ1	68	YERLVKLSRDITVESKRTIFLLHRITSSQYL
P49848	287	VQNNLALLIYLMRMVKALMDNPTLYLEKYVH
Q99848	209	HMMNAIKKYQKGFSDKLDFLEGDQKPLAQRK
Q13177	52	LKPLPSVPEEKKPRHKIISIFSGTEKGSKKK
Q5SVZ6	98	TAIQVSCAGCKKILQKGQTAYQRKGSAQLFC
Q8IYK2	239	LKTLASCRDTLNFCFKERLQAVDLMNQPLDK
O60381	419	GSSQLSSNSLYAKAVKNHSSGTVSATSPNKC
P47897	740	AALVDCSVALAKPFDKFQFERLGYFSVDPDS
Q7L775	111	RAARAGLGLCRLLALKGRGWGEGDFVYQCME
Q14141	191	KVNIIPIIAKADAISKSELTKFKIKITSELV
Q9BT78	251	ASAGQQRSRMLATLFKDERCQQLAAYGILEK
Q9BTC0	1210	ICQKIKRPANSGELDKMDEKRTRLQPEEADV
Q14980	1210	FRTKVQDHSKAEDEWKAQVARGRQEAERKNS
Q5T9Q5	232	KIFDLQDWTQEDERDKDAAKANLNYIGLDGN
Q9Y6N5	125	GVEWIKARVTELNPDKNCIHTDDDEKISYRY
P01024	1155	DMALTAFVLISLQEAKDICEEQVNSLPGSIT
Q9UJ83	214	ETSAVCTAASVIRNAKQPLLIIGKGAAYAHA
P62258	106	TELKLICCDILDVLDKHLIPAANTGESKVFY
P52732	146	PLAGIIPRTLHQIFEKLTDNGTEFSVKVSLL
P42285	379	RKGGTKGPSNVFKIVKMIMERNFQPVIIFSF
O75940	229	CGIADKPMTQYQDTSKYNVRHLMPQXXXXXX
Q7Z3B3	785	RLLNPPPPVHDPNHSKMRLRDHSSERSEVLK
Q7Z5J4	767	GDACPRWGLHPGELTKGLEQGGKASDGISKG
O75934	47	AAALVEEETRRYRPTKNYLSYLTAPDYSAFE
Q8NCR6	86	YTYRGSISGHPYLPEKYWLSQEEADKCSPNY
Q8IV63	161	TTSLEALPTGTVLTDKSGRQWKLKSFQTRDN
P49327	1582	YYASLNFRDIMLATGKLSPDAIPGKWTSQDS
O00567	478	ENSSSTPEECEEMSEKPKKKKKQKPQEVPQE
O75347	23	QIKIKTGVVKRLVKEKVMYEKEAKQQEEKIE
Q9UIG0	1043	IIHSIHLARKPNLGLKSCDGNQELLNFLRSD
Q9HA47	266	TFSEPGDHPGMLTSGKRSHLESSSRPHXXXX
O00512	51	PSGNPQLDSKFSNQGKQGGSASQSQPSPCDS
P08579	85	QGFPFYGKPMRIQYAKTDSDIISKMRGTFAD
Q9BZF1	769	LNDMIQFEKDGVIQTKVKHRTPMVSVPKMKH
P30876	134	TYSAPLYVDITKTVIKEGEEQLQTQHQKTFI
O43491	184	VSKEREEKVKETQEDKLEGGAAKRETKEVQT
Q16594	55	LEFAFRYVTTILDDAKIYSSHAKKATVDADD
Q16204	81	LQQENKVLKIELETYKLKCKALQEENRDLRK
Q9Y5J7	58	PEETTCSEHCLQKYLKMTQRISMRFQEYHIQ
Q9H501	197	EEKQRTLDSGTSEIVKSPRIECSKTRREMQS
P82650	248	AQFEPDSTEYIKVHHKTYEDIDKRGKYDLLR
O95749	289	QIDARGGNPELVALVKHLSKMFKEENEXXXX
Q07020	97	VVGTITDDVRVQEVPKLKVCALRVTSRARSR
O75521	289	HLGQSPEGCSSYTFPKIMSPAKATEMLIFGK
P09874	142	GCMEKIEKGQVRLSKKMVDPEKPQLGMIDRW
Q96IK1	161	RPQIERAIHEFLAAQKKAAVPAPPPEPEGQD
P47755	273	LRRQLPVTRTKIDWNKILSYKIGKEMQNAXX
O76021	136	HGIKTVSQIISLQTLKKEYKSYEAKLRLLSS
Q9Y4K0	209	TYRKRTPVMEGYVEVKEGKTWKQICDKHWTA
Q7KZF4	193	YTIENPRHFVDSHHQKPVNAIIEHVRDGSVV
Q96G46	31	GDSGAGALERGVAPIKRQYLTTKEQFHQFLE
P34897	200	ATSIFFESMPYKLNPKTGLIDYNQLALTARL
Q8IZ73	304	VSERIHEQVRDRQLEKEYVCRVEGEFPTEEV
O15391	351	TGDKPFVCPFDVCNRKFAQSTNLKTHILTHV
Q96TA1	408	SRLAYHPLKMQSCYEKMESLRLDGLQQRFDV
Q69YN2	401	EKYKATLRRFFKSRGKWCVVFERNYKSHHLQ
O15355	383	PEDEVELARIKNAGGKVTMDGRVNGGLNLSR
O14980	514	WAIGSISGAMHEEDEKRFLVTVIKDLLGLCE
Q04837	122	RIYLEGKIDYGEYMDKNNVRRQATTIIADNI
P51148	18	GRGGAARPNGPAAGNKICQFKLVLLGESAVG
P29350	97	QQGVLQDRDGTIIHLKYPLNCSDPTSERWYH
P55072	81	EAVCIVLSDDTCSDEKIRMNRVVRNNLRVRL
P27348	85	DTSDKKLQLIKDYREKVESELRSICTTVLEL
Q96EY8	230	RLSDYLFTLARYAAMKEGNQEKIYMKNDPSA
Q9H9Y6	863	VVDNIKVCSNDTGSGKFKCVCITMRVPRNPT
O43918	243	GEFYTPSKFEDSGSGKNKARSSSGPKPLVRA
O00422	74	YTWMDATLKELTSLVKEVYPEARKKGTHFNF
Q9HB07	218	NPTWNHPDQDTEAGFKRAMDLVQEEFLQRLD
P04075	13	XXXMPYQYPALTPEQKKELSDIAHRIVAPGK
O75446	87	DGERCGRAAGNASFSKRIQKSISQKKVKIEL
Q9Y2L1	654	FHMDSETHDPIDLQTKELRETNSMVEEFMLL
Q92878	170	IFCHQEDSNWPLSEGKALKQKFDEIFSATRY
P20585	103	KRPLENDGPVKKKVKKVQQKEGGSDLGMSGN
Q12874	97	AEFYNRLKQIKEFHRKHPNEICVPMSVEFEE
O14579	278	LGKPPEVTNRYLSQLKDAHRSHPFIKEYQAK
P50991	302	VKQIKKTGCNVLLIQKSILRDALSDLALHFL
Q7Z7K6	217	TTYTFNTHKAQHTFCKRCGVQSFYTPRSNPG
P04075	294	EASINLNAINKCPLLKPWALTFSYGRALQAS
Q8IWR0	425	QPRNDFGNFFGSAVTKPSSSVTPRHPLEGTH
Q9HAU0	647	EVDIDAKLSRLCEQDKVVHALEEKLQQLHKE
Q92900	790	YLNRTEAANVEKITTKLLKAGAKPDQIGIIT
Q9BV68	233	VTEEHVGSGLECPVCKDDYALGERVRQLPCN
O60664	314	QMWLSWNQKQLQGPEKEPPKPEQVESRALTM
Q9ULL5	247	SEPKGGLTSPIFCSTKPKKLLKTSSFHLLRR
P20700	483	GWEMIRKIGDTSVSYKYTSRYVLKAGQTVTI
P39656	301	TGNYELAVALSRWVFKEEGVLRVGPVSHHRV
P50395	54	YGGESASITPLEDLYKRFKIPGSPPESMGRG
P15822	742	KALLLPGQMRPPLATKTLEERISKLISDNEA
P50552	71	PDQQVVINCAIVRGVKYNQATPNFHQWRDAR
Q96GQ5	444	MLFPKFLKGLQDAGWKTEKHQLEVDEWRATW
Q8WWK9	229	KATKPQPVNTSSVTVKSNRSSNMTATTKFVS
P51659	270	AIVRQKNHPMTPEAVKANWKKICDFENASKP
Q00688	70	NKDHLVTAYNHLFETKRFKGTESISKVSEQV
P61353	117	RDPALKRKARREAKVKFEERYKTGKNKWFFQ
P23469	84	FRFRKQRKAVVSTSDKKMPNGILEEQEQQRV
Q9H2H8	69	GDPTGTGRGGNSIWGKKFEDEYSEYLKHNVR
Q9UQ80	72	MEETGKIFKKEKEMKKGIAFPTSISVNNCVC
Q2KHR2	962	SPVKPMQRPMATHPDKTKLEWMNNGYSGVGN
P35568	61	YYENEKKWRHKSSAPKRSIPLESCFNINKRA
O43159	201	KQWRNRQKNKRRCKNKFQPPQVPDQAPAEAP
O60264	929	RISIKKALDTKIGRYKAPFHQLRISYGTNKG
O96000	121	ACQQREGQNYQQNCIKEVEQFTQVAKAYQDR
Q68E01	558	LNSKGKKREFRFHPIKETVVEEPVDITPYLD
O75179	1665	KKQPSVLVTFPKEERKSVSGKASIKLSETIS
P06576	159	IMNVIGEPIDERGPIKTKQFAPIHAEAPEFM
O95696	331	RNIPPARWKLTCYLCKQKGVGACIQCHKANC
P36871	152	GPAPEAITDKIFQISKTIEEYAVCPDLKVDL
Q8NFD5	1566	ENRMSPSKSPFLPSMKMQKVMPTVPTSQVTG
Q12974	141	AVQFIRQKRRGAFNSKQLLYLEKYRPKMRLR
Q96FQ6	25	KAVIVLVENFYKYVSKYSLVKNKISKSSFRE
Q92547	1297	DYCHLIEKLGGLVIEKQCFDPTCTHIVVGHP
Q8WUM4	285	FGEEIARLQHAAELIKTVASRYDEYVNVKDF
P30038	462	EIFGPVLSVYVYPDDKYKETLQLVDSTTSYG
P50502	17	DPRKVNELRAFVKMCKQDPSVLHTEEMRFLR
O14686	4653	MVNGVTPSEELGEHPKDAASARDSERALRDT
P21291	178	GEIYCKGCYAKNFGPKGFGFGQGAGALVHSE
O00541	41	KLQLSLADFRRLCILKGIYPHEPKHKKKVNK
Q99986	106	AKPEQIQKWIRTRKLKYLGVPKYWGSGLHDK
O14832	108	VKPLGLTVMRDVTISKSEYAPSEKMITKVQD
Q9HCK8	532	KKSKTSGASKTKGKSKLNTITPVVGKKRKRN
Q9UI09	43	FRTNDAKVGTLVGEDKYGNKYYEDNKQFFGR
P05204	76	DAGKEGNNPAENGDAKTDQAQKAEGAGDAKX
Q93009	277	RVFYELQHSDKPVGTKKLTKSFGWETLDSFM
Q96PK6	594	TRLSPPRASYDDPYKKAVAMSKRYGSDRRLA
P05141	272	CWRKIARDEGGKAFFKGAWSNVLRGMGGAFV
Q9NVI7	494	ATLNAFLYRTGQHSNKFMLVLASNQPEQFDW
Q63HN8	4254	AADFLSEPEGGPEMAKEKQCYLQQVKQFCIR
Q9UNX4	289	IMREGRDRVVNLAVDKTGRILACHGTDSVLE
P20810	249	ALSSDFTCGSPTAAGKKTEKEESTEVLKAQS
Q9NSQ0	29	KAKEEEGVPDEEGWVKVTRRGRRPVLPRTEA
O95251	263	TRHQAPTERQLRYKEKVAELRKKRNSGLSKE
P07195	156	VDILTYVTWKLSGLPKHRVIGSGCNLDSARF
Q9BSC4	18	VSSLNEVKIYSLSCGKSLPEWLSDRKKRALQ
O14980	122	VGLIIKTSSDPTCVEKEKVYIGKLNMILVQI
Q13813	2446	QNLTREQADYCVSHMKPYVDGKGRELPTAFD
Q6P0N0	964	KRGDADQKQTIKITAKVGTLKRKQQMREFLE
P54136	309	VVLLQGKNPDITKAWKLICDVSRQELNKIYD
Q9NVR2	672	LIKHHTVTRGITKGVKEDFRLAMERQVSRCG
Q96E41	315	DGTWKLWDTDVEYKKKQDPYLLKTGRFEEAA
O95613	2709	LETQRAQSSRLCVALKHEQTAKDNLQKELRI
P55084	332	AMLIMAEEKALAMGYKPKAYLRDFMYVSQDP
O43822	120	HRYRMTVLRTLPRLQKLDNQAVTEEELSRAL
O94913	164	PLPPNVNTSSIHVNPKFLNKSPEEPSTPGTV
O43674	146	KIYERTMAVLQIEAEKAELRVKELEVRKLMH
O60264	694	ERGAKKTAEMNEKLSKMGESSLRNFTMDTES
Q96EL3	25	LRPVKQVRVQFCPFEKNVESTRTFLQTVSSE
O00623	99	ENFYGLKRIVMGDTHKSQRLASAGLPKQQLW
P06744	400	TNGQHAFYQLIHQGTKMIPCDFLIPVQTQHP
P21926	126	YSHKDEVIKEVQEFYKDTYNKLKTKDEPQRE
Q9UH65	537	KKLEMATNKTKSWKDKVAHHEGLIRLIEPGS
P15924	855	SQTSQQYPLYDLDLGKFGEKVTQLTDRWQRI
P19838	440	KSNAGMKHGTMDTESKKDPEGCDKSDDKNTV
P30085	160	RESLEKRIQTYLQSTKPIIDLYEEMGKVKKI
P36639	79	KKRGFGAGRWNGFGGKVQEGETIEDGARREL
Q6L8Q7	247	ERVYTPSNADIGLRLKLHCTPGDGQRFGHSR
P09874	662	QDEEAVKKLTVNPGTKSKLPKPVQDLIKMIF
Q9Y6X3	315	SMQAGYLEKAQKYTDKALMQLEKLKMLDCSP
Q8NBS9	105	GHCQRLQPTWNDLGDKYNSMEDAKVYVAKVD
P48507	90	SHAVEKINPDEREEMKVSAKLFIVESNSSSS
Q08426	346	NQLATANKMITSVLEKEASKMQQSGHPWSGP
P04075	99	LYQKADDGRPFPQVIKSKGGVVGIKVDKGVV
P30153	374	DNTIEHLLPLFLAQLKDECPEVRLNIISNLD
Q02383	110	KSKQHLGGSQQLLNYKQEGRDHDKSKGHFHM
Q03701	279	QFVETLVNLVKKKGSKQQCLMALDTFKELLI
Q8WYB5	260	HPSCLKFCPELTTNVKALRWQCIECKTCSAC
P40925	312	WKFVEGLPINDFSREKMDLTAKELTEEKESA
Q92917	372	WLHRDLRVRFVDNMYKGGQYYNTKMIIEDVL
P10809	292	DVDGEALSTLVLNRLKVGLQVVAVKAPGFGD
P55265	763	DQSGPPHEPKFVYQAKVGGRWFPAVCAHSKK
P61254	113	GIHPSKVVITRLKLDKDRKKILERKAKSRQV
P15153	123	TPIILVGTKLDLRDDKDTIEKLKEKKLAPIT
P02768	569	VELVKHKPKATKEQLKAVMDDFAAFVEKCCK
Q13492	24	RITAAQHSVTGSAVSKTVCKATTHEIMGPKK
Q7L2H7	344	QRKVVVSHSTHRTFGKQQWQQLYDTLNAWKQ
Q9Y5Z7	444	INDTINSTKTEQPATKETSMKNKPDFKALTD
O43143	132	PFTNLPHTPRYYDILKKRLQLPVWEYKDRFT
Q14980	1715	FQVATDALKSREPQAKPQLDLSIDSLDLSCE
Q9UQE7	118	GAKKDQYFLDKKMVTKNDVMNLLESAGFSRS
O00170	201	GNRLYREGHVKEAAAKYYDAIACLKNLQMKE
Q9NPE3	19	QYYLNEQGDRVYTLKKFDPMGQQTCSAHPAR
P11387	388	LKRRIMPEDIIINCSKDAKVPSPPPGHKWKE
P12956	591	FTVPMLKEACRAYGLKSGLKKQELLEALTKH
O75369	673	SGCIVNNLAEFTVDPKDAGKAPLKIFAQDGE
P49327	2193	EVRQLTLRKLQELSSKADEASELACPTPKED
P50502	153	TDAIKLNPRLAILYAKRASVFVKLQKPNAAI
O15228	606	EEDHFSEEQYLAAVRKFTSQLLDQGTSQCYD
P20042	190	TYEELLNRVFNIMREKNPDMVAGEKRKFVMK
P81534	48	CRVRGGRCAVLSCLPKEEQIGKCSTRGRKCC
Q02878	239	KPRHQEGEIFDTEKEKYEITEQRKIDQKAVD
O60812	144	RVPPPPPIALAVVPSKRQRLSGNTSRRGKSG
Q8TC84	19	QKIMPPSKPHPPVVGKVTHHSIELYWDLEKK
O94875	925	GIFPISYVEKLTPPEKAQPARPPPPAQPGEI
Q6BCY4	25	TLQDPEAKYPLPLIEKEKISHNTRRFRFGLP
P00491	254	SLITNKVIMDYESLEKANHEEVLAAGKQAAQ
P46940	871	KTLINAEDPPMVVVRKFVHLLDQSDQDFQEE
P83111	252	KALKMMKENVAFEQEKEGKSNEKNDFTKFKT
P26038	165	DKLLPQRVLEQHKLNKDQWEERIQVWHEEHR
O95834	109	EEQRQRHYLGHNDDIKCLAIHPDMVTIATGQ
P07737	105	TKSTGGAPTFNVTVTKTDKTLVLLMGKEGVH
Q92922	345	SPPPPTPTESRKKSGKKGQASLYGKRRSQKE
P04406	107	AEYVVESTGVFTTMEKAGAHLQGGAKRVIIS
P41252	868	IHQDPEALKDIKSLEKYIIEELNVRKVTLST
P21980	649	KTVEIPDPVEAGEEVKVRMDLLPLHMGLHKL
Q14694	714	KLIKNIEYPVDLEISKELLSPGVKNKNFKCH
P49821	81	KEILLKGPDWILGEIKTSGLRGRGGAGFPTG
P02768	548	FHADICTLSEKERQIKKQTALVELVKHKPKA
Q96N67	1962	FTLDGRAHGELHEQFKRKTILTTSHAFPYIK
Q14966	857	LEAKKTGNVKNKDSNKPVTIPENSEIKTSIE
O15514	94	TIASVRSLLLQKKLHKFELACLANLCPETAE
O75947	32	AEIIPQNQKAIASSLKSWNETLTSRLAALPE
Q14566	646	MARMHCCDEVQPKHVKEAFRLLNKSIIRVET
O60828	197	EELAPYPKSKKAVSRKDEELDPMDPSSYSDA
P11166	477	EIASGFRQGGASQSDKTPEELFHPLGADSQV
Q13627	105	TAPLRKLSVDLIKTYKHINEVYYAKKKRRHQ
P04075	87	PCIGGVILFHETLYQKADDGRPFPQVIKSKG
Q12968	403	CGDQFLSVPSPFTWSKPKPGHTPIFRTSSLP
Q01082	1633	EEKAKDEQSAVSMLKKHQILEQAVEDYAETV
P11388	639	AKEYFADMKRHRIQFKYSGPEDDAAISLAFS
P30153	107	PLESLATVEETVVRDKAVESLRAISHEHSPS
P78527	525	ASGEVRTGKWKVPTYKDYVDLFRHLLSSDQM
Q16543	157	EVREQKHKTFVEKYEKQIKHFGMLRRWDDSQ
Q04637	1071	PISKGSRPIDTSRLTKITKPGSIDSNNQLFA
Q9Y6Y8	746	KTKDMASLPSESNEPKRKLPVGACVSSVCVN
Q15041	96	DYLVPILAPRIFGSNKWTTEQQQRFHEICSN
Q14839	1092	KMLDLLEDFLEHEGYKYERIDGGITGNMRQE
P04075	28	KKELSDIAHRIVAPGKGILAADESTGSIAKR
P01106	148	CMWSGFSAAAKLVSEKLASYQAARKDSGSPN
O75376	1412	SAIKHNVKSLITGPSKLSRGMPPLEIVPENI
Q9NVP1	545	LRPEELGFLRYLKQSKVPLSEFDFSWSKISD
P41091	59	IGTIGHVAHGKSTVVKAISGVHTVRFKNELE
Q9UIS9	422	KRPSSARRHHLGPTLKPTLATRTAQPDHTQA
Q9Y2W1	811	TEETEEREESTTGFDKSRLGTKDFVGPSERG
P17987	484	AFHNEAQVNPERKNLKWIGLDLSNGKPRDNK
Q93088	369	NLRIASGRPYNPSMSKPDGWGVTKGTAELMQ
Q00653	741	SSFRGHTPLDLTCSTKVKTLLLNAAQNTMEP
Q12980	87	ILATKSEMCGQKFELKIDNVRFVGHPTLLQH
Q13616	431	SKSPELLARYCDSLLKKSSKNPEEAELEDTL
Q9UKL3	1847	SHKKRRNISDLNHPHKKQRKETDLTNKEKTK
Q08J23	144	TNLSRKILRKSPHLEKFHQFLVSETESGNIS
Q9NY61	223	VVMTFSSVKVSEEVEKGRAVKNQIALWDQLL
Q86T24	474	LENEIPKTSGSEMANKRMKVKHDDHYELIVD
Q02880	1214	VESQEREDVLAGMSGKAIKGKVGKPKVKKLQ
Q8WXX0	3718	PAPEIFGMNANADITKDQSETQLLFDNILLT
P22087	131	SVYGEKRVSISEGDDKIEYRAWNPFRSKLAA
P35659	349	ASANLEEVTMKQICKKVYENYPTYDLTERKD
Q9HCI7	509	ICRGCQNSYMANGEKKLEAFAVPEKALEQTR
P53675	737	SQDPDVHLKYIQAACKTGQIKEVERICRESS
O60832	96	REIGDYIRTGFINLDKPSNPSSHEVVAWIRR
O14733	149	VWKMRFRKTGHVIAVKQMRRSGNKEENKRIL
P21333	1019	VASKIVGPSGAAVPCKVEPGLGADNSVVRFL
Q9P2W1	159	LKNIKAATNHVTPEEKEQVYRERQKYCKEWR
P15170	238	DDPTVNWSNERYEECKEKLVPFLKKVGFNPK
P42285	635	EESVVIYYKIRQQLAKLGKEIEEYIHKPKYC
Q13573	97	MSNALAIQVDSEGKIKYDAIARQGQSKDKVI
P0DMV8	88	LIGRKFGDPVVQSDMKHWPFQVINDGDKPKV
Q02218	860	QILLPFRKPLIIFTPKSLLRHPEARSSFDEM
Q9GZR7	24	RPKQSSCGKFQTKGIKVVGKWKEVKIDPNMF
Q7L8L6	507	FALSPGFVRLAQERTKFDLLKELYTLDGTVG
P68363	401	EAWARLDHKFDLMYAKRAFVHWYVGEGMEEG
P68431	116	LVGLFEDTNLCAIHAKRVTIMPKDIQLARRI
O43795	100	FALSDEAYRSLRDQDKDQCILITGESGAGKT
Q9NRX1	72	RPVFPPLCGDGLLSGKEETRKIPVPANRYTP
P51452	53	YVGNASVAQDIPKLQKLGITHVLNAAEGRSF
P41162	473	EPSAPEKKEDALMPPKLRLKRRWNDDPEARE
Q8N884	439	FKDKKHLDKFSSYHVKTAFFHVCTQNPQDSQ
O14715	1120	LKVCANHWITTTMNLKPLSGSDRAWMWSASD
P30153	542	RMAGDPVANVRFNVAKSLQKIGPILDNSTLQ
Q2TAY7	107	AARSLLRQTDPMIMLKQTQPERYIHLENLLA
P45973	40	VLDRRVVKGQVEYLLKWKGFSEEHNTWEPEK
P02794	125	NVNQSLLELHKLATDKNDPHLCDFIETHYLN
Q15024	122	NTLYRIFNNKSSVDLKTLCISPREHCWVLYV
O43707	521	GSLTHSRREALEKTEKQLEAIDQLHLEYAKR
P27695	103	APDILCLQETKCSENKLPAELQELPGLSHQY
P06748	215	PAKNAQKSNQNGKDSKPSSTPRSKGQESFKK
Q5VYK3	1056	EVSGETVVFQGGALGKTPDGQGLSTYKELCS
P11717	2394	PRQGKEGQENGHITTKSVKALSSLHGDDQDS
O15066	30	RCRPMNGKEKAASYDKVVDVDVKLGQVSVKN
P46778	129	QKKKEAKEKGTWVQLKRQPAPPREAHFVRTN
P02768	581	EQLKAVMDDFAAFVEKCCKADDKETCFAEEG
P51649	358	SNQFLVQRGIHDAFVKAFAEAMKKNLRVGNG
P11586	473	AAIDARIFHELTQTDKALFNRLVPSVNGVRR
P21912	67	AGDKPHMQTYEVDLNKCGPMVLDALIKIKNE
Q8NA72	538	HHPVTVQTIPQATAAKYPRTIHPESSTSASR
Q14116	106	SQPRGMAVTISVKCEKISTLSCENKIISFKE
Q92530	72	GWNNNKDLYVLRYEYKDGSRKLLVKAITVES
P09601	39	VHTQAENAEFMRNFQKGQVTRDGFKLVMASL
O75152	124	PEEEVKASQLSVQQNKLSVQSNPSPQLRSVM
O76075	308	LFTSENLKLVHIVCHKKTTHKLNCDPSRIYK
P19338	223	EEAMETTPAKGKKAAKVVPVKAKNVAEDEDE
P13995	50	NEAVVISGRKLAQQIKQEVRQEVEEWVASGN
Q9NPJ3	37	ERVLGKITLVSAAPGKVICEMKVEEEHTNAI
P25705	123	NLEPDNVGVVVFGNDKLIKEGDIVKRTGAIV
P51114	195	RVNILSDMHLRSIRTKLMLMSRNEEATKHLE
Q9UHD1	198	PIFHEGMKYWSCCRRKTSDFNTFLAQEGCTK
Q9NZR2	4468	LVTLITTLVIGLVLCKRKRRTKTIRRQPIIN
P30876	847	PTRETCQGMRHAIYDKLDDDGLIAPGVRVSG
P08754	67	QMKIIHEDGYSEDECKQYKVVVYSNTIQSII
P35998	100	QTLQSEQPLQVARCTKIINADSEDPKYIINV
P12270	1571	AIVAAKSKIAHLAGVKDQLTKENEELKQRNG
O75533	1102	AIGPHDVLATLLNNLKVQERQNRVCTTVAIA
Q9Y530	109	ENLQKSLEAMKSHCLKNGVTDLSMPRIGCGL
P27824	398	WKPPMIDNPSYQGIWKPRKIPNPDFFEDLEP
Q9BVI0	803	GRSHFRNIPVTDTRSKEEAPSYRTLNGAVEK
Q9Y2C4	355	DDYFMSRYEKKLEELKAKEQSGTQIRKPSXX
P01009	217	RDTVFALVNYIFFKGKWERPFEVKDTEEEDF
P62241	98	YNASNNELVRTKTLVKNCIVLIDSTPYRQWY
Q15424	805	HGRDSRDGWGGYGSDKRMSEGRGLPPPPRRD
P11388	735	DGLKPGQRKVLFTCFKRNDKREVKVAQLAGS
O94762	869	KRPRSQQENPESQPQKRPRPSAKPSVVAEVK
P26038	143	YAVQSKYGDFNKEVHKSGYLAGDKLLPQRVL
P68104	179	QKRYEEIVKEVSTYIKKIGYNPDTVAFVPIS
O15525	71	RRTLKNRGYAASCRVKRVTQKEELEKQKAEL
P23396	62	EIIILATRTQNVLGEKGRRIRELTAVVQKRF
P32455	544	KQLTEKMENDRVQLLKEQERTLALKLQEQEQ
P18124	53	AQKMLRKARRKLIYEKAKHYHKEYRQMYRTE
P45973	154	LMKWKDTDEADLVLAKEANVKCPQIVIAFYE
P30153	467	VDHVYAIREAATSNLKKLVEKFGKEWAHATI
O00512	844	TSLNTAPPVQRGLGRKPLDISVAGSQVHSPG
P06733	262	AASEFFRSGKYDLDFKSPDDPSRYISPDQLA
P19784	50	GNQDDYQLVRKLGRGKYSEVFEAINITNNER
Q08257	23	MRAVRVFEFGGPEVLKLRSDIAVPIPKDHQV
O00159	224	KGAPVGGHILSYLLEKSRVVHQNHGERNFHI
Q96Q11	367	DSREPDATTRVCELLKYQGEHCLLKEMQQWS
Q92878	267	KNRLKEIEHNLSKIMKLDNEIKALDSRKKQM
O14497	1069	LYVSVKEIGGLTQVNKNKKWRELATNLNVGT
P52272	221	VFVANLDYKVGWKKLKEVFSMAGVVVRADIL
P84098	80	KNTLARRKGRHMGIGKRKGTANARMPEKVTW
P30622	1026	LEKKMETSHNQCQELKARYERATSETKTKHE
Q9Y6Y1	1247	YSSESHKDYPAPKKHKLNPEYFQTRQEKLLP
Q9UQE7	1038	LRKYEAIQLTFKQVSKNFSEVFQKLVPGGKA
P15822	1792	VRPLEALSSRVNEASKQKKPILVRQVCTTEP
O94768	43	FNNFYILTSKELGRGKFAVVRQCISKSTGQE
P09038	168	AFPPGHFKDPKRLYCKNGGFFLRIHPDGRVD
Q6UB98	39	KPYGRKSKDKIASYSKTPKIERSDVSKEMKE
Q14847	128	TQDQISNIKYHEEFEKSRMGPSGGEGMEPER
Q9UNS2	281	VYSTNNPSELRNLVNKHSETFTRDNNMGLVK
Q8IWR1	304	WSRTEIGQIKNVLIPKMKISPKRMSCSWPGK
O75083	155	GEITGHNKVINSVDIKQSRPYRLATGSDDNC
P38919	198	MLVLDEADEMLNKGFKEQIYDVYRYLPPATQ
Q9Y2L1	822	KHKLADICKNLNFRHKMAQYAQRASVAFHTQ
P04637	120	GSYGFRLGFLHSGTAKSVTCTYSPALNKMFC
O60234	119	YAGSKNRLVQTAELTKVFEIRTTDDLTEAWL
Q16643	62	GEGGLQELSGHFENQKVMYGFCSVKDSQAAL
P52292	353	AVFPSLLTNPKTNIQKEATWTMSNITAGRQD
Q96RP9	175	RQMKRYNVPFLTFINKLDRMGSNPARALQQM
P29401	343	LGHASDRIIALDGDTKNSTFSEIFKKEHPDR
P07237	415	CKQLAPIWDKLGETYKDHENIVIAKMDSTAN
Q14966	1330	FNTKETRMDLQIGTEKAEKNEGRMDAEKVEK
O00299	95	IEEFLEAVLCPPRYPKLAALNPESNTAGLDI
Q99766	181	ITDKGIIALRHLRNLKYLLLSDLPGVREKEN
P12755	349	PKTDDTSSQSPAPSEKDKPSSWLRTLAGSSN
P26358	1599	LAKAIGLEIKLCMLAKARESASAKIKEEEAA
Q6YN16	49	GANIVIAAKTAQPHPKLLGTIYTAAEEIEAV
P17252	575	SLSKEAVSVCKGLMTKHPAKRLGCGPEGERD
P00568	27	FVVGGPGSGKGTQCEKIVQKYGYTHLSTGDL
O14727	679	AFSTDDRFIATCSVDKKVKIWNSMTGELVHT
P46013	1458	DPAASVTGSKRHPKTKEKAQPLEDLAGLKEL
Q00839	565	GKLNTLLQRAPQCLGKFIEIAARKKRNFILD
P17987	227	SGYALNCVVGSQGMPKRIVNAKIACLDFSLQ
P0DMV8	500	ILNVTATDKSTGKANKITITNDKGRLSKEEI
P05771	573	VAYPKSMSKEAVAICKGLMTKHPGKRLGCGP
Q9NX58	57	GDDYKNHVKCISEDQKYGGKGYEGKTHKGDI
O76021	244	NIVAVTKGLSEKLPEKWESVKLLFVKTEKSA
P08708	72	LMKRIQRGPVRGISIKLQEEERERRDNYVPE
Q9NPG3	956	SVGQATSRPVPSSAGKKMPVSQKLTLVAPPG
Q13118	135	KSLSDTAKPHIAAPFKEEEKSPVSAPKLPKA
Q04637	1000	LRGSNWVPRRGDQGPKTIDQIHKEAEMEEHR
P52747	235	GHATRVTAKSQQSGEKAFRCEYDGCGKLYTT
P09543	162	LVEPKTAWRLDCAQLKEKNQWQLSADDLKKL
Q9Y295	186	RLNSKPPNIGFKKKDKGGINLTATCPQSELD
Q2TBE0	624	GTAENQNKLFMRMASKFMGKTDGDYYTLDDM
P05787	122	DKVRFLEQQNKMLETKWSLLQQQKTARSNMD
P11362	164	MPVAPYWTSPEKMEKKLHAVPAAKTVKFKCP
P60842	381	FGRKGVAINMVTEEDKRTLRDIETFYNTSIE
P62910	67	QILMPNIGYGSNKKTKHMLPSGFRKFLVHNV
P14678	32	MRCILQDGRIFIGTFKAFDKHMNLILCDCDE
Q96RL1	428	GNSVPASQSVAALTSKRSLVLMPESSAEEIT
O95251	229	NLSADECKVRAQSRDKQIEERMLSHRQDDNN
O43633	118	MKGVTKAMGTMNRQLKLPQIQKIMMEFERQA
P02768	264	KAEFAEVSKLVTDLTKVHTECCHGDLLECAD
Q86Y56	445	FVSPEVFLKLILSTLKKTPSASGLLVLASAM
Q9H7L9	178	NEKLTMELTGDSMEVKPIMTRKLRRRPNDPV
Q6GMV3	101	PDETTLKELAETLQQKNIDHMLWLEQPENIA
P13010	565	AQEIFQDNHEDGPTAKKLKTEQGGAHFSVSS
O60381	171	SSSSKSEPAFPHHHWKEETPVRHERANSESE
P53367	146	WSLNTYKCTRQIISEKLGRGSRTVDLELEAQ
Q96GX9	94	NEKDISGPSPSKKLKKSQCTPLFMNAYTMRG
Q9BSD7	73	TRGPLSRVGLEPPPGKRECRVGQYVVDLTSF
P56270	411	VCGKMLSSAYISDHMKVHSQGPHHVCELCNK
Q8N884	411	CCENKEEKCCRKDCLKLMKYLLEQLKERFKD
P17480	635	EEQQKQYKVHLDLWVKSLSPQDRAAYKEYIS
P0CG22	219	APRNIRVNCLAPGLIKTSFSRMLWMDKEKEE
P62829	35	LPVGAVINCADNTGAKNLYIISVKGIKGRLN
P57088	221	TLFNELRIVVEHIIMKPACPLFVRRLCLQSI
P24752	338	IDFPIAPVYAASMVLKDVGLKKEDIAMWEVN
Q9NWY4	321	HKVAGQLLPLAYNLLKRNLFAEIIEEHLANR
Q02880	471	IKGIPKLDDANDAGGKHSLECTLILTEGDSA
Q14573	1589	RAFPRVTPTANQWDYKNIIEKLQDIITALEE
O75390	375	QREFALKHLPNDPMFKLVAQLYKIVPNVLLE
P12956	539	EFKELVYPPDYNPEGKVTKRKHDNEGSGSKR
P31327	875	DNMSLDEIEKLTYIDKWFLYKMRDILNMEKT
P11245	188	KEFLNSHLLPKKKHQKIYLFTLEPRTIEDFE
O14497	2020	PGLLLILGKLILLHHKHPERKQAPLTYEKEE
P42166	290	NLFISCKSSHDRCLEKSSSSSSQPEHSAMLV
P00492	83	LKGGYKFFADLLDYIKALNRNSDRSIPMTVD
Q8N163	742	RILLTLGIRLSAEQAKQLVSRVVTQNICQYR
Q9NWF9	425	DAIKKWQELSPETSGKRKKRKQMNQYSYIDF
Q9Y3F4	164	ALWCSEDKQILSADDKTVRLWDHATMTEVKS
P07741	34	FPTPGVVFRDISPVLKDPASFRAAIGLLARH
P40227	197	QDEPIDLFMIEIMEMKHKSETDTSLIRGLVL
P46379	1033	WVPIIQQDIQSQRKVKPQPPLSDAYLSGMPA
P07954	477	HIGYDKAAKIAKTAHKNGSTLKETAIELGYL
P54577	427	KEELQDRLVVVLCNLKPQKMRGVESQGMLLC
P46779	122	RMAAIRRASAILRSQKPVMVKRKRTRPTKSS
P52948	665	DEDSLVSHFYTNPIAKPIPQTPESAGNKHSN
O76021	109	DICLFTKDEPNSTPEKTEQFYRKLLNKHGIK
P11177	347	MPYAKILEDNSIPQVKDIIFAIKKTLNIXXX
P15927	139	TYVKVAGHLRSFQNKKSLVAFKIMPLEDMNE
P21953	241	LSCIEDKNPCIFFEPKILYRAAAEEVPIEPY
Q15459	80	PEFEARIRQNEINNPKFNFLNPNDPYHAYYR
Q86UV5	696	KAPEFPSYKECCSQCKILEREGEENEALHKM
Q5JTH9	265	PKIRKAAQHGVCSVLKGSEFMFEKAPAHHPA
Q01518	412	VKVQVMGKVPTISINKTDGCHAYLSKNSLDC
O14686	1690	EPGKEETEESKKRKRKPYRPGIGGFMVRQRK
Q99832	144	TQLAVNKIKEIAVTVKKADKVEQRKLLEKCA
Q2NL82	637	RFRASPLFSQHTAADKHKLQRFLTADMALVA
O14607	20	AVSLTTAAVAFGDEAKKMAEGKASRESEEES
O43719	217	DEDEIRGYKLHVEVAKFQLKGEYDASKKKKK
P10646	269	ENNFTSKQECLRACKKGFIQRISKGGLIKTK
Q9UFW8	71	SAISDHLKSKTHTKRKAEFEEQNVRKKQRPL
P07814	327	RKNPIEKNLQMWEEMKKGSQFGQSCCLRAKI
P60842	284	TLTITQAVIFINTRRKVDWLTEKMHARDFTV
Q7Z2W4	813	CSNNFDSFLHETHENKYGKGIYFAKDAIYSH
Q15149	462	SFEEIEILWSQFLKFKEMELPAKEADKNRSK
P51003	736	LSDIPALPANPIPVIKNSIKLRLNRXXXXXX
P02042	96	NLKGTFSQLSELHCDKLHVDPENFRLLGNVL
Q6ZN84	610	KQRDLEDKAFERASDKLFLLDQCEKYRRCKQ
O95619	131	HLLKLFQSDTNAMLGKKTVVSEFYDEMIFQD
P06239	335	ENGSLVDFLKTPSGIKLTINKLLDMAAQIAE
P49792	2801	MVPSFCKSEEPDSITKSISSPSVSSETMDKP
Q8N5Y2	408	PVHSRSSSPIPLTPSKEGSAVFAGFEGRRTN
Q92878	1068	MKSEHQKLEENIDNIKRNHNLALGRQKGYEE
Q32P41	490	KNQTRNPENHEDPPLKRQRTAEAFSDEKTQI
Q96BP3	444	LQNIQADPTIVCTSFKKNRFYMFTKREPEDT
P78371	154	EALLSSAVDHGSDEVKFRQDLMNIAGTTLSS
P24928	1008	IFHINPRLPSDLHPIKVVEGVKELSKKLVIV
P63244	38	TTPQFPDMILSASRDKTIIMWKLTRDETNYG
Q9H857	109	RDILIEHYKYPEGIRKYDYNPSFAIRGLHYD
O94979	806	GEPVAGHESPKIPYEKQQLPKGRPGPVAGHH
O95600	93	DFSLPQVEPVDLSFHKPKAPLQPASMLQAPI
Q8N8S7	66	RKIQDHQVVINCAIPKGLKYNQATQTFHQWR
P31327	55	SVKAQTAHIVLEDGTKMKGYSFGHPSSVAGE
P06400	279	AKQLENDTRIIEVLCKEHECNIDEVKNVYFK
Q13310	630	KVDEAVAVLQAHHAKKEAAQKVGAVAAATSX
Q09666	1184	VSLEGPEGKLKGPKFKMPEMHFKTPKISMPD
O15156	450	CHKAFAKEDHLQRHLKGQNCLEVRTRRRRKD
P63244	185	WDKLVKVWNLANCKLKTNHIGHTGYLNTVTV
Q15428	42	RERLRQLALETIDINKDPYFMKNHLGSYECK
P51149	48	FSNQYKATIGADFLTKEVMVDDRLVTMQIWD
Q9BTC0	454	PKEKMKMKPEKPSLPKCGAQAGIKISSVHKR
Q9UMS4	32	VSPVSNHVYERRLIEKYIAENGTDPINNQPL
Q8IXJ9	1302	TGRALGDQSNVTGQGKKLFGSGNVAATLQRP
Q9P0V9	220	PVIAKADTVSKTELQKFKIKLMSELVSNGVQ
P52209	38	NDHGFVVCAFNRTVSKVDDFLANEAKGTKVV
P41240	222	GDVMLGDYRGNKVAVKCIKNDATAQAFLAEA
P48163	60	PPSFNSQEIQVLRVVKNFEHLNSDFDRYLLL
P36578	175	GYKKTKEAVLLLKKLKAWNDIKKVYASQRMR
Q6PI48	382	VKAICIPEGAKYLKRKDIESIRNFAADHFNQ
Q6PCB5	774	SVRIKEEPVNVNIPEKTTALNNMDGKNVKAK
O43684	179	LRNMGYVQQRRESSLKYQTRCIRAFPNKQGY
O75643	451	RRQRKGYEEVHVPALKPKPFGSEEQLLPVEK
P61158	254	VKEFNKYDTDGSKWIKQYTGINAISKKEFSI
P49848	342	WALRDFAARLVAQICKHFSTTTNNIQSRITK
P25705	261	YVAIGQKRSTVAQLVKRLTDADAMKYTIVVS
Q96KP1	454	DTWRYKTPHRVAFVEKLTKLVLSQLPNFWKL
Q15365	115	LRLVVPATQCGSLIGKGGCKIKEIRESTGAQ
Q96CN7	131	VFFCCDMQERFRPAIKYFGDIISVGQRLLQG
P21281	48	LAVSRNYLSQPRLTYKTVSGVNGPLVILDHV
Q9H0R4	50	LRGASVIIRFVTNTTKESKQDLLERLRKLEF
Q15022	483	KLCHSRFIFNYVYHPKGARIDVSINECYDGS
P13010	238	EIYSFSESLRKLCVFKKIERHSIHWPCRLTI
P23025	63	YSATAAAATGGMANVKAAPKIIDTGGGFILE
Q96MV1	165	LSSPFVNQRWFFEALKYPKFSKAIVINGILM
Q96GD4	56	LMSRSNVQPTAAPGQKVMENSSGTPDILTRH
Q00839	635	KAEVEGKDLPEHAVLKMKGNFTLPEVAECFD
P12956	317	TFNTSTGGLLLPSDTKRSQIYGSRQIILEKE
Q92945	359	MIKKIQNDAGVRIQFKQDDGTGPEKIAHIMG
O14497	980	PEMMGLGDVKLTPATKMNNKADGTPKTESKS
P12314	335	KKKWDLEISLDSGHEKKVISSLQEDRHLEEE
O14787	182	NRPLNIMIPKFLQFFKHCSPKIRSHAIACVN
P00367	457	WLKNLNHVSYGRLTFKYERDSNYHLLMSVQE
O00299	183	LDGNELTLADCNLLPKLHIVQVVCKKYRGFT
Q68E03	155	SGDKNDDGLVEIKVDKIEELDQENEAALENG
P47756	223	PHIANIGRLVEDMENKIRSTLNEIYFGKTKD
O43257	53	DNFQDDPHAGLPQLGKRLPQFDDDADTGKKK
O94776	32	SSSNPYLVRRIEELNKTANGNVEAKVVCLFR
O15371	275	RSVYSWDIVVQRVGSKLFFDKRDNSDFDLLT
Q567U6	352	RASHTSLQARYNEAKKTLTELKTYSEKLDKE
Q15233	243	DQLDDEEGLPEKLVIKNQQFHKEREQPPRFA
O95758	257	QNIYNACCTLRIDFSKLTSLNVKYNNDKSRD
Q01469	72	ESTLKTTQFSCTLGEKFEETTADGRKTQTVC
P02786	128	GEDFPAARRLYWDDLKRKLSEKLDSTDFTGT
Q8NEZ4	2795	PIDDKLDNQCVSVEPKKKEQENKTLVLSDKH
P40429	191	RLRKQAEKNVEKKIDKYTEVLKTHGLLVXXX
P05198	143	ESLFQRTAWVFDDKYKRPGYGAYDAFKHAVS
P56192	204	VLKQQGVLALRPYLQKQPQPSPAEGRAVTNE
Q13547	89	KFLRSIRPDNMSEYSKQMQRFNVGEDCPVFD
P51531	413	ACMRRDTTLETALNSKAYKRSKRQTLREARM
P13010	144	KRHIEIFTDLSSRFSKSQLDIIIHSLKKCDI
O00571	215	YTRPTPVQKHAIPIIKEKRDLMACAQTGSGK
Q8NBU5	165	AGCRFINLQPSTLTDKWYGESQKLAAAVFSL
P48506	182	GGASKSLFFPDEAINKHPRFSTLTRNIRHRR
O75152	665	KVNVKPSVVKVVSSPKLAPKRKAVEMHAAVI
O43847	681	FTLKAFDCPETEYPVKIVNTPQGCLWYKKDN
P00492	166	RQYNPKMVKVASLLVKRTPRSVGYKPDFVGF
O60264	176	ATNVCTRFEDSPSYVKWGKLRDYQVRGLNWL
P09884	599	CVVSKPKDCIFPYAFKEVIEKKNVKVEVAAT
Q15293	86	TFDQLTPDESKERLGKIVDRIDNDGDGFVTT
P51610	813	IITTKVMTSGTGAPAKIITAVPKIATGHGQQ
P16219	129	VIMSVNNSLYLGPILKFGSKEQKQAWVTPFT
O75521	70	KDPGNEVKLKLYALYKQATEGPCNMPKPGVF
Q16698	49	QNTEALQSKFFSPLQKAMLPPNSFQGKVAFI
P23528	45	KKRKKAVLFCLSEDKKNIILEEGKEILVGDV
Q16281	154	CNTNTSNNTEEEKKTKKKDAIVVDPSSNLYY
P62993	38	DILKVLNEECDQNWYKAELNGKDGFIPKNYI
Q13428	155	PHPATGKTVANLLSGKSPRKSAEPSANTTLV
Q9P016	81	RLEKGVDVKFSIEDLKAQPKQTTCWDGVRNY
P00338	59	LADELALVDVIEDKLKGEMMDLQHGSLFLRT
P23769	403	MKKEGIQTRNRKMSNKSKKSKKGAECFEELS
P19338	646	EDGEIDGNKVTLDWAKPKGEGGFGGRGGGRG
O95453	499	SLSQPEQVKIAVNTSKYAESYRIQTYAEYMG
Q14643	412	TWVHSTNIPIDKEEEKPVMLKIGTSPVKEDK
Q6RFH5	281	KGLAGSVRGLQCHPSKPLLASCGLDRVLRIH
P15311	184	EDRIQVWHAEHRGMLKDNAMLEYLKIAQDLE
O60684	134	VINTPRVVDRFVEFLKRNENCTLQFEAAWAL
P46199	715	NMEFQVGDRIVCYEEKQIQAKTSWDPGFXXX
Q96QE3	48	TSTCKTITKYLSPLGKTRDRVFAPPKPSNIL
O15145	61	IYYFKANVFFKNYEIKNEADRTLIYITLYIS
Q13825	204	ELALACDIRVAASSAKMGLVETKLAIIPGGG
P55809	421	KYGDLANWMIPGKMVKGMGGAMDLVSSAKTK
P62318	78	IRGSKIRFLILPDMLKNAPMLKSMKNKNQGS
P34932	356	VGGATRIPAVKEKISKFFGKELSTTLNADEA
O15382	44	SSSFKAADLQLEMTQKPHKKPGPGEPLVFGK
P43490	88	KVVTKEKIQEAKDVYKEHFQDDVFNEKGWNY
O00560	119	RRAEIKQGIREVILCKDQDGKIGLRLKSIDN
O76021	276	LPIFSSFVSNWDEATKRSLLNKKKKEARRKR
P08574	315	VPLVYTIKRHKWSVLKSRKLAYRPPKXXXXX
P14618	270	RKVLGEKGKNIKIISKIENHEGVRRFDEILE
P41227	165	DLTQMADELRRHLELKEKGRHVVLGAIENKV
O14904	246	RQLAPFHEVGKHLKHKYETALKVGSTTNEAA
P41227	89	SLAVKRSHRRLGLAQKLMDQASRAMIENFNA
Q5VVW2	395	INGEKATLETPTFAQKRRRTLDMLIRSLHQD
O60925	28	FTELQAKVIDTQQKVKLADIQIEQLNRTKKH
O15381	70	FRIQVEKVFSIISSEKELKNLTELEDEHLAK
P52948	831	NRKAEVTLDGVWPTDKTSRCLIKSPDRLADI
O95757	388	ARGCALQCAILSPAFKVREFSITDLVPYSIT
P46100	241	GGNLICCDFCHNAFCKKCILRNLGRKELSTI
P06733	105	IDKLMIEMDGTENKSKFGANAILGVSLAVCK
Q99460	543	AIEDMVGYAQETQHEKILRGLAVGIALVMYG
P30405	175	KTDWLDGKHVVFGHVKEGMDVVKKIESFGSK
Q86WB0	31	KNWGAVVRSPEGTPQKIRQLIDEGIAPEEGG
Q8WUM4	620	DRVYGGLTTKVQESLKKQEGLLKNIQVSHQE
O15550	719	ATSGGQQGITLTKESKPSGNILTVPETSRHT
P18146	317	QDLKALNTSYQSQLIKPSRMRKYPNRPSKTP
O75874	236	GRFKDIFQEIYDKQYKSQFEAQKIWYEHRLI
O14920	147	ALRYLHENRIIHRDLKPENIVLQQGEQRLIH
P55884	552	TQGVVTNFEIFRMREKQVPVDVVEMKETIIA
Q12830	2860	SSSKSKKKKMISTTSKETKKDTKLYCICKTP
P78527	1074	LFKRLYSLALHPNAFKRLGASLAFNNIYREF
P58107	574	TFSGLRDTVTPGELLKAEIIDQDLYERLEHG
P02753	35	RDCRVSSFRVKENFDKARFSGTWYAMAKKDP
P78527	3248	SCKFSMKMKMIDSARKQNNFSLAMKLLKELH
Q13813	214	AAHEERVNEVNQFAAKLIQEQHPEEELIKTK
Q9UJ41	339	LKTFHKTGQEIYKQTKLFLEGMHYKRDLSIE
Q6P2Q9	983	TSEGECNVMLESRFEKMYEKIDLTLLNRLLR
P43155	166	VMIDNETLPVEYLGGKPLCMNQYYQILSSCR
O60318	787	AKINNENMTKCLQSLKEMYQDLRNKGVFCAS
Q9P0L0	180	VSLNDTETRKLMEECKRLQGEMMKLSEENRH
Q5T0F9	298	LSSRQREYKVAALSAKRAGELDRARELMRIG
Q9NY59	152	SLARVNNLFNTQARAKEIGQRIRNGAARPQI
P53582	311	IHKLFHTAPNVPHYAKNKAVGVMKSGHVFTI
Q8IW35	564	GQDKVALQKLNDAATKLQACWRGFYARNYNP
Q00987	469	KTGHLMACFTCAKKLKKRNKPCPVCRQPIQM
Q9H2W6	230	FKFPQAMRTESNLGAKVFFFKALLLTGDFSQ
Q8N3U4	622	KHLDALLRQIRNIVEKHTDTDVLEACSKTYH
P34896	158	LPDGGHLTHGFMTDKKKISATSIFFESMPYK
Q6PGQ7	141	HSSKCTNINSDSPVGKKLTIHSEKSDAACQT
O60841	968	EDEIPVLKDELIHELKQTLNAIKLEEKGVYV
Q14694	702	KRFVYEKTGGCQKLIKNIEYPVDLEISKELL
Q8TBY8	908	TNLEQWAKQQKVANEKLGNQLREQVKYIAKL
P46013	1035	HTKQQLKASLGKVGVKEELLAVGKFTRTSGE
Q13177	147	SNTVKQKYLSFTPPEKDGFPSGTPALNAKGT
P39023	115	RTFKTVFAEHISDECKRRFYKNWHKSKKKAF
P09651	144	GKIEVIEIMTDRGSGKKRGFAFVTFDDHDSV
Q8TCD5	146	TRDKTVVLGDLLIDDKDTVRGQEETPSWEHI
Q68DK7	389	ETVCKRELRSQETPEKPRSSVDTPPRLSTPQ
O15160	167	AAKDSSDPNELYVNHKVYTRHMTWIPLGNQA
P26358	891	FESPPKTQPTEDNKFKFCVSCARLAEMRQKE
Q8TAF3	323	PPPAIWVATTKSTVNKWTLKGIHNFRASGDY
Q15717	120	DANLYISGLPRTMTQKDVEDMFSRFGRIINS
Q13404	74	IYENRIYSLKIECGPKYPEAPPFVRFVTKIN
Q9H8H3	109	VTCIDPNPNFEKFLIKSIAENRHLQFERFVV
Q9Y617	33	PHSVLLEIQKELLDYKGVGISVLEMSHRSSD
Q9BTE6	34	VSCCPAELQTEGSNGKKEVLSGFQVVLEDTV
P07900	84	KLDSGKELHINLIPNKQDRTLTIVDTGIGMT
P17174	378	FTGLNPKQVEYLVNEKHIYLLPSGRINVSGL
O00330	120	SDDGILAKIVVEEGSKNIRLGSLIGLIVEEG
Q96L91	1457	EISTSAAPAARPAAAKLKASRLFQPVQYGQK
P06748	248	KTPKTPKGPSSVEDIKAKMQASIEKGGSLPK
P26358	148	SKPRTPRRSKSDGEAKPEPSPSPRITRKSTR
Q8WWW0	308	SSTTTVSEVIQGLLKKFMVVDNPQKFALFKR
P07099	131	FKTKIEGLDIHFIHVKPPQLPAGHTPKPLLM
Q8TDN6	89	TRHLMQDLRMLMPHSKADTKMDRKDKLFVIN
Q9NW64	76	VRMRFKKTEVCQTCSKLKNVCQTCLLDLEYG
P13861	135	HPKTDEQRCRLQEACKDILLFKNLDQEQLSQ
P62847	83	KTTGFGMIYDSLDYAKKNEPKHRLARHGLYE
P27348	122	ANATNPESKVFYLKMKGDYFRYLAEVACGDD
P20290	171	ADSLTSLRRLAEALPKQSVDGKAPLATGEDD
P41235	108	MYSCRFSRQCVVDKDKRNQCRYCRLKKCFRA
Q9BS26	106	DCDQHSDIAQRYRISKYPTLKLFRNGMMMKR
P14618	151	KGATLKITLDNAYMEKCDENILWLDYKNICK
Q9BX63	1015	VSWSSFNSLGQYFTGKIPKATPELGSSENSA
Q13347	141	DLRDPSQIDNNEPYMKIPCNDSKITSAVWGP
P22307	142	GSLGIKFSDRTIPTDKHVDLLINKYGLSAHP
Q9BY77	323	RARLVHPGVAEVVFVKKDDAITAYKKYNNRC
O95299	116	GKPLATDYNGNCSLEKFYDDPRSNDGNSYRL
Q13813	1093	ELGEKRKGMLEKSCKKFMLFREANELQQWIN
Q6P2Q9	2113	KETGYTYILPKNVLKKFICISDLRAQIAGYL
Q14258	332	ISTKPVYIPEVELNHKLIKGIHQSTIDLKNE
Q9BSJ5	110	LPAVGLERAATTKADKDIKNPIQPSFKMLKN
P62244	32	AEKRGKRQVLIRPCSKVIVRFLTVMMKHGYI
Q14202	502	AYKKKNTRVYPCVWCKTLCKNFEMLSHVDRN
O43747	144	MGSSEMCRDLAGEVEKLLKTSNSYLRKKAAL
P55072	112	GDVISIQPCPDVKYGKRIHVLPIDDTVEGIT
O75531	54	FDKAYVVLGQFLVLKKDEDLFREWLKDTCGA
Q7Z4V5	446	EKRVRPEEKQQAKPVKVERTRKRSEGFSMDR
Q8N328	283	SFDEFMVPYFGRHGCKQFIRGKPIRFGYKFW
P18621	27	TKSCKSRGSNLRVHFKNTRETAQAIKGMHIR
Q9Y520	622	LEPMVEKQESENSCNKEEEPVFTRQDSNRSE
Q96QR8	280	WGKFGGAFCRYADEMKEIQERQRDKLYERRG
Q8IX18	142	GSKVGYQVRFDDCSSKETAIKYMTDGCLLKH
Q8WVK7	83	AVEQKESKSRICATVKKTMNMIQKLQKQTDL
P19525	134	EQCASGVHGPEGFHYKCKMGQKEYSIGTGST
Q86V48	19	FTSYKETASSRHLRFKLQSLSRRLDELEEAT
Q13011	77	SAQKHVLHVQLNRPNKRNAMNKVFWREMVEC
O00425	475	PEAQFKAQGRIYGKIKEENFVSPKEEVKLEA
P31689	130	LEDLYNGATRKLALQKNVICDKCEGRGGKKG
Q15631	187	TFINELDSGFRLLNLKNDSLRKRYDGLKYDV
O15117	179	NEQKQAFPKLTGVKGKFMSASQDLEPKPLFP
P42167	393	SDFRMEESFSSKYVPKYVPLADVKSEKTKKG
P48634	27	KDGKKYSSLNLFDTYKGKSLEIQKPAVAPRH
Q01082	558	WMDEMKVLVLSQDYGKHLLGVEDLLQKHTLV
Q9BXW9	889	TDGSKTSSSDTLSEEKNSECDPTPSHRGQLN
P46063	313	EDFIEDIVKLINGRYKGQSGIIYCFSQKDSE
P09429	114	PSAFFLFCSEYRPKIKGEHPGLSIGDVAKKL
O95373	1013	LADQRRAAHESKMIEKHGGYKFSAPVVPSSF
P49588	930	KASEWVQQVSGLMDGKGGGKDVSAQATGKNV
P35579	1513	LNKQFRTEMEDLMSSKDDVGKSVHELEKSKR
Q7Z5J4	13	XXXMQSFRERCGFHGKQQNYQQTSQETSRLE
O14686	3563	TAKKAGREFPEADAEKLKLVTEQQSKIQKQL
O75376	1404	KFDNNSGQSAIKHNVKSLITGPSKLSRGMPP
Q96K76	1274	LSEISGIPLDDIEFAKGRGTFPCDISVLDIH
P11310	173	YCVTEPGAGSDVAGIKTKAEKKGDEYIINGQ
P20393	192	IVRINRNRCQQCRFKKCLSVGMSRDAVRFGR
Q92900	786	SGTSYLNRTEAANVEKITTKLLKAGAKPDQI
O94986	807	GSQTDQVTTSDVISKKEMAIMIEEQKCTIQQ
P07814	282	TYTSDHFETIMKYAEKLIQEGKAYVDDTPAE
O75390	450	QLIWSRALGFPLERPKSMSTEGLMKFVDSKS
O14530	122	LDRHLAILSKKHLETKFLKLNVEKAPFLCER
Q99460	146	EGIVNKMFQRCLDDHKYKQAIGIALETRRLD
Q53TQ3	512	VFDITHQTPLCEEHAKKMDNFLRGDNSRKVQ
Q5SY16	677	YVTTDYNFKLPGASEKIGAREPEEAHKEKPY
Q96HR3	77	NGVTYHTGTYQDRLTKLQDNLRQLSVLFRKL
Q8NB90	471	DALCPKREGAQNEVEKRVVASLLTLMDGIGS
O00560	124	KQGIREVILCKDQDGKIGLRLKSIDNGIFVQ
P09874	637	TGNAWHSKNFTKYPKKFYPLEIDYGQDEEAV
P31327	869	IAKAIDDNMSLDEIEKLTYIDKWFLYKMRDI
O14646	1160	LERLDAIARDAELVDKSETDLRRLGELVHNG
O60281	1374	KHNKRAKWPAIIRDGKFICSRCYRAFTNPRS
Q8IVF2	3820	MPKFKMPSFGVSAPGKSIEASVHVSAPKVEA
P06576	426	NIVGSEHYDVARGVQKILQDYKSLQDIIAIL
O75131	158	FEMEARKLDNKDLFGKSDPYLEFHKQTSDGN
P34932	257	NHFCEEFGKKYKLDIKSKIRALLRLSQECEK
Q8WWM7	106	PGAAAIGSARGQSTGKGPPQSPVFEGVYNNS
O75643	426	LEDLVFTQGSHFMANKRCQLPDGSFRRQRKG
Q9UNH7	353	LQAETSQQLCCQKFEKISESAKQELIDFKTR
Q9HAV7	100	TENLRQRSQKLVEEAKLYGIQAFCKDLLEVA
Q14978	36	FLRDNQLSEVANKFAKATGATQQDANASSLL
O94826	168	STFYQNRAAAFEQLQKWKEVAQDCTKAVELN
P15336	105	SPFENEFKKASEDDIKKMPLDLSPLATPIIR
P29558	87	HTTDQDLVKLCQPYGKIVSTKAILDKTTNKC
P13010	399	LDDLDMVAIVRYAYDKRANPQVGVAFPHIKH
Q13619	641	RTLQSLACGKARVLIKSPKGKEVEDGDKFIF
Q09472	404	QVAHCASSRQIISHWKNCTRHDCPVCLPLKN
Q9NR31	182	ELNARPMEVFMCSVLKRQGYGEGFRWLSQYI
P26640	394	PGCDHAGIATQVVVEKKLWREQGLSRHQLGR
P14618	322	FLAQKMMIGRCNRAGKPVICATQMLESMIKK
Q9UNX4	169	QALFLREKNLLVTSGKDTMVKWWDLDTQHCF
O75643	1049	KLELQKLLERVPIPVKESIEEPSAKINVLLQ
Q8IY81	214	GFLAPDKVDSKFFDPKFAFKEVEVQAKTVTE
P07996	1130	RPKTGFIRVVMYEGKKIMADSGPIYDKTYAG
O14497	1612	NRTSPSKSPFLHSGMKMQKAGPPVPASHIAP
O95347	837	ITLELEELKREHTSYKQQLEAVNEAIKSYES
P49721	37	ASNIVQMKDDHDKMFKMSEKILLLCVGEAGD
Q8IWA0	283	RESVLVEWRDATEKNKEFLPRLGATIEHISV
Q15120	134	HNDVVPTMAQGVIEYKEKFGFDPFISTNIQY
P53675	456	QQGRKQLLEKWLKEDKLECSEELGDLVKTTD
Q8WZA9	401	PGKAGSEGLQQVVGMKKSGGGDSERAAALSP
P32121	233	NVHVTNNSTKTVKKIKVSVRQYADICLFSTA
Q9UPQ9	1427	QEANMHKNGAIVAPGKTRGGSPYNQFDIIPG
P62906	78	FSVCVLGDQQHCDEAKAVDIPHMDIEALKKL
P04632	172	GKLGFEEFKYLWNNIKRWQAIYKQFDTDRSG
P32121	327	NKEVLGILVSYRVKVKLVVSRGGDVSVELPF
P13667	272	IFRKGRPYDYNGPREKYGIVDYMIEQSGPPS
P61326	16	MESDFYLRYYVGHKGKFGHEFLEFEFRPDGK
Q9UHA3	143	KQNIHLIRAPLAGKGKQLEEKMVQQLQEDVD
Q9Y5P6	195	PAVLQRIQLQPTSIEKEVFPIMAKEGQLYAM
P41091	308	EIEVRPGIVSKDSEGKLMCKPIFSKIVSLFA
P07355	204	ELIDQDARDLYDAGVKRKGTDVPKWISIMTE
P04181	362	ENADKLGIILRNELMKLPSDVVTAVRGKGLL
P17858	689	YGTKLGVKAMLWLSEKLREVYRKGRVFANAP
Q14839	964	MLGPHMLRRLKADVFKNMPSKTELIVRVELS
Q6P2Q9	1131	EHPDPNNENIVGYNNKKCWPRDARMRLMKHD
Q14978	401	NSSNKPAVTTKSPAVKPAAAPKQPVGGGQKL
P11387	280	DHEYTTKEIFRKNFFKDWRKEMTNEEKNIIT
P32969	82	LATVRTICSHVQNMIKGVTLGFRYKMRSVYA
P48739	201	DCPQMCAYKLVTIKFKWWGLQSKVENFIQKQ
P27348	115	LLDKYLIANATNPESKVFYLKMKGDYFRYLA
Q9UKD2	118	LFTNRTKEEVNEWFTKYTEMDYARAGNKAAF
Q86UP2	201	VPSKRQEALPLHQETKQESGSGKKKASSKKQ
P28288	576	WDSVQDWMDVLSGGEKQRMAMARLFYHKPQF
Q08211	1037	IHKSSVNCPFSSQDMKYPSPFFVFGEKIRTR
Q92608	51	RIQETCGDWYRGYLIKHKMLQGIFPKSFIHI
O76021	385	PIGKKTPANEKVEIQKHATGKKSPAKSPNPS
O00116	169	DTPPSVVNEDFLHDLKETNISYSQEADDRVF
O00193	174	EVEDPKNKKDAKSNYKMMFVKSSGSXXXXXX
P78527	3669	MKLSDFNDITNMLLLKMNKDSKPPGNLKECS
O95070	13	XXXMAYHSGYGAHGSKHRARAAPDPPPLFDD
P55036	98	KITFCTGIRVAHLALKHRQGKNHKMRIIAFV
Q9UHD8	381	FGDHINNENCWQPIMKFINDQYEKYLQEEVN
P19338	589	LFVKGLSEDTTEETLKESFDGSVRARIVTDR
Q86Y07	61	AFPTNKPEKDARHVVKVEYQENGPLFSELKF
P50395	142	LASSLMGLFEKRRFRKFLVYVANFDEKDPRT
Q15061	148	QWHQDSGCLYSCSDDKHIVEWNVQTCKVKCK
P62750	106	EDNNTLVFIVDVKANKHQIKQAVKKLYDIDV
Q8TAQ2	151	CLSRPNIFLCPEIEPKLLGKLKDIIKRHQGT
Q8TEQ6	535	FDINKLIRDTNSIKYKLPVHTEISWKADGKI
P18031	120	RGVVMLNRVMEKGSLKCAQYWPQKEEKEMIF
Q13618	651	CGKPTQRVLTKEPKSKEIENGHIFTVNDQFT
P26599	482	EEDLKVLFSSNGGVVKGFKFFQKDRKMALIQ
Q9C0K0	851	SSKLTRHMKTHGQIGKEVYRCDICQMPFSVY
P00505	396	FCFTGLKPEQVERLIKEFSIYMTKDGRISVA
Q9Y3I0	308	LACARIASPEGQDYLKGMAAAGNYAWVNRSS
Q02880	979	MLNGTDKTPALISDYKEYHTDTTVKFVVKMT
Q9UBK2	278	TPESPNDPKGSPFENKTIERTLSVELSGTAG
Q13459	378	YLNQHNLKIEDGEDLKHDFERLKQAMEMVGF
Q9BXY0	115	YWPRFIRHKCKQRFTKITQYLIRIRKLTLKR
Q16851	33	SQFQEVIRQELELSVKKELEKILTTASSHEF
P24752	302	NDGAAALVLMTADAAKRLNVTPLARIVAFAD
Q13642	91	ANETFVAKDNKILCNKCTTREDSPKCKGCFK
Q08257	208	GAHEVFNHREVNYIDKIKKYVGEKGIDIIIE
P60228	193	LMQNWDAAMEDLTRLKETIDNNSVSSPLQSL
Q15366	185	LSQSPPKGVTIPYRPKPSSSPVIFAGGQDRY
O15417	2086	PSEARAPHASSLTAAKRSKAKAKGKEVKKEN
Q00610	389	QGNYSEAAKVAANAPKGILRTPDTIRRFQSV
O94782	689	SKADYELYNKASNPDKVASTAFAENRNSETS
Q9UQR0	599	PLVGDISPKSSPHEVKFQMQRKSEAPSYIAV
Q13547	361	SPSNMTNQNTNEYLEKIKQRLFENLRMLPHA
Q00610	941	CDLELINVCNENSLFKSLSRYLVRRKDPELW
O43707	350	FRDYRRVHKPPKVQEKCQLEINFNTLQTKLR
Q1ED39	406	SRPASTIARPNMALGKKAADSLQQNLQRDYD
Q8TED0	36	QDTLYWNNYKTPVQIKEFGAVSKVDFSPQPP
O15091	512	TRDLMRDHKACLPDAKTQRLFFKWQQGHQLA
P49792	983	QTSTNPPLPEPGYFTKPPIAAHASRSAESKT
P10515	387	LTQVKGTGPDGRITKKDIDSFVPSKVAPAPA
Q9NWU1	261	AGFSRARALSTNSDPKLACRPFHPKRDGFVM
O14556	154	VVDNHEISVYQCKEPKQIPWRAVGSPYVVES
Q9Y5J7	55	EVKPEETTCSEHCLQKYLKMTQRISMRFQEY
O96006	80	YHLEKNHPEEFCEFVKSNTEQMREAFATAFS
P61201	157	AKNDRLWFKTNTKLGKLYLEREEYGKLQKIL
P53384	275	EVPLLGRVPLDPLIGKNCDKGQSFFIDAPDS
P10620	55	TRKVFANPEDCVAFGKGENAKKYLRTDDRVE
Q16740	211	EEIMKLKKQLYNIYAKHTKQSLQVIESAMER
P08708	44	HTNKRVCEEIAIIPSKKLRNKIAGYVTHLMK
P53992	668	GKLKNRDDRKLINTDKEKTLFQPQTGAYQTL
P48643	223	LIKVEGKVGGRLEDTKLIKGVIVDKDFSHPQ
Q9H5I1	97	QNLKCPLLLQQFSNDKHNYLSQVKKGKAITP
Q6RI45	546	TDSHGHLLLFGFGCSKYYEKIPDQMFFHTDY
P40939	66	VVRINSPNSKVNTLSKELHSEFSEVMNEIWA
Q16836	23	FMRSVSSSSTASASAKKIIVKHVTVIGGGLM
Q969S3	125	NEKNLEKGLGVDSVDKDAMNAAIQQAIKAQP
Q16656	139	TRVGQQAIVLCISPSKPNPVFKVFGAAPLEN
Q13867	42	AQNVGTTHDLLDICLKRATVQRAQHVFQHAV
P62913	154	FSIADKKRRTGCIGAKHRISKEEAMRWFQQK
Q92621	1852	VSKLQNVEQLPPDEIKELCQSVMPAGVDKIS
P55265	1115	IVNHPKVGRVSIYDSKRQSGKTKETSVNWCL
Q8IXH7	384	TWKKNKRVSINKDELKSTSKAVETVHNLCCN
Q4FZB7	428	QSMSRIPASSNSTSSKLTHINNSRVPKKLKK
P62910	50	WRKPRGIDNRVRRRFKGQILMPNIGYGSNKK
P62829	113	FEDNAGVIVNNKGEMKGSAITGPVAKECADL
Q9GZR2	273	EESMAARVSIVNQYGKCVYDKYVKPTEPVTD
P0DMV8	589	CQEVISWLDANTLAEKDEFEHKRKELEQVCN
P14866	411	CDRVFNVFCLYGNVEKVKFMKSKPGAAMVEM
Q96EE3	251	HILAIATKDVRIFTLKPVRKELTSSGGPTKF
P23368	94	LEKYIYIMGIQERNEKLFYRILQDDIESLMP
P62280	48	LPRYYKNIGLGFKTPKEAIEGTYIDKKCPFT
P51665	180	EEAEEVGVEHLLRDIKDTTVGTLSQRITNQV
P50748	726	FEKENTTTIVFRMFDKVLAPELIPSILEKFI
P13010	466	LNAVDALIDSMSLAKKDEKTDTLEDLFPTTK
P00533	1182	LDNPDYQQDFFPKEAKPNGIFKGSTAENAEY
Q15067	313	TIAIRYSAVRHQSEIKPGEPEPQILDFQTQQ
Q13435	486	RPDVVEMHDVTAQDPKLLVHLKATRNSVPVP
P52594	326	VSKVSTNKAGLQTADKYAALANLDNIFSAGQ
Q709C8	2806	VKHPADFRDIILFSFKKKNIFTKNKVQLKIS
Q9NW82	611	KTDDSNPREAILRHAKAAEDSPYWVSPAYSK
Q01433	493	HADRNTFHRFDKFNAKYNPIGESVLREIFIK
Q92614	1017	ATSMRKTFTTGMAAVKKKSLCIQMKLQVDAL
P40692	236	GNAVSRELIEIGCEDKTLAFKMNGYISNANY
P51610	288	WVPLVMDDVKVATHEKEWKCTNTLACLNLDT
O15020	602	VRAVSASALRFCNPGKEYRPCDPQLVSERVA
P60866	59	KEKNLKVKGPVRMPTKTLRITTRKTPCGEGS
P46100	568	EQEVESSSVKLNISSKDNRGGIKSKTTAKVT
P55265	645	CEFRLLSKEGPAHEPKFQYCVAVGAQTFPSV
Q8WVR3	565	RPLYLPPDKAVLSLDKIAKRECKVLVVEPVK
Q9Y4B6	701	INCVCGPDNRISSIGKFISGTPRRKLPQNPK
O43524	569	VSNMGLSESSSLGSAKHQQQSPVSQSMQTLS
Q09161	607	EVWRNHPQMIAVLVDKMIRTQIVDCAAVANW
Q9Y2X7	119	SEFIRAKYQMLAFVHKLPCRDDDGVTAKDLS
Q96S66	495	EGTPKESSTESSQSAKPVSGQDTSGNTEGSP
Q13362	45	IRDVPPADQEKLFIQKLRQCCVLFDFVSDPL
Q02241	86	TQYSFKQVFGTHTTQKELFDVVANPLVNDLI
Q03701	503	TGVNRAYPYSQTGDDKVREQIDTLFKVLHIV
O43707	122	HKINNVNKALDFIASKGVKLVSIGAEEIVDG
Q9Y6X9	273	HGHKVQTKRLSCCLYKPRMYKYTSSRFKTRA
O95050	112	WLKKEPGAYDWTPAVKFACELEGNSGRWEEK
O43707	432	KFRQKASIHEAWTDGKEAMLKHRDYETATLS
P01213	118	LKELEKSKFLPSISTKENTLSKSLEEKLRGL
P49792	1332	NQAVRIVKEPTSHDNKDICKSDAGNLNFEFQ
Q9BVT8	108	PPAPDSPQEPLVLRLKFLNDSEQVARAWPHD
Q15906	90	AEEPRRKRRVVTKAYKEPLKSLRPRKVNTPA
Q76FK4	865	NRFKIKPQFEGRAGQKLMDLQSHFGTDDRFR
Q13642	157	FPKGEDFYCVTCHETKFAKHCVKCNKAITSG
P37837	219	KSYEPLEDPGVKSVTKIYNYYKKFSYKTIVM
P07737	70	DRSSFYVNGLTLGGQKCSVIRDSLLQDGEFS
O00267	1017	GVIRSVTGGMCSVYLKDSEKVVSISSEHLEP
Q8TD57	711	DTNTSICNQYSHIADKVSEVPANTKELVSLI
O43248	241	APNAPRTRKKRCPYSKFQIRELEREFFFNVY
P11388	176	GRNGYGAKLCNIFSTKFTVETASREYKKMFK
P55884	257	HAVDAVKNADGYKLDKQHTFRVNLFTDFDKY
O00567	578	SKEEPVSSGPEEAVGKSSSKKKKKFHKASQE
P26599	45	IMSSNSASAANGNDSKKFKGDSRSAGVPSRV
Q9Y266	267	EWWSRLVSSDPEINTKKINPENSKLSDLDSE
O14578	518	LEQDLATYITECSSLKRSLEQARMEVSQEDD
O95861	245	EGKASAYVFASPGCKKWDTCAPEVILHAVGG
Q13895	154	KNPPARRTLADIIMEKLTEKQTEVETVMSEV
P23368	346	GLSEQEAQKKIWMFDKYGLLVKGRKAKIDSY
P05387	24	LAALGGNSSPSAKDIKKILDSVGIEADDDRL
P46783	59	HVMKAMQSLKSRGYVKEQFAWRHFYWYLTNE
Q9ULM3	1177	PLITAKSEDASCFSAKSVEQYYGWNIGKRRA
P22670	471	RSTLYCHYLLHCQEQKLEPVNAASFGKLIRS
Q9UK61	197	AFLMVDRYQVQTICEKGLHVGQSKITILGSP
P42704	1317	STVKSVLELIPELNEKEEAYNSLMKSYVSEK
P41252	917	GKRLKGAFKAVMTSIKQLSSEELEQFQKTGT
P31327	522	GMGGQTALNCGVELFKRGVLKEYGVKVLGTS
Q15393	1191	GDLCEQFNSMEPNKQKNVSEELDRTPPEVSK
P01215	75	AYPTPLRSKKTMLVQKNVTSESTCCVAKSYN
Q9BZE4	332	VIETSTLTEEGVIKVKTEACDRLLAHRVETK
P51828	422	AAGVPGRVHITEATLKHLDKAYEVEDGHGQQ
Q9BYG5	162	DVDILPETHRRVRLYKYGTEKPLGFYIRDGS
P42285	796	DDMGIQDQGLKKVIQKVEAFEHRMYSHPLHN
Q14690	504	LMKNPEKKYHIGDEVKCRVLLCDPEAKKLMM
P51816	694	APRKEPRPNIPLAPEKKKYRGPGKIVPKSRE
O75934	136	IENLELMSQHGCNAWKVYNENLVHMIEHAQK
P27708	186	NTGGAPRILALDCGLKYNQIRCLCQRGAEVT
Q15027	40	EAEVSELETRLEKLLKLGTGLLESGRHYLAA
P62633	152	CYRCGETGHVAINCSKTSEVNCYRCGESGHL
Q16850	266	RRRDRAHREIKDIFYKAIQKRRQSQEKIDDI
P26641	17	AAGTLYTYPENWRAFKALIAAQYSGAQVRVL
P62847	21	TIRTRKFMTNRLLQRKQMVIDVLHPGKATVP
P50402	79	LNSTRGDADMYDLPKKEDALLYQSKGYNDDY
O75521	51	MRASQKDFENSMNQVKLLKKDPGNEVKLKLY
A8MQ07	111	AVQRELAAVIALKARKSAIEQDEENNDKHVA
Q8IW45	140	VHPVLDSPNAVHEVEKWLPRLHALVVGPGLG
Q8TAQ2	453	VHAIERRALPEFFNGKNKSKTPEIYLAYRNF
A6NJV1	174	PKKKWHLLRLAPENLKTYQTFPSGKRVSPQE
Q12931	598	MAWMRNVLGSRVTNVKVTLRLDTHPAMVTVL
Q99613	712	YMAAHESDARRRMISKQFHHQLRVGERQPLL
P39748	200	FGSPVLMRHLTASEAKKLPIQEFHLSRILQE
Q9BY44	305	AVYGFMPAKATIFNLKCDPVFDFGTGPRNAA
P12270	852	LSSQIEKLEHEISHLKKKLENEVEQRHTLTR
Q16718	67	TNEKLAMVKAEPDVKKLEDQLQGGQLEEVIL
P53680	45	KLIEEVHAVVTVRDAKHTNFVEFRNFKIIYR
Q86W50	47	QHVQINLNGRVSLNFKDPEAVRALTCTLLRE
P04181	386	VRGKGLLNAIVIKETKDWDAWKVCLRLRDNG
Q9NX46	125	KDPDRGYGAGVVTVFKKLLNPKCRDVFEPAR
P55317	316	SNPSADSPLHRGVHGKTGQLEGAPAPGPAAS
O00327	263	FCRMKCNRPSVKVEDKDFPSTCSKKKADRKS
Q16854	56	LSIEGNIAVGKSTFVKLLTKTYPEWHVATEP
Q02790	287	IVKERGTVYFKEGKYKQALLQYKKIVSWLEY
P06748	150	LLSISGKRSAPGGGSKVPQKKVKLAADEDDD
Q8NDV3	294	QTEKELKSVETLLNQKRPQYIKAKENTSHHL
Q13017	1068	KLDPNLLKTIEAGIGKNPRKQTSRVPLAHPE
P02768	383	VLLLRLAKTYETTLEKCCAAADPHECYAKVF
P50238	30	ERVTSLGKDWHRPCLKCEKCGKTLTSGGHAE
P48382	541	KGAVLAQGQGDGTVSKGGRGPGSQHTKEAED
P09622	159	QNKVVHVNGYGKITGKNQVTATKADGGTQVI
Q99848	44	RGLLKPGLNVVLEGPKKAVNDVNGLKQCLAE
O43427	251	EFLQDLKELKVLVADKDLLDLHKSLVCTALR
Q8WUM4	215	FLKATRDKMKDAIIAKLANQAADYFGDAFKQ
P46100	623	VPQDKDGYKSCGLNPKLEKCGLGQENSDNEH
P35579	656	GMFRTVGQLYKEQLAKLMATLRNTNPNFVRC
A3KMH1	1843	VLSDANLSRYGIHPAKFAQILTRDPQVNAFA
A3KMH1	989	PYSTREVVNIVKHLQKFPTEGLSSVVRNVFD
P10809	364	IVTKDDAMLLKGKGDKAQIEKRIQEIIEQLD
Q9NYV4	1064	RQRQSGVVVEEPPPSKTSRKETTSGTSTEPV
P46108	253	IYARVIQKRVPNAYDKTALALEVGELVKVTK
O14617	584	QERASCILQLVKHIQKLQAKDVPVAEEVSAL
P35658	726	AHFQKELEELKARTSKACFQVGTSEEMKMLR
P31939	357	IAPGYEEEALTILSKKKNGNYCVLQMDQSYK
Q15067	198	TSNHAIVLAQLITKGKCYGLHAFIVPIREIG
O00170	210	VKEAAAKYYDAIACLKNLQMKEQPGSPEWIQ
Q9GZR1	910	QNESLSSTHHTDGLSKIRLNYSDESPEAGKM
Q16637	97	KKNTAASLQQWKVGDKCSAIWSEDGCIYPAT
O14980	124	LIIKTSSDPTCVEKEKVYIGKLNMILVQILK
P12270	1549	DRTTQEEQLRQQITEKEEKTRKAIVAAKSKI
P48047	98	VKRSIKVKSLNDITAKERFSPLTTNLINLLA
Q14152	196	AFKFCLQYTRKAEFRKLCDNLRMHLSQIQRH
P07237	103	SDLAQQYGVRGYPTIKFFRNGDTASPKEYTA
O95782	766	NNGVLFENQLLQIGVKSEFRQNLGRMYLFYG
P61289	237	SELRNQYVTLHDMILKNIEKIKRPRSSNAET
P22090	211	TNRERHPGSFDVVHVKDANGNSFATRLSNIF
P62314	44	ITGVDVSMNTHLKAVKMTLKNREPVQLETLS
O60927	59	TSDTVDNEHMGRRSSKCCCIYEKPRAFGESS
Q99590	1354	NTSSSSHSKASNAAVKLAESKVSVAVEASAD
Q13263	238	SCDTLTCRDCQLNAHKDHQYQFLEDAVRNQR
P78527	1869	RFTKLNESTFDTQITKKMGYYKILDVMYSRL
P04040	243	EAVYCKFHYKTDQGIKNLSVEDAARLSQEDP
P16284	627	IIALLIIAAKCYFLRKAKAKQMPVEMSRPAV
O95336	180	LQEREKIVAPISDSPKPPPQRVTLTLPVLNA
P07814	435	IWEYSRLNLNNTVLSKRKLTWFVNEGLVDGW
Q13126	147	ARGVCHIPMAEPFCPKTREVLIETAKKLGLR
Q14C86	24	LAHHLKQERLYVNSEKQLIQRLNADVLKTAE
Q9HCN4	111	NLFATRFDQVMKFIEKAQNMSKYVLIDTPGQ
Q02880	373	LIEVVKKKNKAGVSVKPFQVKNHIWVFINCL
Q15813	424	EEFLTAHPRYQFLCLKYGAPEDWELKTQQPL
P68104	79	KAERERGITIDISLWKFETSKYYVTIIDAPG
Q92541	397	VTGCFVRIGIGNHNSKPVYRVAEITGVVETA
Q8N806	312	IKKDTATYWPLNWRSKLCTCQDCMKMYGDLD
P27797	64	FVLSSGKFYGDEEKDKGLQTSQDARFYALSA
P53350	61	DPRSRRRYVRGRFLGKGGFAKCFEISDADTK
O00472	584	FIKLDAQRKRLSPGSKEYQNVHEEVLQEYQK
Q92585	112	GPEHGRPATHLHDTVKRNLDSATSPQNGDQQ
P41002	20	GVVHCRCAKCFCYPTKRRIRRRPRNLTILSL
P78344	170	PGQKQSTTFRRLLISKLQDEFENRTRNVDVY
Q63ZY3	234	LQEEKRQLTVQLKSQKFLGHPTAGRGRSELC
P28838	267	AKGSDEPPVFLEIHYKGSPNANEPPLVFVGK
P23381	458	AEHQARRKEVTDEIVKEFMTPRKLSFDFQXX
P35658	1149	TPSTAMGSSVPYSTAKTPHPVLTPVAANQAK
O00303	214	HLTVDTSLQNGRMSIKAYVSTLMGVPGRTMG
Q92504	310	VPKDGPVRPQNAEEEKRGLDLRVSGYLNLAA
Q2V2M9	1286	RERNKTRGKMITDSGKFSGSSPAPPSQPQGL
Q14789	1607	SLKSSKIAESTEWQEKHKELQKEYEILLQSY
O00487	264	LELAKNYNKAVEEEDKMTPEQLAIKNVGKQD
O14686	2480	PLHKPPRPQPPEVAFKAGSLAHTSLGAGGFP
O00268	929	VEKISETAQQKNFSYKDDDRYEQASDVRAQL
Q8WX92	146	VMADKELYRACAVEVKRQIWQDNQALFGDEV
O14744	490	ISSSKLYNEVRACREKDRDPEAQFEMPYVVR
Q92585	138	NGDQQNGYGDLFPGHKKTRREAPLGVAISSN
Q08426	280	ARALQYAFFAERKANKWSTPSGASWKTASAR
Q9NX58	288	RRHSEVETDSKKKKMKLPEHPEGGEPEDDEA
O43818	78	PEEEEEEELEETAQEKKLRLAKLYLEQLRQQ
Q00613	208	LISLVQSNRILGVKRKIPLMLNDSGSAHSMP
Q9UBN7	555	HSAEYVGHLRATEKMKTRELHRESSNFDSIY
P49748	382	TQFGEKIHNFGLIQEKLARMVMLQYVTESMA
Q53T59	221	IMRSKKPKKHPKVAVKAKPSPRLTIFDEEVD
P46778	43	ATYMRIYKKGDIVDIKGMGTVQKGMPHKCYH
P06744	252	SAVAKHFVALSTNTTKVKEFGIDPQNMFEFW
P41252	864	EIVVIHQDPEALKDIKSLEKYIIEELNVRKV
Q92499	432	KLSEKIMHFPTWVDLKGEDSVPDTVHHVVVP
P50395	153	RRFRKFLVYVANFDEKDPRTFEGIDPKKTTM
Q92922	739	RVREEVPLELVEAHVKKVQEAARASGKVDPT
P35237	98	GTQYLLRMANRLFGEKSCDFLSSFRDSCQKF
Q6PJT7	512	LSGHLMQTRDLVQPDKPASPKFIVTLDGVPS
Q96I24	235	KVQQAREMVLEIIREKDQADFRGVRGDFNSR
O43390	146	LERTGYTLDVTTGQRKYGGPPPDSVYSGVQP
O00268	795	PQQIQLNPLQPVPVVKPAVLPGTKALSAVSA
Q3T8J9	1132	RRPSKRRGVKASPCMKPAPVIHHPASVIFTV
O95202	463	AQVKVAEVEGEQVDNKAKLEATLQEEAAIQQ
O75152	654	QTLEKRGKAKPKVNVKPSVVKVVSSPKLAPK
Q02252	341	VGEAKKWLPELVEHAKNLRVNAGDQPGADLG
P20042	52	QPSETKEVEPEPTEDKDLEADEEDTRKKDAS
P46013	231	GELKSVPTTQCLDNSKKNESPFWKLYESVKK
Q8NBS9	113	TWNDLGDKYNSMEDAKVYVAKVDCTAHSDVC
P04083	90	AQRQQIKAAYLQETGKPLDETLKKALTGHLE
P10636	576	QTAPVPMPDLKNVKSKIGSTENLKHQPGGGK
O95696	407	GCTRRPLNIYGDVEMKNGVCRKESSVKTVRS
Q9NPJ3	27	IKAMTKARNFERVLGKITLVSAAPGKVICEM
P41227	198	KGNSPPSSGEACREEKGLAAEDSGGDSKDLS
Q9NYG2	121	PKGNATKEFIESLQLKPGQVVYKCPKCCSIK
P43034	53	DVNEELDKKYAGLLEKKWTSVIRLQKKVMEL
Q06323	24	EAQAKVDVFREDLCTKTENLLGSYFPKKISE
Q02218	943	TRIEQLSPFPFDLLLKEVQKYPNAELAWCQE
P33992	392	LLMLGDPGTAKSQLLKFVEKCSPIGVYTSGK
Q9NTJ3	679	GVATFIGLDKMAVWAKKMTEIQTPENTPRLF
Q99417	84	LAEMKEKYEAIVEENKKLKAKLAQYEPPQEE
O43747	29	IRTARTQAEEREMIQKECAAIRSSFREEDNT
P23284	192	EVVRKVESTKTDSRDKPLKDVIIADCGKIEV
O15042	902	KEKELERERERDKKDKEKLESRSKDKKEKDE
O75151	166	NYVGPERSVDVTDVTKQKDCKMKLKEFVDYY
Q9BYD2	81	GEGRKPRLHRRHRVYKLVEDTKHRPKENLEL
P01215	69	GCCFSRAYPTPLRSKKTMLVQKNVTSESTCC
Q12873	1554	PTTPEASATNSPCTSKPATPAPSEKGEGIRT
Q9NWU1	199	LVNMAAGQVSIRYKLKGPNHAVSTACTTGAH
O00148	199	FSLKNVKHFVLDECDKMLEQLDMRRDVQEIF
P05141	199	IIIYRAAYFGIYDTAKGMLPDPKNTHIVISW
O94875	998	TNRQGIFPVSYVEVVKKNTKGAEDYPDPPIP
P11766	226	CKVAGASRIIGVDINKDKFARAKEFGATECI
P11387	493	ALYFIDKLALRAGNEKEEGETADTVGCCSLR
O43570	194	FNPSYDKIFSHLQHVKYKGQEAFVPGFNIEE
P13639	571	ICLKDLEEDHACIPIKKSDPVVSYRETVSEE
Q7Z3E1	32	PSPPDDFSCQMRLSEKITPLKTCFKKKDQKR
P35232	63	IVVGEGTHFLIPWVQKPIIFDCRSRPRNVPV
Q712K3	157	VDASVMFRKWRDSKGKDKEYAEIIRKQVSAT
O95602	866	LGKDQRDFNMIDLKFKEEVNHYSNEINKACM
O60885	362	SSKVSEQLKCCSGILKEMFAKKHAAYAWPFY
Q8WWH5	223	QRLSTLMKRGEVVEAKPARPVTVYSISLQKF
Q7Z6E9	1563	TYDTKRPNEETKSVDKNPCKDREKHVLEARN
Q15695	262	DVLPEFKNVGKVIQFKVSCNLEPHLRGNVYV
Q3ZCM7	154	LGGGTGSGMGTLLLSKIREEYPDRIINTFSI
Q15257	62	DYIGFILTLNEGVKGKKLTFEYRVSEMWNEV
Q9H7E2	473	SQTINNEAFSGIKIEKHFNVNTDYQNPVRSN
O75369	657	GYNPDLVRAYGPGLEKSGCIVNNLAEFTVDP
P52434	20	LFEDIFDVKDIDPEGKKFDRVSRLHCESESF
Q8N4J0	163	MPASTFDMDKLKSTLKQFVRDWSETGKAERD
Q9H2W6	265	GHHVWVTKDELGDYLKPKYLAQVRRFVSDLX
Q9BV20	259	VVGADRVVANGDTANKVGTYQLAIVAKHHGI
Q14410	74	EILQSVYECIARTCEKLDELNIDISNIKAVG
A6NC97	294	LAWIKHHCREWVTSPKPLDKPAATVFKKEFP
P08133	483	AEIRAINEAYKEDYHKSLEDALSSDTSGHFR
Q9NZT2	283	RQLVHFAWEHFRPRCKFVWGPQDKLRRFKPS
P11388	1034	LRDFFELRLKYYGLRKEWLLGMLGAESAKLN
P55884	436	ESSAHWPIFKWSHDGKFFARMTLDTLSIYET
Q2TB10	63	ECFRSGTKQLKHILLKDVDTIFECKLCRSLF
Q6IBS0	118	ATRATVKKEFGGGHIKDELFGTVKDDLSFAG
P54578	336	PAYLTIQMVRFFYKEKESVNAKVLKDVKFPL
P05455	37	EYYFGDFNLPRDKFLKEQIKLDEGWVPLEIM
Q15181	109	YGAIPQTWEDPGHNDKHTGCCGDNDPIDVCE
O15392	110	ELTLGEFLKLDRERAKNKIAKETNNKKKEFE
O75663	251	NEISQYLPIKEAVCEKLIFPERIDPNPADSQ
Q8NEY8	322	QDCETFGMVVKMLIEKDPSLEKSIQFALRQN
P07814	288	FETIMKYAEKLIQEGKAYVDDTPAEQMKAER
P29144	186	KEELQSQVELLNSFEKKYSDPGPVYDCLVWH
O75439	472	YIYNRSPAIAAVGPIKQLPDFKQIRSNMCWL
O95140	243	NSESTLMQTEKHFFHKVSERLSRPNIFILNN
Q8N6H7	429	SGLESSEARQKFAGAKAISSDMFFGREVDAE
O43150	242	QCNFFQDGLKAVESLKPSIETLSTDLHTIKQ
Q15233	279	EYEYAMRWKALIEMEKQQQDQVDRNIKEARE
Q9H307	228	VELAQLQEEWNEHNAKIIKYIRTKTKPHLFY
P29374	28	GTDVSAKYRGAFCEAKIKTVKRLVKVKVLLK
Q03701	204	SNEYSLKPQPQDVVSKYKTLAQKLYQHEINL
Q9Y2Z0	274	GQGDVPTPKQFVADVKNLYPSSSPYTRNWDK
A0AVT1	1006	KMLYVPVMPGHAKRLKLTMHKLVKPTTEKKY
O75150	985	ECVRGRYEARQRKCPKCNAAFGAHDFHRIYI
Q9UIA9	338	DPNNYHEFCRLLARLKSNYQLGELVKVENYP
Q52LR7	15	XMSKLSFRARALDAAKPLPIYRGKDMPDLND
Q02880	1427	PSDGLDKDEYTFSPGKSKATPEKSLHDKKSQ
Q9Y6Q9	781	MSQCTSSTIPSSSQEKDPKIKTETSEEGSGD
Q14202	439	NGSVVHRLCSDSCFSKFRANKGLKTNCCDQC
P25788	110	EASNFRSNFGYNIPLKHLADRVAMYVHAYTL
Q15906	317	RDPVTDIPYATARAFKIIREAYKKYITAHGL
P19525	509	FFTDLRDGIISDIFDKKEKTLLQKLLSKKPE
O43719	104	VEDVHARTAEEPPQEKAPEPTDARKKGEKRK
Q16658	74	AVCLRSHLGRYLAADKDGNVTCEREVPGPDC
O95831	388	GVSSGKLLIKLKDGRKVETDHIVAAVGLEPN
O60814	12	XXXXMPEPAKSAPAPKKGSKKAVTKAQKKDG
O95994	116	AEQFVLLNLVYETTDKHLSPDGQYVPRIMFV
P30042	164	DGKDCKVNKEVERVLKEFHQAGKPIGLCCIA
O15212	21	QKKLQGEVEKYQQLQKDLSKSMSGRQKLEAQ
Q15835	418	ELKHRIISEPVKYPDKFSQASKDFCEALLEK
Q9BTE1	123	VHVGKNCVIGRRCVLKDCCKILDNTVLPPET
P11940	129	ALYDTFSAFGNILSCKVVCDENGSKGYGFVH
Q08257	120	EYALAADHTVYKLPEKLDFKQGAAIGIPYFT
Q29RF7	1284	RRGRRPKSESQGNATKNDDLNKPINKGRKRA
O75534	648	PFGIVGMANKGDCLQKGESVKFQLCVLGQNA
Q969X6	134	GCEDGSVKLFQITPDKIQFERNFDRQKSRIL
Q9C0J8	264	CVDWHPTKGLVVSGSKDSQQPIKFWDPKTGQ
Q92576	1668	RQAAGRSQPVTTSESKDGDSCRNGEKHMLPG
O60763	626	HEFTKLVKELEGVITKAIYKSSEEDKKEEEV
Q5T7F5	97	SRYSMYNSVSQKLMAKMGFREGEGLGKYSQG
Q96I59	124	ELKAEKIKVIGNCDAKDFPIKYKERHPLEYL
Q13619	496	HECGAAFTSKLEGMFKDMELSKDIMVHFKQH
Q02218	401	GKTKAEQFYCGDTEGKKVMSILLHGDAAFAG
Q9UPN9	951	KPEVEYDCDNLQHSKKGKTAQGLSPVDQRKC
P15559	61	NFNPIISRKDITGKLKDPANFQYPAESVLAY
P12956	392	GSSTLFSALLIKCLEKEVAALCRYTPRRNIP
Q9UIG0	335	KSKTDNSSLSSPLNPKLWCHVHLKKSLSGSP
P54577	146	LDVYRLSSVVTQHDSKKAGAEVVKQVEHPLL
Q9NXE4	414	EMWLSYLQPWRYAPDKQAPGSDSQPRCVSEK
Q14137	535	EEERQVGLRLRICHGKPVTQVTWHGRGDYLA
O00743	275	NYCYRCGNIASIMVFKDVNTREPKLFRAVPD
[truncated: 1,222 more rows]

## Sheet: independent test-neg
ID	Site	Sequence
Q9ULT8	1930	TYLQKNADAAFLRHWKLTGTNKSIRKNRNCS
Q9Y2W2	51	QRMMVRAAVLKMKDPKQIIRDMEKLDEMEFN
P46459	251	ASRVFPPEIVEQMGCKHVKGILLYGPPGCGK
P24928	796	ISQVIAVVGQQNVEGKRIPFGFKHRTLPHFI
Q9NRY4	482	WLEESVYMDIYGKHQKQIIDKAKEEFQELLL
P29350	155	SQPGDFVLSVLSDQPKAGPGSPLRVTHIKVM
Q6URK8	50	ESPYKPVHLGLGPTDKVAAIAMARIIDLVPW
P35612	470	SPRPKTTWMKADEVEKSSSGMPIRIENPNQF
O75478	14	XXMDRLGPFSNDPSDKPPCRGCSSYLMEPYI
Q14980	2040	QSTTEAQKKAAPASTKQADRRQSMAFSILNT
Q6ZXV5	238	RGKGSIPFSMLQTLVKLIVLMFSTLLLVVIR
P35968	287	LVNRDLKTQSGSEMKKFLSTLTIDGVTRSDQ
P42226	307	GVRFLLGLRFLGAPAKPPLVRADMVTEKQAR
P43897	93	AEIWLHKEAQKEGWSKAAKLQGRKTKEGLIG
Q13137	299	QTVEQMKQNETTAMKKQQELMDENFDLSKRL
O95466	706	DLSALKSKAAQKAPSKATLIEANRAKNLAIT
Q04637	577	GVPPRPEEADETWDSKEDKIHNAENIQPGEQ
Q9P104	66	AYFRCYHKVTELNNVKNVARLPKSTKKHAIG
P49750	683	KEPLADTSSNQQKNFKMQSAAFSIAADVKDV
P20810	387	LSEDFDRSECKEKPSKPTEKTEESKAAAPAP
Q9UPQ9	1051	ASWGQGGKKQMKCSLKGGNNDSWMNPLAKQF
P46821	2439	HDSEVMREWYQETHEKQQDLNIMVLASSSTV
Q9NRW7	90	TKENVDYIIQELRRPKYTIYFIYFSNVISKS
O14827	1120	IYRLKKTWAKVSKQTKALMDKLQKTVSSEGR
O60563	268	KRIWNWRACEAAKKTKADDRGTDEKTSEQTI
Q9H944	35	TVELLTRKLEMLGAEKQGTFCVDCETYHTAA
Q9Y4W6	669	TQSAYAQIVQFGMNEKVGQISFDLPRQGDMV
Q5JSL3	1806	GLSEISLRLVKLYGEKFGTENVKIIQDSDKV
Q96HW7	217	DYFSDQDPRVRTAAIKAMLQLHERGLKLHQT
O00257	191	GHKEAPSPTCPDLGAKSHPPDKWAQGAGAKG
Q5T4S7	4697	ILQKGITQNALDYMKKHIPSAKNLDADIWKK
O00330	399	KGIQEIADSVKALSKKARDGKLLPEEYQGGS
Q9NYU2	1237	SDGTSENESGFWDSFKWGFTGQKTEEVKQDK
Q5T1M5	886	SQMSGVEAAASDPSEKVKKIMNQVFQSLRRE
Q8NEZ4	301	AFCKHLGATIKCCEEKCTQMYHYPCAAGAGT
Q9UJX2	547	CAQKCCAFNDTREEGKALLRQILQLRNQGET
Q9BW27	42	WGPGEMLVCETSFNKKEKSEMVPSCPFIYII
Q9H4L4	516	AEAVKKDRLDFHQGWKGYFKMNVARQNNDSD
P14314	438	YVYRLCPFKLVSQKPKLGGSPTSLGTWGSWI
O00716	319	IRKISGLKDQTVIVVKAPPETRLEVPDSIES
Q53ET0	56	EEVMMDIGSTRLQAQKLRLAYTRSSHYGGSL
Q05GC8	408	QSHLSQHQQREDSQLKTYSSDRQAQAMLSSH
Q9H8X2	175	RYCMHQHLKVATGKWKQISKYCPLDLYSGNK
O00139	262	TIPSKDVVMVHEPKQKVDLTRYLENQTFRFD
O00257	534	PAEAQDEPAESLSEFKPFFGNIIITDVTANC
P29992	19	ESMMACCLSDEVKESKRINAEIEKQLRRDKR
P07359	483	ATSLITPKSTFLTTTKPVSLLESTKKTIPEL
P29144	983	YLAGSLTLSKTELGKKADVIPVHYYLIPPPT
O15516	70	KELGSMLPGNARKMDKSTVLQKSIDFLRKHK
Q9NTJ3	1147	LNEFMAGFYIITNKLKENYQMLTLGGDAELE
P55201	175	SNHHHHHNVSASTTPKLPEVVYRELEQDTPD
P11274	68	RFRMIYLQTLLAKEKKSYDRQRWGFRRAAQA
O75592	1462	KAVVEETSKLAECIGKTRTLLRKILSEGVDH
Q9BYT8	98	VTYENCLQALADVEVKYIVERTMLDFPQHVS
Q9Y2G0	177	KIRMSGIKGLQGVVRKTVNDELQANIWDPQH
O14802	1078	ITLGVPRIKEIINASKAISTPIITAQLDKDD
P46940	1292	DKFNVDEYSDLVTLTKPVIYISIGEIINTHT
P49641	186	VPHSHNDPGWIKTFDKYYTEQTQHILNSMVS
Q9NWX6	216	PVQAQGRLQGTLAADKNEILFSEFNINYNNE
A2RRP1	45	TEWPPETEVQPRGNQKHGASFIITKAIRDRL
Q8N4C7	276	VNNTKEKFGLAVKYKKRNPCRVLCCWCCPCC
Q9NVJ2	59	QFSEDMIPTVGFNMRKVTKGNVTIKIWDIGG
O43847	351	GHPMGKFFWGNAETLKHEPRKNNIDTHARLR
Q8NG31	2224	KESWKKTCTTQHQLPKMLEEFSLVVHHCRLL
O76003	111	KIDRLDGAHAPELTKKVQRHASSGSFLPSAN
P01023	1168	AFALAGNQDKRKEVLKSLNEEAVKKDNSVHW
P55265	196	KKGKLQKEAGTPPLWKIAVSTQAWNQHSGVV
Q15047	166	REAMAALRKSAQDVQKFMDAVNKKSSSQDLH
Q5VUA4	707	SHPHPPSPVDPYLLTKNSPPFLKSDHPVGHI
Q9H6R3	248	EYVPLVEEALKIGQHKPDKILIYNRPNMEAV
Q16891	77	ILYAKWDSHFRESVEKTIPYSDKLFEMVLGP
P49454	1179	HECQNLESEPIRNSVKERESERNQCNFKPQM
O60673	2868	KGIETVRRDSCPAVSKILERSLKLLFETRDI
Q9BR61	119	DSSPSQAMQEYIAVVKKLDPGWNPQIPEKKG
Q8NEV8	767	KSNGFGFNASTIISSKKSPRVFSRKDTSKMY
O94804	701	EHTQKKQLLDRDFVAKQKEDLELAMKRLTTD
O14904	208	ARVDFHNNLVGVKVIKAGVETTCKCHGVSGS
Q86YC2	231	INEDSVLIPPTAQPEKGVDTFLRRPNFTRAT
P08151	226	LLGMLDGREDLEREEKREPESVYETDCRWDG
Q5JSP0	535	LEPRKLSSKTRRDKEKQSCKSCGETFNSITK
P55196	857	HLSRIVQATTLLTMDKYAPDDIPNINSTCFK
Q8IWA0	237	HMDGKIRLWRNFYDDKKYTYTCLHWHHDMVM
Q99698	2146	RLQNIADTYVATQSKKQNSLGSSDTLKKGKE
O95197	266	IIDKAAFDKEFKDSYKESTDDFGSWSVHTDK
Q13564	312	ITKQTPSFWILARALKEFVAKEGQGNLPVRG
Q4L180	877	WIPWMKSKEGHLQNGKMQTKPNANFVQPGDL
Q9BYW2	1191	VKSDPLGHPNSEETVKAKIPSRQQEELPIYS
O00764	76	ELQELYEGLRLNNMNKYDYVLTGYTRDKSFL
O94986	576	RHLVSQLQNDLKDCHKKIEDLHQVKKDEKSI
P50748	1756	IQYRRSGTEAVLIAHKLNTEEYLRVIGKPAH
Q9NZB2	317	IAKDVFQHSQSRTDDKVIRFKRAIGYYSATS
Q9Y2B1	74	STLESEEWNPWEGDEKNEQQHRFKTSLQILD
Q9UKT4	221	KKNAKRNPKVDREMLKEIIARGNFRLQNIIG
Q5TGY3	772	SGPGFGEAGAEWAGDKGGGWAPHHGHPGGQA
Q13459	1758	TRELRQALQTDPAAVKLENFPIHAITGVLKQ
Q9UN37	425	SLATTRPTVNADDLLKVKKFSEDFGQESXXX
O15105	220	ESPPPPYSRYPMDFLKPTADCPDAVPSSAET
Q9BQI6	157	LIRVLEAGKANVILPKSSPSGITHVIASNAR
O00267	258	GNLRLGYWNQQMVPIKEMTDVLKVVKEVANL
O95625	949	TKFHRDYVPCKIMLEKDTLQFHNQGTQVAHA
Q9ULT8	271	PGRSTTGAPSTTADSKLSNQVSTIVSLLSTL
Q8NFU7	1326	NVMAGDDQIRFQQVVKEQLMHQRLPTLPGIS
O95352	513	AALGFDTFVVMRHGLKKPKQQGAGDLCPNHP
P18583	2340	GKNKEGNKEPILVDFKTDRKGLVAVGERAQK
Q8NF50	1788	SKLQRAFDSIVNKDHKRMFGTYFRVGFFGSK
O60437	176	VDHQVEEHNIFHNEVKAIGPHLAKDGDKEQN
Q08AH3	432	IRPIGIFSGYVDNPDKTAANIRGDFWLLGDR
Q9NQV7	375	EYGQELGIKWGSKWKKELMAGREPKPEIHPC
O60476	575	AIEKYCRVNGGFSGVKDVYSSTPTHDDVQQS
Q8N1K5	586	LTLAEERTVDLPKSPKRHHVDITKKLHPNQA
Q7Z7A4	240	IRMFNEKGTLKDLIYKAKPKDPFLKKYCNPK
O00487	94	GTGVSVEAVDPVFQAKMLDMLKQTGRPEMVV
Q6ZW49	623	GCVFAIADYPEQMSDKQLLATWKRIIQAHGG
Q8NF50	1400	GNDRFPGLNENLRWKKEQTHWRQANEKLDKT
Q8N3X6	88	EDCEPEELTDWSMDEKCSFCNLQREAVSDCI
P50213	52	IPGDGIGPEISAAVMKIFDAAKAPIQWEERN
Q13823	88	RVEPNIKWFGNTRVIKQSSLQKFQEEMDTVM
O75122	276	KGIHDADAEARVEARKTYMGLRNHFPGEAET
Q9H7H0	363	SFSQAYHPIPFSWNKKPKEEKFSMVILARGS
Q53T94	392	EWSLSNLAEKHNEKNKKDKPWFDFRKWYQIM
Q92698	531	VVLVSNYTQTLDLFEKLCRARRYLYVRLDGT
Q06330	82	FCPPPCVYLMGSGWKKKKEQMERDGCSEQES
Q9HCI7	488	VLTCRGQRCPCYSNRKACLDCICRGCQNSYM
Q8WY36	142	QKYTDMAKEYKDAFMKANPGYKWCPTTNKPV
Q5TA45	131	GEANFFTSQMIKDCMKKVVAVHLHQTVQVDD
Q5TB53	136	FNGNRIVDVNLTSEGKVKLVPNTKIQMSYSV
O15047	21	GGDGQKAPSFQWRNYKLIVDPALDPALRRPS
O15078	1285	LRRQFSGALPLAQQEKFSKTMIQLQNDKLKI
Q00688	201	EKARLEIEPEWAYGKKGQPDAKIPPNAKLTF
O14964	179	EECHRCRVQFGVMTRKHHCRACGQIFCGKCS
Q9H9L3	148	PTRSQKKSSQKKSSKKNHPQKNAPQNSTQAH
P05165	703	CVIEAMKMQNSMTAGKTGTVKSVHCQAGDTV
Q12882	1014	VDCIKMVSRTTPYEPKRGVPLSVNPVCXXXX
Q96RY7	877	AEQLYRKCKRHDLLNKFYQAAGRWQEALQVA
O60566	1037	VFDTTFQSHLNKALWKVGKLTSPGALLFQXX
O43615	237	KVFEPNEEALGVVLHKDSKWYQQWKDFKENN
Q9Y4I1	1283	ILRSQLVSQKEAIQPKDDKNTMTDSTILLED
Q07960	421	AAITLKAINPINTFTKFLLDHQGELFPSPDP
P08195	532	GSLLSLFRRLSDQRSKERSLLHGDFHAFSAG
Q96QK1	360	EDVVSLQVSLINLAMKCYPDRVDYVDKVLET
O43149	2396	LKLLVKKCSKGTGFSKTWLLRDLEILSIMLY
Q5JPB2	1478	PYIFSDAQRPSSFGSKGTFPHHDIATSVAAV
P18887	546	PPDLPVPELPDFFQGKHFFLYGEFPGDERRK
Q01433	372	ADVNVLMALIINGPIKSFCYRRLQYLSSKFQ
Q06278	733	KPERKLEYGNVDEAFKVVDQILEGEIHMGGQ
Q16513	350	LMGCQDILENVPGRSKATSVALPGWSPSETR
Q5R372	707	AHMYASQWFLTLFTAKFPLCMVFHIIDLLLC
Q16288	465	FVMINKYGRRSKFGMKGPVAVISGEEDSASP
P09132	27	QDRFICIYPAYLNNKKTIAEGRRIPISKAVE
Q6SJ93	32	DDQRTRPEVSKDTVMKQTHADTPVDHCLSGI
O14686	5396	VHSKSSQYRRLRTEWKNNVYLARSRIQGLGL
Q5VZL5	552	LRSSAEMIENTNSLGKTELFCSVNCLSAYRV
O75694	297	IAIDNSRNILYTRSEKGVIQVYDLGQDGQGM
Q9Y230	157	VVEIQIDRPATGTGSKVGKLTLKTTEMETIY
P78332	871	KDRGVTRFQENASEGKAPAEDVFKKPLPPTV
P09874	305	GALLPCEECSGQLVFKSDAYYCTGDVTAWTK
Q7Z3B3	1089	RETEAAPTSPPIVPLKSRHLVAAATAQRPTH
O43248	261	ELEREFFFNVYINKEKRLQLSRMLNLTDRQV
Q96RT8	352	HSSESMLPGSGSVPKKSTEAPFRTYQAFMWA
Q5U5X0	87	QGIHTDHNTLKLVPRKDLLVENVPYCDAPTQ
P50135	185	IIVVSGSSGWDKLWKKYGSRFPQDDLCQYIT
P08575	1159	QKLPQKNSSEGNKHHKSTPLLIHCRDGSQQT
Q9NQX3	658	LRKMQGILDPRPTIIKARLSCDVKLDPRPEY
Q96SU4	451	WYLSAFHAGRKGSVAKKPYNPILGEIFQCHW
O95822	309	TQQGLQGVELGTFLIKRVVKELQREFPHLGV
P98175	880	MLQAMGWKEGSGLGRKKQGIVTPIEAQTRVR
Q02817	615	RCHSAVDPAEYYKRCKYDTCNCQNNEDCLCA
P02751	149	SCTIANRCHEGGQSYKIGDTWRRPHETGGYM
O00186	102	SVDCFLHDFASKSENKYKAAYIYFTDFCPDN
O75132	122	LSSRNMSSRKKSPAWKHFFISPRDSTKAICM
P61129	425	DPEDDFQTDFSDDFRKIPSLFEIVVKPTVDL
P40925	121	VKIFKSQGAALDKYAKKSVKVIVVGNPANTN
Q96M86	2007	GPAGSGKTTCWHSLFKIQNRLAAMEDTSTQG
Q7LBC6	1117	TALYNIGDMVHAARGKWGIKANCPCISRQNK
Q16760	1163	EEVAAWLEHLSLCEYKDIFTRHDIRGSELLH
O14686	5415	YLARSRIQGLGLYAAKDLEKHTMVIEYIGTI
O95394	177	LHYMVYCRNTGGRYGKATIEGYYQKLSKAFV
O43719	56	LGQQPTDTPYEWDLDKKAWFPKITEDFIATY
O00499	63	VQNFNKQLTEGTRLQKDLRTYLASVKAMHEA
Q08188	127	TMALQIFSQGGISSVKLGTFILLFNPWLNVD
Q7L1W4	413	EKVREESSFSDIPDVKNDFAFLLHMVDQYDQ
Q8TEA1	44	ALGKQEAERKFETLLKHLSHPPSFTTVRVNT
P54277	350	TCYGPLPSTNSYENNKTDVSAADIVLSKTAE
Q709C8	3019	RQARLFAWADPTGTRKLTWTYAANVGEHDLL
Q9P2I0	350	CGFSRDLFIQWCQDPKNSIILTYRTTPGTLA
Q9HAV4	794	LIRTHNTLYAPEMLAKMAEPFTKALDMLDAE
Q9P013	185	LNLTGPSQPQANFKVKRRWDDDVVFKNCAKG
O43663	584	NFSINSVASTYSEFAKDPSLSDSSTVGLQRE
Q5T2R2	262	GSKENENERFAHYLEKTFKKTASLIANSCKA
P40189	679	AQWSPHTPPRHNFNSKDQMYSDGNFTDVSVV
O43924	55	VPGVEHEARVPKKILKCKAVSRELNFSSTEQ
Q02817	4906	LCKEKPSVCPLGFEVKSKMVPGRCCPFYWCE
Q9ULH0	1730	PSSSPNPTTIQNENLKSMTHKRSQRSSYTRL
P78345	245	ELLDTSFEDLSKPKRKLADGRQASVTLQPLK
O75431	108	KAKGHSLSDGLEEVQKAEMKAYMELVNNMLL
P15336	279	PSSPQPVQSEAKMRLKAALTQQHPPVTNGDT
O14776	985	AITLTSTWKEVKKIIKEDPRCIKFSSSDRKK
O60522	863	NVTFVDYGDREMVSVKNIYSISEEFLKVKAQ
O75151	412	QGAKILNGAFRSWTKKQALAEHEDELPEHFK
Q9BQF6	568	VSLNEISLLVDTTHLKRFGLWKSKDDNHSKR
P13591	161	PPTIIWKHKGRDVILKKDVRFIVLSNNYLQI
O60861	226	PQGNGTVAGFELLLQKQLKGKQMQKEMSEFI
P20340	15	XMSTGGDFGNPLRKFKLVFLGEQSVGKTSLI
O00566	376	EKRQEKMNEKIASLEKELLEKKPWQLQGEVT
Q8WV16	393	ILQDEQYLMASDMAGKIKLWDLRTTKCVRQY
O15265	868	PTKVAKVPAVNNVHMKHTGTIPGAQGLMNSS
P31327	1425	WPSQEGQNPSLSSIRKLIRDGSIDLVINLPN
Q8NFZ0	397	ETLYCIAVLLYAMREKGINISNRIHYNIFYC
Q92608	558	HDGFHDLVVLKGDSKKMEDASAYLTLPSYRH
Q6PIW4	226	ATAKFHVTPLFGNVKKENHSSAKENIGLNVF
O14827	681	LHTYRIFTTAAVVLGKLSDIYKRPFTSIPVR
P35579	356	RVISGVLQLGNIVFKKERNTDQASMPDNTAA
Q9BSJ5	29	CKKPFKRLKSHLPYCKMIGPTIPTDQKVYQS
Q14088	219	AQKSLLYRDAERQQGKVQKLEFPQEANSKTS
Q9NTI2	113	EDFKRHKADNAVNKKKTIVLRNGMWHTIMWK
Q03001	4959	KERENKLKESLEKALKYKEQVETLWPWIDKC
O60343	434	QCASESLVDEVMLTLKQAFSTAAALQSAKTQ
P12980	175	RWRQQNVNGAFAELRKLLPTHPPDRKLSKNE
P51587	531	FNASFSGHMTDPNFKKETEASESGLEIHTVC
O14686	3545	EQIGVHRKSRKALCAKQRTAKKAGREFPEAD
O00763	678	KPSSGTVQELNFRSSKNVWGYFSVAATGGLH
Q14152	1181	PGPWRPLVKPGGWREKEKAREESWGPPRESR
Q6ZRI6	489	PALPPCARECQSLPQKEGARPPSSPPMPVID
Q96PB7	270	WYMDSYTNNKIVREYKSIADFVSGAESRTYN
O00264	102	PRILMAINGKVFDVTKGRKFYGPEGPYGVFA
P56192	420	CPFCGYEEARGDQCDKCGKLINAVELKKPQC
P19174	1143	TEFVVDNGLNPVWPAKPFHFQISNPEFAFLR
P17542	311	DGAASPDSYTEEPAPKHTARSLHPAMLPAAD
O14531	94	PVLGMTPADDFCQGTKAALAGGTTMILDHVF
Q93050	369	RMQTNQTPPTYNKTNKFTYGFQNIVDAYGIG
O75419	326	LQEFLADMGLPLKQVKQKFQAMDISLKENLR
Q8IY21	1151	LGAVENAAESVSTFLKKKQETKRPPKADKEA
Q8IYT2	94	DKKLDEWHEHTAFTNKAGKIISHVRKSVNAE
O00471	305	EQLEECRKSDAEQYLKNLYDLYTRTTNLSSK
Q8N4S0	477	FTVGRICASRTRIYHKLKHFKFKLYQECCTI
Q15759	249	RIMEVVGTPSPEVLAKISSEHARTYIQSLPP
Q7Z3T8	786	ACGKVFCGVCCNRKCKLQYLEKEARVCVVCY
Q9H8P0	219	ILGMMMFIWSSAHQYKCHVILGNLRKNKAGV
P35869	544	GLFQDSKNSDLYSIMKNLGIDFEDIRHMQNE
P57772	471	DRNYADSFLPRLKVYKLKHKHGLVERAMDDY
Q5THK1	276	VLTEATPKEKECEELKSCPWLSLPGNSAISN
Q86YW0	152	YMDSRECLLFKNECRKVYQDMTHPLNDYFIS
Q6ZNL6	1269	DFSLTLRRHHCHACGKIVCRNCSRNKYPLKY
O14827	629	SDARLHKDDTDICFSKTLNSCKVPQIRYASV
O14578	758	ENMMQRHEEEAHEKGKILSEQKAMINAMDSK
O43175	226	PSTTGLLNDNTFAQCKKGVRVVNCARGGIVD
O00541	508	EARLAALEEQRMEGKKPRVMAGTLKLEDKQR
Q13303	274	IPPYSRASLKGYQWLKDKILSEEGRRQQAKL
Q14693	54	PNGNLQCSPFHVRFGKMGVLRSREKVVDIEI
Q9H8H2	669	KMEDILCVLTRDDCFKGKRWGAQKSHAVGPQ
P78509	2164	ICDPGYSGPTCKISTKNPDFLKDDFEGQLES
O60673	103	NVALGNPSSTAQHVFKVSLVSGMPFYGYHEK
O43242	440	KLQLDSPEDAEFIVAKAIRDGVIEASINHEK
O15294	852	LPEDAIVYCNFNQLYKIDPSTLQMWANILKR
O95487	1237	PLSPILHIVKDESPAKAEFFQHLIEDRTEAA
Q6ZN54	438	GCSLTEIHTLFAKHIKLDCERCQAKGFVCEL
P30260	101	AEGEQILSGGVFNKQKSHDDIVTEFGDSACF
Q9HCM2	816	LYKCGAMRESCGLCLKADPDFACGWCQGPGQ
O43795	925	THKELKRIFHLWRCKKYRDQFTDQQKLIYEE
P26358	837	DMQLSYIHSKVKVIYKAPSENWAMEGGMDPE
Q86UY8	338	DVVIVQAEKPNFFNDKRRPFRKMNEKGVLLW
O95239	129	VIPRVIQLLFKEIDKKSDFEFTLKVSYLEIY
P19525	253	KAKRSLAPRFDLPDMKETKYTVDKRFGMDFK
O14715	501	EVFLLGVVYTSHLQLKEKCNSHHSSYQPLCL
O14686	1350	SIETLVVADIDSSPSKEEEEEDDDTMQNTVV
Q96K76	608	EEQEKRQREIERNTCKIKLFCLHPTKQVMME
Q86UA1	392	ERCVISCALYEEFWIKYAKYMENHSIEGVRH
O14904	205	DLRARVDFHNNLVGVKVIKAGVETTCKCHGV
Q96QT4	1034	KAILYPHEAPSWTLAKDIVFHPYWMIFGEVY
O95819	831	IVHDDVESEPAMTPSKEGTLIVRQTQSASST
Q5R372	356	VKNSDMHLLDMESMGKSYDGRAYVITGMWNP
Q9BY77	90	REKLLQKDARFRIKGKVQDAREMLNSRKQQT
O94880	644	RMIQIQENMAEQKNIKDKLENEQEKLHVEYN
O00461	141	EELKKQHSDLEEEHRKQGEDFSRTFNDHKQK
Q9UBT2	86	SKAQVAKESVLQFYPKANIVAYHDSIMNPDY
P00451	1220	NTHNQEKKIQEEIEKKETLIQENVVLPQIHT
Q9Y5B6	369	PYSYTAYGSSDAKSQKTDNTVPFKTPSNEMT
P98175	670	MERWARSLNKQKENFKNSFQPISSLRDDERR
Q96L91	1080	EAILPKGSARVTTSVKFNAPSLLYGALRDYQ
O60716	142	ETSDDGTTRRTETTVKKVVKTVTTRTVQPVA
Q8NDT2	775	LTQLKIAQRLRLDQPKLDEVTRRIKQGSPNG
P01213	32	STTADCLSRCSLCAVKTQDGPKPINPLICSL
Q86UP3	1165	EEDVATKRSKPTEDNKFCHEQFYQCPYCNYN
Q9UNM6	350	WVQPRVLDLQQIKGMKDRLEFWCTDVKSMEM
Q5VST9	553	HGERPVTIDGYLVEKKKLGTYTWIRCHEAEW
Q14674	270	TLEHCRRFCWSRHHDKAISAVEKAHSYLRNT
P05556	134	LVLRLRSGEPQTFTLKFKRAEDYPIDLYYLM
Q8N3U4	92	NGVENMMLFEVVKMGKSAMQSVVDDWIESYK
P23025	259	HEYGPEENLEDDMYRKTCTMCGHELTYEKMX
Q8NBQ5	139	VYTSDLFATQDPQIEKTFEVNVLAHFWTTKA
Q9UHY1	113	EVQFSERKNYKLQEEKVRAVFDNLIQLEHLN
Q8IX03	787	RSGERSTRWYNLLSYKYLKKQSRELKPVGVM
Q8WUA2	405	HHCSEEKEDEDYMPIKNTNQDIYREMGFGHY
O43847	546	LQKLGPEKRIFEEIRKIEDNEFHYQEQTDPV
Q9UHG3	444	VKKPWLAYPHYKPPEKCPSIILHDRLYYLNG
Q00169	127	ETWHKPDLGTQENVHKLEPEAWKHVEAVYID
Q6W2J9	1320	KQAQPSCAPASRPPAKQQKIKENQKTDVLCA
P52888	216	EDFLNSLEKMEDGKLKVTLKYPHYFPLLKKC
Q86YV5	1032	PGSTYAVKICKAPEPKTVSYCSPSVPVHFNI
Q13423	442	VVMKDGKVIFPAPTPKNIPQGAPVKQKTVAE
O15063	636	ERRENFLHGDDGKDEKGMNLPTDQEMQEVID
P12109	53	LFFVLDTSESVALRLKPYGALVDKVKSFTKR
P21912	268	CPKGLNPGKAIAEIKKMMATYKEKKASVXXX
Q12986	919	ASSTYQRIAAISMASKITDMQLGGSVEISKL
Q15046	474	PTFICDHPQIMSPLAKWHRSKEGLTERFELF
Q08AD1	1431	CPETEEINKLTGIGPKSITKKMIEGLYKYNS
P51003	158	VKDLRAVEEAFVPVIKLCFDGIEIDILFARL
Q9UKG1	172	DKVKYEVTEDVYTSRKKQHQTMMHYFCALNT
Q0JRZ9	583	KITGDMTMSFPSGIIKVFTSNPTPAVLCFRV
Q9UHQ1	308	ASSDGHLAHIFRHAAKELFNEDVEEVTYRAL
Q49B96	19	AMNFGTKSFQPRPPDKGSFPLDHLGECKSFK
O75995	220	IEKPPVGTWLGLLNGKVGSFKFIYVDVLPEE
P04053	42	PQDIKFQDLVVFILEKKMGTTRRAFLMELAR
P13807	39	LENAVLFEVAWEVANKVGGIYTVLQTKAKVT
O60488	512	IKLKDWQEGGYTINDKPNPRGEIVIGGQNIS
Q96EY7	403	RSSFIIYDIMNELMGKRFSPKDPDDDKFFQS
P78364	840	KRYNVSCSHQFRLKRKKMKEFQEANYARVRR
P25205	133	SCFLSCVVCVEGIVTKCSLVRPKVVRSVHYC
O43615	282	ESDNAFIRASRALTDKVTDLLGGLFSKTEMS
Q05682	421	GEKVEQKIEGKWVNEKKAQEDKLQTAVLKKQ
O00233	138	KLGQSESQGPPRAFAKVNSISPGSPASIAGL
Q6PGP7	1212	SLLSRVVAQYAQRNAKGGVVAGNVAHILDSN
P98164	2690	CQCPHEGNWYLANNRKHCIVDNGERCGASSF
Q86XK2	770	QAGVLISTNSHPILRKNRIFDGFAAGIEITN
O15066	115	TGKTYTMEGIRGDPEKRGVIPNSFDHIFTHI
P47736	78	ITSIPETEPLQSPTTKVKLECNPTARIYRKH
Q01433	715	AFMLAENISHGLLLRKAPVLQYLYYLAQIGI
Q9HC38	70	ITEDSFSKPYDGKWSKTMVGFGPEDDHFVAE
Q9Y676	82	RYGSRPVWADYRRNHKGGVPPQRTRKTCIRR
O14529	13	XXXMAANVGSMFQYWKRFDLRRLQKELNSVA
P52756	181	IQGKHIAMHYSNPRPKFEDWLCNKCCLNNFR
Q96HW7	228	TAAIKAMLQLHERGLKLHQTIYNQACKLLSD
O14802	915	FIYGGDGLDPAAMEGKDEPLEFKRVLDNIKA
P04114	3202	TNPLAVLCEFISQSIKSFDRHFEKNRNNALD
O75592	2267	QTKDQYGDVVHVPNMKVEVKAVPVSQKKMSL
Q6DT37	1468	NGRPGARDKSPAPEEKGRVARGSGPQRPHSF
P48147	162	GSDWVTIKFMKVDGAKELPDVLERVKFSCMA
O14802	1107	DDDADYARLVKGRIEKTLLGEISEYIEEVFL
O43739	83	KQIAMGRKKFNMDPKKGIQFLIENDLLQSSP
P78362	216	LDYLHSKCKIIHTDIKPENILMCVDDAYVRR
O15020	1424	DDYGKDLTSVNILLKKQQMLEWEMAVREKEV
Q9UNH5	295	AGLGRTGTLIACYVMKHYRFTHAEIIAWIRI
Q9UKA4	540	TVTFKHGNLDQKNKSKNKSLMIKDSIQKFAA
Q86UE8	657	WYLPPECFVVGKEPPKISNKVDVWSVGVIFY
Q8N954	218	QDEDEYKSEDLSVLEKLQILTSYLREEHLYC
Q9P2D3	1578	TSVNLNQASGAVGSAKSLPEINKDRMHLILG
Q8TC27	678	FPEEDMGSIMERASGKTENTWLLGFLIALPI
P17858	360	RLPLMECVQMTKEVQKAMDDKRFDEATQLRG
O00411	1213	ILEASQLKETLQAVPKPGAFDLEQVKRSTYF
P02774	370	HLPEVFLSKVLEPTLKSLGECCDVEDSTTCF
O94973	856	WKQLSNPQQEVQNIFKAKHPMDTEVTKAKII
P53582	313	KLFHTAPNVPHYAKNKAVGVMKSGHVFTIEP
Q9Y2L5	1278	VILRTIGKEAFSYPQKQEPPEMELLKFFRPE
P07686	465	YLDLISYGQDWRKYYKVEPLDFGGTQKQKQL
P35658	136	AFFDVRTFSNEAKQQKRPFAYHKLLKDAGGM
Q96EV2	1152	IAKFKEPAHALAFQQKFHRHMIDLSHINVAL
O00410	637	YLPVVMGPLMKTASIKPEVALLDTQDMENMS
Q13616	664	LVLEDENANVDEVELKPDTLIKLYLGYKNKK
Q14692	1191	FKNKPKTQAKAGKVPKDRRRPAVIREPHERK
Q9HCM1	1309	RKKLRFHEVTFHSSNKMTASYEQASQETRQK
P22059	548	SKNGWTLRQEIKITSKFRGKYLSIMPLGTIH
O14646	1476	CLKEYTNPEQIKQWRKNLWIFVSKFTEFDAR
Q13769	480	HSLSASHMETTMKLLKTRVQSRLALHKQFAS
P00918	80	AFNVEFDDSQDKAVLKGGPLDGTYRLIQFHF
Q8TCF1	191	EKSKPMFFCHRWSIGKAIDFAASLARLKNDN
O14967	218	GVFEEKHAKPPDVDLKKFFTDRKTHLYTLVM
Q03001	7095	MEEMTRKQPDVDKVTKTYKRRAADPSSLQSH
O15327	720	LPVITGRREHYVVEVKLPARMFESLPLQIKE
Q9BXX2	463	SAAQNYTCLPDATYQKDIKTINHKIEDQMFP
Q9Y2Z4	281	VFGITVPLITSTTGAKLGKSAGNAVWLNRDK
P11216	254	VNTMRLWSAKAPNDFKLQDFNVGDYIEAVLD
P98171	808	GLIPHKYITLPAGTEKQVVGAGLQTAGESGS
Q15431	718	CQHKIAEMVALMEKHKHQYDKIIEERDSELG
Q86TU7	211	YLQSTQAIHDVFSQYKNTARQYAYFYKVIQT
P28331	55	SVMVEPGTTVLQACEKVGMQIPRFCYHERLS
Q14651	362	CKQFVTPADVVSGNPKLNLAFVANLFNTYPC
P15882	136	LITLYIETKAAEYIAKMTINPIYEHVGYTTL
Q8NA54	749	ERSFIHKIKHKHILAKNYFSQVPVLASFILD
O14654	665	GGRFRLYFCVDRGATKECKEAKEVKDAEIPE
P21554	61	QKFPLTSFRGSPFQEKMTAGDNPQLVPADQV
Q5T200	1593	KEERASLLSNLGPCCKALCFRRDSAIRKQLV
P33121	113	RGIQVSNNGPCLGSRKPDQPYEWLSYKQVAE
Q04637	1391	LLEILGLLCKSMGPKKVGTLWREAGLSWKEF
Q13029	486	SVVEENGEVKELHPCKYCKKVFGTHTNMRRH
O00303	154	HNESEDEVAVDMEFAKNMYELHKKVSPNELI
O95714	825	SEGMDGSADWPPPQEKECVAVATLNLLRLQL
O00203	365	QYIVLQNIATMSIQRKGMFEPYLKSFYVRST
O95625	551	KSAVQQVAQKLVQRGKKMKQPKRDAKENTEE
Q10571	1208	QNGDSELGSCCSEAVKSAMSTIDLDSLMAEH
Q00839	462	HVLCHNCAVEFNFGQKEKPYFPIPEEYTFIQ
Q07157	702	GIIRLHTIKQIIDQDKHALLDVTPNAVDRLN
Q6P2C0	13	XXXMSFPRGSQTQKIKHPIGTRKGPLEVPPP
P62081	111	AQRRILPKPTRKSRTKNKQKRPRSRTLTAVH
Q15031	582	HLFYARFFSHFCHDQKMVKHREPFHKLLAQG
P43246	741	MAEMLETASILRSATKDSLIIIDELGRGTST
Q6P0N0	949	HVTKKKPANSKGQNGKRGDADQKQTIKITAK
O15020	1629	QEKAKDELSAQAEVKKHQVLEQALADYAQTI
P35968	183	KRFVPDGNRISWDSKKGFTIPSYMISYAGMV
Q13029	1239	FESGTLRPQNFTDPSKAHVEHMQSLPEDPLE
Q6RI45	881	INLQPPKRQTRQTTRKICSSSDEENLKSLEE
P00533	806	QLMPFGCLLDYVREHKDNIGSQYLLNWCVQI
Q12882	290	GYKAAFIGIGLPEPNKDAIFQGLTQDQGFYT
P54646	399	LDALNTTKPKSLAVKKAKWHLGIRSQSKPYD
P00387	164	LVYQGKGKFAIRPDKKSNPIIRTVKSVGMIA
Q16527	118	NPNTSKFAQKYGGAEKCSRCGDSVYAAEKII
Q8N3U4	854	DDNNSADGQQEDEASKIEALHKRRNLLAAFC
P40818	1073	NHYGGLDGGHYTAYCKNAARQRWFKFDDHEV
Q6P0N0	1079	YHKSNGGIVWGNIKKKLVETDFSTPTPRRKT
Q9UI26	329	ERFIVQCMNLIKMIVKNYAYKPSKNFEDSSP
Q99570	1264	PADGNPILLTAGSDMKIRFWDLAYPERSYVV
O00411	124	MGAKDATPVPCGRWAKILEKDKRTQQMRMQR
O00411	380	PPPVNTSKLLRDVYAKDGRVSYPKLHLPLKT
Q5SYE7	453	GQRESKSSGSSHARIKSRDHLISRHAVKGDP
O94916	450	PILCTQPAGVPEILKKSLHSCSVKGEEEVFL
O75691	278	QLPWMLIGETLKNMVKSTVSYISKEHFGTFF
Q8IX90	99	EKNSMDIMKIREYFQKYGYSPRVKKNSVHEQ
Q8NHV4	484	PGKEENENRDLTAESKKIYMGKQESKDSFKQ
Q8WW35	80	EMPQLTKHLSENIKDKLKEMGFDRYKMVVQV
P17812	280	YFLRRLDLPIERQPRKMLMKWKEMADRYDRL
Q8IYT2	392	ENIRLFECMGKAEQEKLNNLRDCAIQYFMQK
O60907	406	DMCIHVCRLGCDRPVKTFQGHTNEVNAIKWD
Q9Y4X5	286	RLLKWCPAPDCHHVVKVQYPDAKPVRCKCGR
Q9HCJ5	1197	AHDGHIQFTQFIDNLKQIYKGKKKLMMLVRE
Q06945	135	MADYPDYKYRPRKKVKSGNANSSSSAAASSK
P47914	15	XMAKSKNHTTHNQSRKWHRNGIKKPRSQRYE
Q8IUR6	232	TNMYHNEKVNFHVECKDYVKKAKVKINPVQQ
Q8NBS9	321	TPSEAPVLAAEPEADKGTVLALTENNFDDTI
O75400	175	NTETKQSTWEKPDDLKTPAEQLLSKCPWKEY
O43298	22	SFRVEFPDFSSTILQKLNQQRQQGQLCDVSI
P01584	219	KNYPKKKMEKRFVFNKIEINNKLEFESAQFP
Q86UQ4	3983	HQHKQTRALSGGLKRKLSLGIAFMGMSRTVV
Q8IY18	327	EMENERHNLEARIKEKATDIKEASQKCKQKQ
P55201	1201	KSVQIAYHRALQHRSKVQGEQSSETSDSDXX
Q14746	627	LKPLFQLQSGHKDKLKQAIIQQWLEGTLSES
Q13601	303	FLKANQKKRQKMEAIKAKQAEAISKRQEERN
O43147	920	YTHFYFCYRWFLLDFKRELLYEDVFAVWEVI
P07602	37	LKECTRGSAVWCQNVKTASDCGAVKHCLQTV
P23381	96	EEDFVDPWTVQTSSAKGIDYDKLIVRFGSSK
Q06323	118	PVNCNEKIVVLLQRLKPEIKDVIEQLNLVTT
Q86UQ4	1009	HILDIIKQFNFQNISKAFAFLFKTAEVLGGI
P15336	382	SRCRQKRKVWVQSLEKKAEDLSSLNGQLQSE
Q6PL18	1197	KISQAKDDSQNAIDHKIESDTEETQDTSVDH
O14757	452	ILVDFRLSKGDGLEFKRHFLKIKGKLIDIVS
Q9Y6K5	452	AIDIILRCLHENCVHKASRVSKGGSFGRGTD
P13611	2533	GSFQDRFREFEDSTLKPNRKKPTENIIIDLD
O00139	169	RRKSNCVKEVEKLQEKREKRRLQQQELREKR
Q8TCU4	108	PPQHRYSEGERTSLEKIVPLTCHVWQQIVYQ
Q6W2J9	530	SPNEENNGKSMSLKNKALDWAIPQQRSSSCP
Q86YC2	49	RLQRAQRAEKIKHSIKKTVEEQDCLSQQDLS
Q12931	544	EQFDELTLLHLREFDKKKLISVETDIVVDHY
P36871	130	TASHNPGGPNGDFGIKFNISNGGPAPEAITD
Q9HBG6	433	DLSDMHYRVKEKIIKKFECNLLVVCANHIIL
Q15398	119	QKLKEQREKAKRGIFKVGRYRPDMPCFLLSN
O75164	355	VIDHTLPTPEAAEFLKESELPPRAGNEEECP
O95197	998	AELLIFSVPIVYEKYKTQIDHYVGIARDQTK
O14772	129	SGGYSQRLPNASALGKIFTALPLGNPIYQML
P0C0S5	80	EVLELAGNASKDLKVKRITPRHLQLAIRGDE
P13521	224	TGPNNQKRERMDEEQKLYTDDEDDIYKANNI
P04114	1635	NSHGLELNADILGTDKINSGAHKATLRIGQD
P49589	339	KASKPGEPSWPCPWGKGRPGWHIECSAMAGT
Q5VWN6	1565	NPLQPVSIENRNLDLKHLVLESSEPPFGPRN
O15056	451	HSLSKVFTGSRALEGKAKVGKLKDGARSMSR
Q9UPN3	6947	RKQPDVDRVTKTYKRKNIEPTHAPFIEKSRS
O43432	1004	ADQGPKTIEQIHKEAKIEEQEEQRKVQQLMT
Q14CX7	107	MHRPELVTKLYEAAVKKVPNSEEYHSHLFMA
Q9NU22	1693	LTEYQKNELKIYDRMKAKEFTGIDNLWGIHP
O60869	43	ILAAQRRGEDVETSKKWAAGQNKQHSITKNT
Q8IYD8	1055	HSAVNSQQNLELNSLKCINYPSEKSCLYDIP
O60716	84	FVGDADLERQKFSDLKLNGPQDHSHLLYSTI
Q05BQ5	190	NVRVEVPNTDCSLPTKVFWIAGIVKLAGYNA
P42694	185	PPPRGITSSEEYTLCKRFLEQGICRYGAQCT
O60244	510	QLKFWLGQQRCKQSIKHLPTISSETLQLSNY
O00160	677	MEPDQYQMGSTKVFVKNPESLFLLEEVRERK
Q5TKA1	120	IGFRLRNLLKLPKAHKWCIYEWFYSNIDKPL
Q8NB90	596	KKQPNLPDVKVAGLVKITLKDFLQAMNDIRP
Q99590	120	QLRETKDKKNENSFEKQVSCHENSKSCIRRK
P10275	884	PIARELHQFTFDLLIKSHMVSVDFPEMMAEI
P30838	278	KLKKSLKEFYGEDAKKSRDYGRIISARHFQR
Q7Z591	841	HGAPLEEATEKMVSMKPPGFQASLARDGHMS
P42167	13	XXXMPEFLEDPSVLTKDKLKSELVANNVTLP
P0DME0	191	SKSTKIKWKSGKDVTKRSSQTQNKASRKRQH
P08123	1248	NAGSQFEYNVEGVTSKEMATQLAFMRLLANY
Q04721	1507	DNFECQGNSKTCKYDKYCADHFKDNHCDQGC
O60673	1053	YPLTPKKSHRRKSKHKSAKKKTGKQQRTNNE
Q9NUX5	427	KLQNTSLYDSKIWTTKNQKGRKVAVHFVKNN
Q8IZT6	1766	QRKAVISLQSYFRMRKARQYYLKMYKAIIVI
Q9Y5P6	143	GQEGSILVTKVEEPSKYGVVVCEADTGRIHR
Q96F86	175	NSWSSSSRHPNQATPKKSGLKNGQMKNKDDE
O15078	1106	EERNFELETKFAELTKINLDAQKVEQMLRDE
P13611	802	LLAHGTLSVEAATVSKWSWDEDNTTSKPLES
O43295	459	KEYVNGSNLITKLQAKHDLLKQTLGEGERAE
O00429	256	IIGVVNRSQLDINNKKSVTDSIRDEYAFLQK
O43143	607	AMLSVPQCFVRPTEAKKAADEAKMRFAHIDG
Q9H6R6	108	QDTMYLQYCKVCQAYKAPRSHHCRKCNRCVM
O60832	365	MTTAVISTCDHGIVAKIKRVIMERDTYPRKW
P51587	2674	RYDTEIDRSRRSAIKKIMERDDTAAKTLVLC
Q9NYL2	401	LKDMGIVSKGHIIHFKSAIEKLTHDYINLFH
Q9Y3T9	555	CIGFPELVLPVVLQLKSFLRECKVANYCRQV
Q8IZT6	3298	SPLCCENMAQSGAISKIFVLIRSCNRSIPCM
Q5TAX3	733	STVDFKKREKGKISNKKPVKSNNMATNGCIL
Q9Y4F3	1517	HYQQIFLHEFSMAYTKYVGETLQPKTYGHSS
P23458	718	SYLEDKDLVHGNVCTKNLLLAREGIDSECGP
P49750	1401	GLWDTNDEQGLNSEFKSETAAIPSAPVLPPP
O43150	898	PPSRLPQKKPAPGADKSTPLTNKGQPRGPVD
Q9NV06	131	CTRFCGTSFFTVGDDKTVKQWKMDGPGYGDE
P42858	902	AENLHRGAHHYTGLLKLQERVLNNVVIHLLG
Q8WZ64	855	CATGDPVHSTPYLLAKKAGQSLQMEFLYHNK
O00411	859	HLVNLTGLKKREPLRKRLAFAEEVMDDILDS
Q13356	423	TAMENVESDPKTDRPKEEIRIDATTVFVDPY
O00370	764	TESQIMGELPFTIASKRIKYLGIQLTRDVKD
Q8IXH7	402	SKAVETVHNLCCNENKGASELVAELSTLYQC
Q6IQ32	914	HIMPTVHTVLKSPAFKCIHCCGVYTGNMTLA
Q16666	598	LNATESFVYEPKEQKKMFHATVATENEVFRV
Q9HA47	76	ILSQDRFYKVLTAEQKAKALKGQYNFDHPDA
O15078	2107	QVRDLKEMCEFLKKEKAEVQRKLGHVRGSGR
O95822	222	EVLQKISEAEAVHPVKNWMDMKRRVGPYRRC
P46199	108	VWIGMTIEELARAMEKNTDYVYEALLNTDID
Q9Y6J0	493	NLTNGGILELMMRYLKAMGHKFLVRWPPGLA
Q4KMQ2	822	RYRDFRYPPGHPQEYKHNIYYWHVIAAKLAF
Q8WYB5	466	SRGEIIDFSKHYRPRKKVSQKQSCTSHVLAT
Q14573	102	VVLLQKLQHAAQMEQKQNDTENKKVHGDVVK
Q86WB0	488	QPAETDSMSLSEKSRKVFRIFRQWESLCSCX
O15056	655	PYHVPFIRDVAIDTVKTGMGGKAGNKGAVGI
Q9Y376	216	EFLEQHYDRFFSEYEKLLHSENYVTKRQSLK
P21675	1535	MAVPDSWPFHHPVNKKFVPDYYKVIVNPMDL
Q05516	57	SQEFHAHRTVLACTSKMFEILFHRNSQHYTL
O14733	18	ASSLEQKLSRLEAKLKQENREARRRIDLNLD
P41240	53	IVAVTKDPNWYKAKNKVGREGIIPANYVQKR
P21359	63	KYKFSLVISGLTTILKNVNNMRIFGEAAEKN
Q96FX7	197	IPSPWEAVGHAWDALKVEGGRFCSFSPCIEQ
Q9Y2R4	322	IDLASVEWLVVDESDKLFEDGKTGFRDQLAS
P98153	183	EWDQPERSFGWKDQRKLWVGYQYVITGRNRS
O00748	545	LKAHRLQFWKKALPQKIQELEEPEERHTELX
O94762	931	ANVVVKCLTPFYKEGKFASKELFKGFARHLS
O00507	704	AVYLCDREACFKWYSKLMGDEPDLDPDINKD
Q8N201	197	EALCSLLRRDASINFKAKGNSLVSVLACNLL
Q99798	57	YIHYDLLEKNINIVRKRLNRPLTLSEKIVYG
Q5VW32	266	AYAYCYHGETLLASDKCGEAIRSLQEAEKLY
P48552	1051	PSEKGPIKWVITDAEKNEYEKDSPRLTKTNP
Q9P2E3	458	QNSKRLLYGSLVCMSKDNFETFLFATVSNRE
O00566	612	KLLEKSSVDQAGKYSKTVASEKLKQLTKTGK
Q5VW36	654	AEVVCIRSTWNALSPKLSCDTRPLILKTLSE
Q9P2N6	493	HMGSEPRDQDAEKKKKPRDVARRDLAFEVPE
P02786	241	ATVTGKLVHANFGTKKDFEDLYTPVNGSIVI
Q9Y4A5	1852	TLLVEHAPHHIHDNNKNRNSKLRRLMTFAWP
O14974	755	QEEKKESETSREDEYKQKYSRTYDETYQRYR
P41229	188	LVQCNTRPFDNEEKDKEYKPHSIPLRQSVQP
Q9UPY3	1541	GFWNPSEENCGVDTGKQSISYDLHTEQCIAD
O95202	274	ELAKFLQDTIEEMALKNKAAKGSATKDFSVF
P51790	112	KCKDRERHRRINSKKKESAWEMTKSLYDAWS
O15350	620	GPDEWADFGFDLPDCKARKQPIKEEFTEAEI
Q9Y6R4	1518	LGTAAYMAPEVITRAKGEGHGRAADIWSLGC
P21580	354	INLVDDYFELVQHEYKKWQENSEQGRREGHA
P21399	587	KEPLGVNAKGQQVFLKDIWPTRDEIQAVERQ
A2VDJ0	375	GIIEDVKKTTHTPTLKACLFSSVAQGYFRMD
O94986	1432	CNLQRLLENSEHQSIKHVGSKETHLEFQFGD
O94986	936	ILPGKELEEKIHSLQKELELKNEEVPVVIRA
Q8NFC6	2894	RKYPVETTLKMKDDSKTDTGIVTVEQSPSSS
Q5TZJ5	1326	PKKAVSPVSPLQHWPKTSGASSHHHHCPRHC
Q86VV8	1054	QMNSETKTQEILDALKLSTEDILTLKITHMA
P01857	253	RDELTKNQVSLTCLVKGFYPSDIAVEWESNG
P24941	250	DYKPSFPKWARQDFSKVVPPLDEDGRSLLSQ
P26232	407	FLETNVPLLVLIEAAKSGNEKEVKEYAQVFR
Q86TB3	1976	AYGTRNNDELIQRNYKLAAQECYVQNTARYY
P46459	462	AAQSTAMNRHIKASTKVEVDMEKAESLQVTR
Q08AD1	486	NNSHVSKHIRKNLSFKPINGEEEAESIEEEL
Q96JC1	498	ENNHCHIEESEHVLKKAHKYSELIILYEKKG
Q53T59	69	SAKHRPEDVVQFLVSKKYSEIEEFYQKLSSR
P09913	76	KHLKGQNEAALECLRKAEELIQQEHADQAEI
P38432	555	VEYAVTQESKITVFWKELIDPRLIIESPSNT
Q9BUI4	185	DPGPPPPAPTLVINEKDMYLVPKLSLIGKGK
O15350	303	RSFEGRICACPGRDRKADEDHYREQQALNES
Q4LE39	658	NKLDKEKDKDEKYSPKNCKLRRLSKPPFQTN
O95714	4441	KRSRSKGGLAGPDGTKSVFGQMCAKMSSFGP
Q15596	259	DLQSCLICVARRVPMKERPVLPSSESFTTRQ
O14827	243	IVQDYICSPHAESMRKRNQIVFTMVEAESEY
Q7Z478	1324	RLLSIDGWIYFQAPVKIAVIFKQLRVLIDSV
O15254	519	SVADCLDSAVALAAYKWLVCYLLRETYQKLN
O00178	200	LDNGRGFARQKLFRHKHEIESGRTSSVGNDI
O14757	38	VQLAVNRVTEEAVAVKIVDMKRAVDCPENIK
O14976	1217	AEMRKQDLAKDTDPLKLKLLDWIEGKERNIR
P12755	294	ANWRAYILLSQDYTGKEEQARLGRCLDDVKE
Q96SD1	575	LSSQERNSGDITSLDKADYRPTIKENIPASL
P57678	563	SVARLVIVHPEVTVKKMCSLAVVNLGTHKFL
P10636	460	VTSRTGSSGAKEMKLKGADGKTKIATPRGAA
Q8NHP6	28	ISETRRRFEAEYVTDKSDKYDARDVERLQQD
O15479	127	TRKSGSLVQFLLYKYKIKKSVTKGEMLKIVG
O00443	1672	FLGGVTLPLKDFNLSKETVKWYQLTAATYLX
P25391	2218	SIHVARFGNIGSLSVKEMSSNQKSPTKTSKS
Q69YH5	653	LLRHDPDLHMHQGYDKYDVSEFCSYIKSSSS
Q6ZNA4	15	XMSQWTPEYNELYTLKVDMKSEIPSDAPKTQ
Q13439	2180	DVSLFGEPTEFEYLRKVLFEYMMGRETKTMA
O60566	452	EKRAEMQKQIEEMEKKLKEIQTTQQERTGDQ
Q8WV41	239	KANPHPFACSVEDPTKQTKFKGIKSYISYKL
O15078	1829	SLTDNLNDLNNELQKKQKAYNKILREKEEID
Q9UBU7	457	DDIRQNFTQLPLHKNKQECILDISEHTLSEN
Q5CZC0	244	LMDREERRQREHTRRKLTLRRKIEEEWKTKE
P02790	178	QGDREWFWDLATGTMKERSWPAVGNCSSALR
O60318	879	YLNACLLHCYFSQIRKDALRALNFAYTVSTQ
O75496	13	XXXMNPSMKQKQEEIKENIKNSSVPRRTLKM
P11055	612	KNKDPLNETVVGLYQKSSNRLLAHLYATFAT
Q6UXH8	79	GELTTCYRKKCCKGYKFVLGQCIPEDYDVCA
Q03001	1956	DLEACKNARRWLSFCKFQPSTVHDYRQEEDV
O60566	357	PYVEETARQPVMTPCKIEPSINHILSTRKPG
O43847	385	MRYYSSHYMTLVVQSKETLDTLEKWVTEIFS
O60488	231	LLDISCVKHIIYVDNKAINKAEYPEGFEIHS
Q9P2D1	1569	DTPRVRKQTRLYSAVKEDELMEFSDLESDSE
Q02338	274	KMWEELPEVVRKDYGKKYFDEKIAKMETYCS
Q16531	92	LFILTAKYNACILEYKQSGESIDIITRAHGN
Q5JY65	619	ELQLREFDRCRKLYEKFLEFGPENCTSWIKF
Q96ST2	783	WNVEMESSRFQATSKKGISRLDKQMRKFTDI
P13667	407	YALPLVGHRKVSNDAKRYTRRPLVVVYYSVD
P23141	553	KLKDKEVAFWTNLFAKKAVEKPPQTEHIELX
P30622	946	AEIMKMSGDNSSQLTKMNDELRLKERDVEEL
Q13797	413	IYHGDAGGIVPQYSMKLSGQKINPVLRMFGQ
P02751	30	QCLGTAVPSTGASKSKRQAQQMVQPQSPVAV
O43660	237	GSADRTIKIWDLASGKLKLSLTGHISTVRGV
Q08AF3	666	AQNFRTEDGDWYGKAKFITQTARDGPGVLWI
Q9UK61	904	CPSVPIEHGFRRQQSKSNNVEETEIHWKLIP
Q08752	79	KPLHFKGCPFHRIIKKFMIQGGDFSNQNGTG
P23458	213	SHYAMMKKMQLPELPKDISYKRYIPETLNKS
O95208	323	ALEESRRDTVKIPKKKEHGSLPQQTTLLDLM
P35240	124	LVQEITQHLFFLQVKKQILDEKIYCPPEASV
Q9H981	587	VITRPKDMDPRLIAWKGGAVLACLDTTQELW
P35612	430	PVPALRQHAQKQQKEKTRWLNTPNTYLRVNV
O14976	78	GREYALKRLLSNEEEKNRAIIQEVCFMKKLS
P23497	142	SDVNMQEYPDLIHIYKGFENVIHDKLPLQES
Q96HC4	485	CYEKFFAPECGRCQRKILGEVISALKQTWHV
Q5SRE5	1060	LEIYYVVKGSLDQSLKDTLKKFSIEKRFAYW
Q8WXH0	6468	SWHVPDSPSCPEHHYKQMEGDRNVPPVPPAS
P08581	665	STFSYVDPVITSISPKYGPMAGGTLLTLTGN
O60566	370	PCKIEPSINHILSTRKPGKEEGDPLQRVQSH
P04114	47	LENVSLVCPKDATRFKHLRKYTYNYEAESSS
Q12882	63	NCFNCEKLENNFDDIKHTTLGERGALREAMR
P08581	1198	GFGLQVAKGMKYLASKKFVHRDLAARNCMLD
O00444	512	SISPNRDFQGHPDLQKDTSKNAWTDTKVKKN
Q92540	829	MPVKQPYYLQTQDPIKLFEPSLQPPVMQQQP
O75376	2278	LEDIIRKALMGSFDDKVEDHGVVMSQPMGVV
Q9C0D2	668	LSPNKYQPIQPIQTSKLEQDHFQVARQNHFP
P42229	384	VKATIISEQQAKSLLKNENTRNECSGEILNN
O75132	279	DEPAENLAEKSLPLPKSTSGSRRRSAVWKHF
Q14644	806	EQEHAQYKRDKFKKTKYGSQEHPIGDKSFQN
P09496	136	LEALDANSRKQEAEWKEKAIKELEEWYARQD
Q15052	218	NGRTGWFPSNYVREIKSSERPLSPKAVKGFE
O15144	158	VIHYRDDETMYVESKKDRVTVVFSTVFKDDD
Q92540	1047	IGTPDNRDRRTADRWKTDKPAMGGFGIDYLS
Q9P2J5	957	KNYPPWQHTTLSVLRKHFEANNGKLPDNKVI
O14727	820	SWSADGARIMVAAKNKIFLFDIHTSGLLGEI
Q9NZJ5	893	SSPKVYLYIQMQLCRKENLKDWMNGRCTIEE
O94759	141	AFGDIVFTGLSQKVKKYVRVSQDTPSSVIYH
O00203	224	MAFEEVCPDRIDLIHKNYRKLCNLLVDVEEW
Q6N043	322	HEGDVQEEQKTHTTFKCFSCLKILKNNIRFM
Q8NCM8	1422	QLQRCQKSLNEFLEEKRSAFPRFYFIGDDDL
O43283	509	EMREKELIKREQAVEKKYPGTYKRHPVRPII
O60884	204	CNGEGEVINEKDRCKKCEGKKVIKEVKILEV
P42704	280	PGPDTYLALLNAYAEKGDIDHVKQTLEKVEK
O43795	241	ERDFSRYNYLSLDSAKVNGVDDAANFRTVRN
Q9H8H3	34	LYLLNFLGLWSWICKKWFPYFLVRFTVIYNE
O75151	27	LPYDVTRFMIECDACKDWFHGSCVGVEEEEA
P51687	502	AWRLWQLKAPVPAGQKELNIVCKAVDDGYNV
P10515	396	DGRITKKDIDSFVPSKVAPAPAAVVPPTGPG
Q4LE39	1213	GDKDPDLKEPSNRLPKVYKWSFQMSDLENMT
O15479	250	GEEHSVFGEPWKLITKDLVQEKYLEYKQVPS
Q8IVH2	378	LQAMMAHLHMRPSEPKPFSQPLNPVPGSSSF
Q96QE3	1446	SEHGLDNKIYPKNTKKKRVDLPKCDSGCAET
Q63HN8	2944	QGYFASFAKAYETVCKRQDKEFFGLRDYYSL
Q96BP3	172	MKVFDVVNFDMINMLKLGYFPGQCEWIYCPG
P22681	778	GPEESENEDDGYDVPKPPVPAVLARRTLSDI
A0A0A0MRX7	342	QLFPHRARIEIKNKFKREEKTNGWRIDKAFQ
Q16760	796	NNKRDEHPEKCRSRTKNMMWYGVLGTKELLH
O75586	208	VQLKPGEKPVPVDQTKKEAEPIPETVKPEEK
Q6IQ32	65	NTSWGDVSLWEPSGKKVRYRTKPYCCGLCKY
P22059	405	LDEQYKHQLEETKKEKRTRIPYKPNYSLNLW
O14936	705	TKQEQQASCTWFGKKKKQYKDKYLAKHNAVF
Q15477	199	LTIPPGFKKGMDFAPKDCPTPAPGLLSLSCM
P09038	219	VVSIKGVCANRYLAMKEDGRLLASKCVTDEC
P15822	2276	STAQSDYNRKTLSPGKARQRAARDENDTIPS
Q8IWG1	774	CITMITYIKPWIFSSKQQFIATADYYGTLHI
P18031	39	RHEASDFPCRVAKLPKNKNRNRYRDVSPFDH
Q8WVM8	558	QNLPVTRILDNLMEMKSNPETDDYRYFDPKM
P54687	180	TFIGTEPSLGVKKPTKALLFVLLSPVGPYFS
O60294	401	VSQFHLLSRDCDSEWKGSQIGSCGTGVQWDG
P08684	96	VLAITDPDMIKTVLVKECYSVFTNRRPFGPV
Q9NYL2	456	VFGFHLKPGTGPQDCKWKMYMEMDGDEIAIT
Q9Y2R5	16	MSVVRSSVHARWIVGKVIGTKMQKTAKVRVT
P11308	434	PSDLPYMGSYHAHPQKMNFVAPHPPALPVTS
Q13813	969	QSCRQQVAPTDDETGKELVLALYDYQEKSPR
Q32P44	402	LSVWDCSRGMKLAEIKSTNDSVLAVGFNPRD
Q92794	751	MLDFRSDQFVIIRREKLIQDHMAKLQLNLRP
P23497	487	LRRGSGSQPQEPENKKCSCVMCFPKGVPRSQ
O95373	750	ECHAAKLLEVIILQCKGRGIDQCIPLFVEAA
Q99755	452	YAERFQRFMCNTVFKKIPLKPSPSKKFRSGS
Q8IYD8	855	VKQTHIKPTKIVSLKKKVSKEIKKDQLKKEN
O60524	768	EYEEVRKDQDSVGEMKDEGEETLNYPDTTID
Q9HB58	276	DPEEPQEVSSTPSDKKGKKRKRCIWSTPKRR
O94966	25	PRRGPPGLEDTTSKKKQKDRANQESKDGDPR
Q9GZT3	97	HIIDGVKVQVHTRRPKLPQTSDDEKKDFXXX
Q9UKG1	153	NDHDAAINRYSRLSKKRENDKVKYEVTEDVY
O00329	920	GQLFHIDFGHFLGNFKTKFGINRERVPFILT
Q8N4P6	546	AYAIIQELMLPRDPIKAKLREDEAMAFFPXX
O43570	334	VVVVSIWLFRRKSIKKGDNKGVIYKPATKME
Q8WW22	215	AKVIREKKIIEVHVEKGMKDGQKILFHGEGD
O00443	1271	IMLRSTGHMFHIDFGKFLGHAQMFGSFKRDR
P13051	268	LWGSYAQKKGSAIDRKRHHVLQTAHPSPLSV
Q7Z3B3	311	SRARRLQKRLQVVQAKQVERHIQHQLGGFLE
Q2KHM9	238	QKELSSCIHKIEEVTKKDRLEEALDPDEERR
Q9Y2F5	1750	ASGHAAVGGPQENSVKILDTMYPELSARART
Q8NI36	104	FSALKRRFYVTTCVGKSFHTYDVQKLSLVAV
P46199	88	KEEGPWKSQLSSTKSKKVVEVWIGMTIEELA
O00429	10	XXXXXXMEALIPVINKLQDVFNTVGADIIQL
Q9H4L7	760	EKQEQLYLGLFNRLKKSINNLEKNTEMCNVM
P59282	139	SKYTGTHKERFDESGKGKGIAGREEMTDNTG
P19525	256	RSLAPRFDLPDMKETKYTVDKRFGMDFKEIE
P25391	332	TVSSGNTCEACNCHNKAKDCYYDESVAKQKK
P35226	232	RNGPLPLKYRVRPTCKRMKISHQRDGLTNAG
P20908	1797	IRALVDGCATKKGYQKTVLEIDTPKVEQVPI
Q02817	1180	PRCPKDRPIYEEDLKKCVTADKCGCYVEDTH
O60281	2436	RNLLIVFKRCCNSQVKETSEQEGAKNDVKDS
O60934	156	NNWTEECTHLVMVSVKVTIKTICALICGRPI
Q8N7H5	290	QEEEMDYAPDDVYDYKIAREYNWNVKNKASK
O60264	179	VCTRFEDSPSYVKWGKLRDYQVRGLNWLISL
Q4G0P3	4729	GTGWLYALHGTSELPKAVANIYREVPCKTPY
Q709C8	2106	VKIEKDDSVRPNMTLKAMITDPEVVFVASLT
O75030	140	NPTKYHIQQAQRQQVKQYLSTTLANKHANQV
P46736	204	RDFWSSSQHISIEGQKEEERYERIEIPIHIV
Q96GG9	108	LALDPASISVLIIAWKFRAATQCEFSKQEFM
O43169	107	IGDIHPSDLKPESGSKDPSKNDTCKSCWAYW
Q9NQX4	614	PFGSMITVKSAKQVIKPNSKHFRTTVGSKFR
O94966	463	MEHVTPKPETHLASPKPTCMVPPMPHSPVSG
Q8NCM8	609	FVIPAKIQQVANIAQKFCKQAIILKQVAHFY
Q9UBU7	248	YLQLTNMPFINYSIQKPCSPFDVDKPSSMQK
P15336	97	VGLFNELASPFENEFKKASEDDIKKMPLDLS
Q76I76	186	PVSVQAMWSALQSLHKACEVARAHNYYPGSL
Q9NV88	170	LWKNKDIQRLLPSPLKDAVEVSTWRRCYTMQ
O00294	332	DRGMYPSYFLHLDTEKKVFLLAGRKRKRSKT
P46059	245	GNIMGKVAKCIGFAIKNRFRHRSKAFPKREH
Q8IY21	969	HVGRQAGFPKDYLQVKQSYKVRLVLYGERYN
Q8NFA0	894	VVDLFHGQLRSQVKCKTCGHISVRFDPFNFL
Q9NZJ4	3571	LFIPNDFFKKLEQLIKPKNHVTFMTSWVEFL
O14646	1343	SSKRRKARAKKNKAMKSIKVKEEIKSDSSPL
Q86XR8	265	TPCVPNARRIKKKKSKPPEKKSSRNYFGAQP
Q9UJU2	27	GGDPELCATDEMIPFKDEGDPQKEKIFAEIS
P62701	211	TNRERHPGSFDVVHVKDANGNSFATRLSNIF
Q9NYL2	272	ISILESMSNDTSLPDKCNSFLHNKAEWRCEI
Q9BS26	345	YVFGDFKDVLIPGKLKQFVFDLHSGKLHREF
O14529	373	AQSDYEEIKTELSILKAMKLASSTCSLPQGM
P54886	199	AAQILVTNLDFHDEQKRRNLNGTLHELLRMN
Q96T76	608	SDVIAVCQSLRQMAEKCQQDPESCWYFHQTA
P42694	1131	HSGSTNKQQQSPPKGKSLHHTQNDHFQNDGI
O14976	682	IQFHTGFVPRNATTVKFAKYDLDACDIQEKY
P54707	52	NCLELKKKNHKEEFQKELHLDDHKLSNRELE
Q15389	428	GKQSSLILHGADFSTKDADNDNCMCKCALML
P33992	583	VKCGPRLSAEAAEKLKNRYIIMRSGARQHER
O00151	273	PMCDKCGTGIVGVFVKLRDRHRHPECYVCTD
P13591	307	KAGEQDATIHLKVFAKPKITYVENQTAMELE
P13674	260	LKYFEYIMAKEKDVNKSASDDQSDQKTTPKK
P00558	41	NVPMKNNQITNNQRIKAAVPSIKFCLDNGAK
Q96LR5	58	GKISSKTAAKLSTSAKRIQKELAEITLDPPP
Q86V48	902	VERNSHAPPAETIRWKSHSAPSEVGFSDARH
P06737	206	EKSRPEFMLPVHFYGKVEHTNTGTKWIDTQV
P16885	379	PDGKPVIYHGWTRTTKIKFDDVVQAIKDHAF
Q8WYB5	1266	GTKRGLSKWRQNKERKTGFKLNLYTPPETPM
P30626	165	TNGKITFDDYIACCVKLRALTDSFRRRDTAQ
Q9NZR2	3633	DCADGSDEMDCVTECKEDQFRCKNKAHCIPI
P12883	526	IDFGMDLQACIDLIEKPMGIMSILEEECMFP
O75533	741	SVLKPLWKGIRQHRGKGLAAFLKAIGYLIPL
Q9Y4E6	210	ISDMQDTEPIFEEESKPIYCQNCQSISFCAF
Q6Y7W6	1162	NTANNLDVPTFVSFLKEVESPYEVHDYIRAY
Q9BX63	201	KVDSGKTVKLNSPLEKINSFSPQKPPGHCSR
O95104	777	SIPNSTIAGINEDTTKDLSIGNPIPTVVSGA
Q6TFL3	593	VAGCVLIKQPEGMLDKFSWSELCAVLQENVD
Q15047	364	KSGQLIKTEWEGTWWKSRVEEVDGSLVRILF
Q13573	452	WRGGKDMAQSIYRPSKNLDKDMYGDDLEARI
Q9P2F8	842	KFSFITLGAKKKEKVKPRKDAHLFSIGAIMW
O14686	1688	DVEPGKEETEESKKRKRKPYRPGIGGFMVRQ
P29218	129	NKKIEFGVVYSCVEGKMYTARKGKGAFCNGQ
P21439	84	SGLPLMMIVFGEMTDKFVDTAGNFSFPVNFS
Q6VN20	78	YNYIGLSQGNLRVHYKGHGKNHKDAASVRAT
Q6PGP7	1113	EYKQGKTDVAKTLLFKCSILKEPTTESLQAL
Q01813	737	ISKRNVIFQPVAELKKQTDFEHRIPKEQWWL
O00370	32	GLNSPIKRHRLASWIKSQDPSVCCIQETHLT
O95696	931	MWISTDAAASVLEPLKVVWAKCSGYPSYPAL
P56524	559	LPGQKEAHAQAGVQVKQEPIESDEEEAEPPR
Q9HCM1	1616	ESSPRKLHKDKRQENKHKTFLPVKGNTEKSN
P19174	969	SELVVYCRPVPFDEEKIGTERACYRDMSSFP
O75344	306	NELKKLASCYRDYVDKEKEMWHRMFAPCGDG
Q8WXG9	5487	TAGAAINNSARFAQIKILESDESQSLVYFSV
Q9H5I1	392	SGDISSDSIDHSPAKKRVRTVCKCGAVTCRG
Q52LJ0	26	TMEGDVLDTLEALGYKGPLLEEQALTKAAEG
O60293	314	FELKPLRQKLTLPGDKNRLKKVKDGAKPLSL
O75891	415	EEGECSIDYVEMAVNKRTVRMPHQLFIGGEF
Q7Z333	1132	TTNGQGCTDYVSEVVKKGAEGIEEHTRPRSI
O95786	798	IQTHEKFIRDSQEKPKPVPDKENKKLLCRKC
P14209	152	AVAGAISSFIAYQKKKLCFKENAEQGEVDME
P05362	66	SCDQPKLLGIETPLPKKELLLPGNNRKVYEL
Q6ISB3	318	VFSEDKNRDEQLKYWKYWHSRQHTAKQRVLD
P20248	201	LREMEVKCKPKVGYMKKQPDITNSMRAILVD
O15083	77	MYLSDHEGVASTTYPKGTMTLGRATNRAVYG
O60826	558	VFKDAKKDDAVRKAYKYLAALHENCSQLIQT
Q15067	29	FNPELLTHILDGSPEKTRRRREIENMILNDP
P09960	127	KSSALQWLTPEQTSGKEHPYLFSQCQAIHCR
Q13630	108	MNDNVLHSAFEVGARKVVSCLSTCIFPDKTT
Q9UJW0	100	TRATSISTQLPDDPAKTTMKKAYYLACGFCR
O15228	286	EVFDTYLVPISISYDKILEETLYVYELLGVP
Q9UFC0	587	DEEGNVWLYDVSNILKQPPLLPAALQAPTQI
P0CG38	367	VICQLLSDYKEKQMLKISSENSNPEQDLKLT
Q92499	223	NGKDLGLAFEIPPHMKNQALFPACVLKNAEL
Q9P2E3	1501	CQRTCQNRCVHSQCKKKCGELCSPCVEPCVW
P46013	1724	DLAGFIELFQTPSHTKESMTNEKTTKVSYRA
P21675	237	LLPSVTELFPEFRPGKVLRFLRLFGPGKNVP
Q8IWI9	1095	CTCLKRKVVLVKGGSKTKHFQRKAAHRDPVF
O95714	3048	VPIPRQITALSSYVVKKVAVHSGGRHATALT
Q9NR48	2460	LAQIFKEICDGIISYKDSSRQALAAPLLNLP
P08581	700	GNSRHISIGGKTCTLKSVSNSILECYTPAQT
O43167	263	ASQSRYSKRRIWRSVKLKDYKLVGDQEDHGS
Q13905	582	SMFYQTPQNEHIYQQKNKLLMEVYGFSDSFS
O00418	218	PPKQVDIMQMCIIELKDRPGKPLFHLEHYIE
Q15058	426	DECHPHYASQTTVYEKLAAPLLERAFEGFNT
P13674	150	LRLQDTYNLDTDTISKGNLPGVKHKSFLTAE
Q13613	464	TSLAMLMLDSYYRTIKGFETLVEKEWISFGH
Q9Y4C4	986	QEWPGLHYTVHILCSKCLKRGSPNPHAFPGE
Q6ISB3	227	PDSTYSESFKDAATEKFRSASVGAEEYMYDQ
P16591	245	SQITSLVTEEIVNVHKEIQMSVEQIDPSTEY
Q6ZWT7	140	QYSADFSGPMMIITQKITSLACEIHDGMFRK
Q99708	640	LASVLQLNPCRTGKIKSLQNNQDVSFENIQW
Q9NNW7	449	LEFTVAGRDASQCYVKMVCLREPPQLVLGLH
O14628	245	NLHRRNISNTGEKPFKCQECGKSFQMLSFLT
Q08188	497	SIIGKLKVAGMLAVGKEVNLVLLLKNLSRDT
Q9UMN6	522	PEDSPTVAPKSTTFLKNIRQFIMPVVSARSS
P21359	686	AGCSGTPPICRQAQTKLEVALYMFLWNPDTE
Q96JB1	194	WKRMSAKFNYIIEQIKGPSCKAVINVLNVAH
P04114	3057	QPFEITASTNNEGNLKVRFPLRLTGKIDFLN
Q86V15	655	YAKDGFKKFYKYEECKYEGCVYSKATNHFHC
Q9BRV8	119	IMSKYRKQMLQLMVAKKAVDAEPVLKAHQSH
Q4KMQ2	575	VNYYSSCFYIAFFKGKFVGYPGDPVYWLGKY
O15084	970	VDENGYTPALACAPNKDVADCLALILATMMP
O75928	324	KMKGIRNPDHSRALIKEKLTADPDSEIATTS
O96006	121	GQDALAVKAGHGYDSKKQQELTAAVLGLICE
Q92878	409	KNFHKLVRERQEGEAKTANQLMNDFAEKETL
P0DN37	82	FTHPNGTGDKSIYGEKFDDENLIRKHTGSGI
P10071	436	SAVSSTGDPMHNKRSKIKPDEDLPSPGARGQ
O60673	1536	GEGQSGLAVLKELLQKRQQKAQNANTTQDPL
Q9Y2L8	337	PSQKRDLDAITDISPKQSTHGERGHRCSDCG
P11388	606	SLPEFEEWKSSTPNHKKWKVKYYKGLGTSTS
P82933	253	EEFVQRFRRSVTLESKKQLIEPVQYDEQGMA
O00160	770	FLGKRERVDFADSVTKYDRRFKPIKRDLILT
P18031	36	QDIRHEASDFPCRVAKLPKNKNRNRYRDVSP
Q6T4R5	1155	SVNLRSINKSEEVKQKEENNTDLPYLEESTL
Q8N9R8	129	NRYGLKRWQIGEIASKIGQLYYHYYLRTSET
Q9Y6Y1	89	WNTNEEIAAYLITFEKHEEWLTTSPKTRPQN
P25440	176	DIVLMAQTLEKIFLQKVASMPQEEQELVVTI
P48634	960	PPRRAGPIKKPPPPTKVEELPPKPLEQGDET
P21127	531	MNYVEHDLKSLMETMKQPFLPGEVKTLMIQL
P17030	142	FCQKSALIVHQHTHSKGKSYDCDKCGKSFSK
O75663	102	CAEEWQESRTEGEHSKEVIKPYDWTYTTDYK
Q12772	1067	QLLEHSLRRRTTQSTKHGEVDAWPGQRERAT
Q5SRE5	470	VSGKSTAKKVYSFLDKMSFYNELYKHKPHDV
P06396	341	LKSEDCFILDHGKDGKIFVWKGKQANTEERK
P04183	148	FGAILNLVPLAESVVKLTAVCMECFREAAYT
Q7Z4S6	206	TTRTVNTESEMMQCLKLGALSRTTASTQMNV
Q9NXR8	398	IEWFHYGCVGLTEAPKGKWYCPQCTAAMKRR
Q02224	624	DLSYSLESIEDPKQMKQTLFDAETVALDAKR
P42336	1054	FMKQMNDAHHGGWTTKMDWIFHTIKQHALNX
P07205	146	KGQDPSGKKIKAEPDKIEAFRASLSKLGDVY
Q12815	53	CAVDQENQDPRRWVQKPPLNIQRPLVDSAGP
Q86VI3	1169	TLAEKFPDATDSEVYKVVGNLLYYRFLNPAV
Q8WXG9	5939	VLSHIFCARYSMFAAKLLTHMMAASLGTQIL
P22314	97	GLGVEIAKNIILGGVKAVTLHDQGTAQWADL
P46821	375	NVPENLKNPEPNIKMKRSIEEACFTLQYLNK
O14548	59	KLTSDSTVYDYAGKNKVPELQKFFQKADGVP
Q96GX9	225	MCECYDYLFDIAVSMKKVGLDPSQLPVGENG
Q15269	188	AERWDNLIYYALGGHKDAIVACFFESNSLDL
P50851	2744	DLLRTLEGPENCLKPKLIQASREGHCVIFYE
P42345	1395	IVLLGERAAKCRAYAKALHYKELEFQKGPTP
Q92802	135	SKAFIGPIYKPPEKKKRNEGRNEAHVLNGIN
Q12882	647	FPDNIVIASIMCSYNKNDWTELAKKSEDSGA
Q15008	239	VYVSMIALERPDLREKVIKGAEILEVLHSLP
P07954	230	HDALDAKSKEFAQIIKIGRTHTQDAVPLTLG
Q08881	67	KGSIELSRIKCVEIVKSDISIPCHYKYPFQV
P46100	1640	VCPLNTALNWMNEFEKWQEGLKDDEKLEVSE
O00479	14	XXMPKRKAKGDAKGDKAKVKDEPQRRSARLS
P39880	609	KPWNKLTVRGKEPFHKMKQFLSDEQNILALR
Q9C0J8	186	HNDMWMLTADHGGYVKYWQSNMNNVKMFQAH
Q13535	931	AAKSVKLQSFFSQYKKPICQFLVESLHSSQM
P46013	1592	TPKEKAQALEDLAGFKELFQTRGHTEESMTN
P18858	607	EDNTGKYPDIISRIPKIKLPSVTSFILDTEA
Q86YC2	649	PVEPFESKMFGERHLKEGSCIFPEELSPKRM
P11055	504	FFNHHMFVLEQEEYKKEGIEWTFIDFGMDLA
O95453	82	FQFGLCTFKYDYTDSKYITKSFNFYVFPKPF
O15111	296	NWDPQQRGGPVDLTLKQPRCFVLMDHILNLK
Q9NZJ7	192	EIEQVSNKDDMKTSLKKVVKETSYEMMMQCV
O00560	185	SSDKAHKVLKQAFGEKITMTIRDRPFERTIT
O75995	71	DSGVPTPEDAGKSGKKLGKKWRAVISRTMNR
Q16531	408	GIGIHEHASIDLPGIKGLWPLRSDPNRETDD
A6NJV1	128	NFYQMVQQHRKYYQDKTGTVPRVPYFAMPVR
Q8IX18	743	NVKQLKDGISKDVLKKMQRRNDDKSISDARA
P28838	169	GAVLGLYEYDDLKQKKKMAVSAKLYGSGDQE
O43847	283	CERTVFQFDVQRKYFKEALDRWAQFFIHPLM
P29144	1046	QWMTKLDSSDIYNELKETYPNYLPLYVARLH
Q96QE3	658	ELITVPFDSESPIRMKFTRISTPKKSKKKSN
O75027	20	AMHSWRWAAAAAAFEKRRHSAILIRPLVSVS
Q5CZC0	1510	LCGVDMDTSFASCGLKAISESLDIDNPSFAS
O14772	376	TTEEYLFYFTSDNSLKSELGLQSITFSIFPD
O75880	281	LIGPDGEFLDYFGQNKRKGEIAASIATHMRP
A2RUB6	744	EKKVRRQMELLHLVEKNNPGHLSQNRGISPE
P04114	100	PQLCSFILKTSQCTLKEVYGFNPEGKALLKK
Q9H8X2	221	NNLKIFKNGELIYGCKDARSPVADWSELAHH
O43148	428	KRMQALEPYPANESSKLVSEKVDDYEHAAKY
Q5VYS8	1268	EHVISIRRKSLLTTFKKQWTSKYIVIEDPFD
O00267	650	MFVCKTRHLVLAGGSKPRDVTNFTVGGFAPM
P05556	87	KKGCPPDDIENPRGSKDIKKNKNVTNRSKGT
Q04721	1703	IILFIILLGVIMAKRKRKHGSLWLPEGFTLR
O14772	60	ADEKQELAYNQQLSEKLKRKELPLGVQYHVF
P60228	172	LVPATDRNALSSLWGKLASEILMQNWDAAME
P42338	793	YMDSKMKPLWLVYNNKVFGEDSVGVIFKNGD
P25391	385	GINCETCIDGYYRPHKVSPYEDEPCRPCNCD
O43772	202	FMTYEWLKNIFTPEGKRVSELSAPRILVAGG
O00370	1082	NPIKKWAKDMNRHFSKEDIYAAKKHMKKCSS
Q9Y5B9	392	FSINLGFSDLTNKEGKKPEEKTYALFIGDTV
P15927	243	QDLKNQLKHMSVSSIKQAVDFLSNEGHIYST
O00370	240	NYLSDHSAIKLELRIKNLTQSRSTTWKLNNL
O95714	2648	PSSSSHIKIGDKVRVKASVTTPKYKWGSVTH
Q15031	561	AVADYWMPVDLYIGGKEHAVMHLFYARFFSH
Q8NHZ8	55	GGSDGEGAIGLSSDPKSREQMINDRIGYKPQ
Q7Z3U7	1555	FIPKEFVGQIMTMLNKGSIHSQSSSFTEAEI
Q9H3S7	111	WTEIFSGKSVAHEDIKYEQACILYNLGALHS
O95789	1273	INAKTSYPELHERAMKFLLPFSTVYLCDAAF
O43264	687	EDISTEDGDRLYSLCKTVMDEGPQVFAPLSE
O00541	564	QKIMFGKRRKIREANKLAEKRKAHDEAVRSE
O15027	1959	YLPDDKNKSIVWDEKKNQWVNLNEPEEEKKA
P30838	265	ILCDPSIQNQIVEKLKKSLKEFYGEDAKKSR
P23497	387	TCSRPQIVPEPMDFRKLSTFRESFKKRVIGQ
P59998	58	SKELLLQPVTISRNEKEKVLIEGSINSVRVS
P02788	675	LLFNDNTECLARLHGKTTYEKYLGPQYVAGI
P53582	247	LNETFFVGEVDDGARKLVQTTYECLMQAIDA
P23921	111	DVMEDLYNYINPHNGKHSPMVAKSTLDIVLA
P12821	684	EANWNYNTNITTETSKILLQKNMQIANHTLK
Q14204	1878	NAKFNYGFEYLGVQDKLVQTPLTDRCYLTMT
O60522	636	KKTVLHKELVIHILDKQDHQYVIEILDESRT
Q9H9Y2	58	PKAAAFPPGFSISEIKNKQRRHLMFTRWKQQ
Q69YN4	1156	LNTRKLWSMHLHVQAKLLQEIVRSFSGTTCQ
P33991	353	ALIHNRSLFSDKQMIKLQESPEDMPAGQTPH
Q5SVZ6	315	ELFCSINCFSAYSKAKMESSSVSVVSVVHDT
O76003	192	SSFDIFSDEEVRQGLKAYSSWPTYPQLYVSG
O14978	285	VGQGGKLWDPSVQSCKEGLSPRGPAPGEEKF
O43283	22	HLSCSSSPHLPFSESKTFNGLQDELTAMGNH
P15056	499	MLNVTAPTPQQLQAFKNEVGVLRKTRHVNIL
O14727	58	VRNEPTQQQRAAMLIKMILKKDNDSYVSFYN
O43166	770	VTRSRDVPSFGPPIPKGVTFPKSNVFRDFLL
P48735	360	EAAHGTVTRHYREHQKGRPTSTNPIASIFAW
P0CB47	331	PDPRLKQADPQSSSAKGLQEGFGEGQGLQAA
O60216	232	DDNFGEGNDGGILDDKLISNNDGGIFDDPPA
Q96JC1	814	DIRIFLEKVLEENAQKKRFNQVLKNLLHAEF
Q8WZ64	482	SQAISPYACFYGASAKKVKSGWLDKLSPQGK
Q969Z0	70	MEPVEKERASTPYIEKQVDHLIKKATRPEEL
O15213	384	STGTYMATSGLDHQLKIFDLRGTYQPLSTRT
O94925	656	EYQVQYTPQGDSDNGKENQTVHKNLDGLLXX
Q8TCU6	366	NGYTVTNGWKIHNTAKNKWFVCMAKTAEEKQ
O15530	154	HPFFVKLYFTFQDDEKLYFGLSYAKNGELLK
Q8NB78	115	YRSHKDGYDKYTTWKKIWTSNGKTEPSPKAF
Q8IWV7	104	KLKHSGAFQLCGRVFKSGETTYSCRDCAIDP
Q0JRZ9	171	EGATQREIEKAAVKSKKATDTYKLYVEKYAL
O15020	2001	EKLSQLQARRQETAEKWQEKMDWLQLVLEVL
P39023	50	DDPSKPVHLTAFLGYKAGMTHIVREVDRPGS
Q86TG7	36	MKQSEENNNLQSQVQKLTEENTTLREQVEPT
O43242	115	MLPSTSRRLNHYVLYKAVQGFFTSNNATRDF
P00451	1361	LEKRIIVDDTSTQWSKNMKHLTPSTLTQIDY
Q7Z478	327	VFNPAMKISHQQNERKKPPVATEGESALNFN
Q6NW34	304	NNVDLGQPVKNKRVFKEESSEFDVRAFCNQL
Q49A26	501	CQNILQGNFKPDFYLKYIQKDLRLAIALGDA
O00327	203	IGQSLFDYLHPKDIAKVKEQLSSSDTAPRER
P11387	39	HKDKHKDREHRHKEHKKEKDREKSKHSNSEH
O43283	220	IKHLRKLKHPNIIAFKGVCTQAPCYCIIMEY
Q14686	1459	VPAQEVKMVVPEDQSKKDGQPSDPNKLPSVE
Q5CZC0	1314	VNIVLCAIQNELELHKENLNLREIDHTKSLT
Q75MG1	198	AASFAVKLFKAWMAEKDANSVTSSLRKANLD
P29474	984	GPLHYGVCSTWLSQLKPGDPVPCFIRGAPSF
P05109	48	DLKKLLETECPQYIRKKGADVWFKELDINTD
Q9BXW9	1244	HTFVVFFRVMMAELEKTVKKIEPGTAADSQQ
O95714	1178	GLLEHLDRFNHLAPGKERDDHEELAWPGIME
Q16850	91	AFGKSPIEFLENAYEKYGPVFSFTMVGKTFT
O75626	18	DICLEKRVGTTLAAPKCNSSTVRFQGLAEGT
Q96QC0	638	GPIANGFPPGGPGGPKGMQHFPPGPGGPMPG
Q3SY69	711	GGKSPLIIFNDCELDKAVRMGMGAVFFNKGE
O14744	329	PLMDNLESQTYEVFEKDPIKYSQYQQAIYKC
Q92538	865	TLEEFRKNLKGVNGGKDFEQDILEDMYHAIK
O43167	159	GAPVVVISNKKNDPPKRKRGRPKKVNTLQEE
Q6SPF0	412	PGSGTRQVFSMAAMNKEGGTASVATGPDSPS
Q9ULH0	1239	GLDQSMLPQYCTTIKKANINGRVLAQCNIDE
P48059	187	ARELKGELYCLPCHDKMGVPICGACRRPIEG
Q6IMN6	503	QKKQETPKLWPVQLQKEQDPKKQTPKSWTPS
P80303	137	LDSLQDIGMDHQALLKQFDHLNHLNPDKFES
Q9NUP7	27	GFPAEGRCGYYVEKKKRFCRMVVAAGKRFCG
O94992	150	AGGEEEWGQQQRQLGKKKHRRRPSKKKRHWK
O00370	416	TTDPTEIQTTIREYYKHLYANKLENLEEMDT
Q02224	813	IGKTKDDLATTQSNYKSTDQEFQNFKTLHMD
O94805	58	LLAAEEGGGLELEGDKEKKGKIFHIDTNALH
O15061	908	VPAPSLEGDLGSTHWKEQARSGEFHAEPTVI
Q13492	202	ELTNGVINAAFMLLFKDAIRLFAAYNEGIIN
Q9UPN3	2242	HPLDKKEMLKKTFLAKDDHKESQEAQNIAGG
Q9Y5V3	477	AAQPRDVALLQERANKLVKYLMLKDYTKVPI
Q15404	212	PELGNLDLTGQKQVFKAENNPWVTPIADQFQ
Q9BQ69	209	LLTDECRTLQSCKTGKAKITGGYRLPAKYVI
Q01780	303	CHFISSLDELVELNEKLLNCQEFAVDLEHHS
P05556	654	VCAEHKECVQCRAFNKGEKKDTCTQECSYFN
Q70EK9	466	HEFLIAILDVLHRHSKDDSGGQEANNPNCCN
O75153	874	LPADELVSKKRNKRRKNRPPGAADNTAWAVM
O14974	228	EVLKLLIQAGYDVNIKDYDGWTPLHAAAHWG
Q9BXS5	61	LSPILAHGGVRFMWIKHNNLYLVATSKKNAC
Q969S9	259	LLWNCNSNDGKDFERKPLLEMNDPELLKETT
Q15464	105	RDFEDPYNGPGSSLRKLRAMCRLDYCGGSGE
Q5TBB1	64	AIYLFNMCLQQLFEVKVFKEKHHSWFINQSV
O00411	355	SEEDRATVLKAVHKVKPTFSLPPQLPPPVNT
O75391	108	FSFGEDDDCRYVMIFKKEFAPSDEELDSYRR
Q15418	649	FTLSGGNWNTVSETAKDLVSKMLHVDPHQRL
P12109	813	EDAFLKNVTAQICIDKKCPDYTCPITFSSPA
Q9P212	1201	AWSSSSWHGRIKGGMKGFQSFMVSDSNMSFV
Q68D06	833	EVEQYQSKLLKAMRKKMVVQLSDACDMLGVH
O15446	422	ELPDDLEPQAAPTSTKKKKKKKERGHTVTEP
O95714	497	LAPQLVQGLASRNIVKIAAHSDGHHYLALAA
P78316	244	QTLLSHKTPKSENRDKKEKPKPDAYDMMVRE
Q96BJ3	256	FEFKHYKPKKRFTSTKCFAFMEMDEIKPGPI
P05166	445	ITRKAYGGAYDVMSSKHLCGDTNYAWPTAEI
P46199	391	IQRGTLRKGSVLVAGKCWAKVRLMFDENGKT
O95155	442	LNYLIECFDRVGIEEKKAPKMCSQPAVSQLL
Q9Y5V3	109	FSQAHNAKDVPNTQPKAAFKSQNATPKGPNA
P09238	77	KIQGMQKFLGLEVTGKLDTDTLEVMRKPRCG
Q03188	260	NRIRDSEYEIQRQAKKSFSTLFLETVKRKSE
P54198	279	FVGHRKAVTVVKFNPKIFKKKQKNGSSAKPS
P06737	192	VEEADDWLRYGNPWEKSRPEFMLPVHFYGKV
Q9NYZ3	455	KTKVMPTPTNQFKIPKFSIGDSPDSSTPKLS
Q8TDJ6	2591	PTDLSVGAGPAILRNKAMLEPENTPFKSRDS
O00160	932	DGLPKSSKPTRKGMAKGKPRRSSQAPTRAAP
Q9P212	1352	QGEHCTYDEILSIIQKFEPSISMCHQGLMSF
O14776	1035	RTLLKETKFITYRSKKLIQESDQHLKDVEKI
Q99873	80	TYRNSMFHNRHLFKDKVVLDVGSGTGILCMF
Q9C0K0	871	CDICQMPFSVYSTLEKHMKKWHGEHLLTNDV
O75808	1053	EGNAGFSITHRLAHRKAAQAFLSDWTASKGT
P51790	797	QCLVTHNGRLLGIITKKDILRHMAQTANQDP
O95714	761	RVTKPEPAALPGLDTKHIVGIACGPAQSFAW
Q12888	1773	SSEEEEEFLEIPPFNKQYTESQLRAGAGYIL
Q99698	197	HRRPHLLHHFLTSFPKQDHPKAKLDRLATKE
Q5T8A7	609	RKRRGGGHVRPSTPKKMQEVVKDGSQDADHS
Q9H3U1	608	LVNCTNSYDYEEPDPKMVELAKYAKQHVPEQ
P09496	170	QKTKANNRVADEAFYKQPFADVIGYVTNINH
O75648	215	VKKIAAENRLHHVLQKKESMGMCFIGKRNFE
Q12955	831	KIVTEETMTTTTVTEKHKMNVPETMNEVLDM
Q6BCY4	143	GPGNLGIRPDQTSEPKKTLADHLGMIAGGTG
P25054	2081	RNMGGILGEDLTLDLKDIQRPDSEHGLSPDS
Q6PII3	56	FGKPKTTNKKPSIWSKQNVGVSNRAEKDAEQ
O60566	127	EKRYYSDPRFLNLWLKLGRLCNEPLDMYSYL
P49336	47	YGHVYKAKRKDGKDDKDYALKQIEGTGISMS
P46013	3057	SEPVVIMKRSLRTSAKRIEPAEELNSNDMKT
Q5T011	420	VRLREGYSVREVTLAKGGSQLEVKLVLLWKH
Q13895	278	AEYKRLNFHLYMALKKALFKPGAWFKGILIP
Q8N0Z3	289	TLDSSYVVGHVLNSRKQKQLLNKVKRKPNLH
P49418	226	SLEAKFHKEIAVLCHKLYEVMTKLGDQHADK
O75367	72	TAEILELAGNAARDNKKGRVTPRHILLAVAN
O00273	280	KEDPKALAVALNWDIKKTETVQEACERELAL
Q9H583	1918	MVVKLSEVTFRPLFFKLFDWAKTEDAPKDRL
P50851	2332	RIEPFTTYFLNLQGGKFDHADRTFSSISRAW
Q9NX20	116	HFEMMRLTINRSMDPKNMFAIWRVPAPFKPI
Q68D06	336	CVVFSEAPKSWMVREKYIRPLTTEEWVEKMM
P32298	78	GRRLFRQFCDTKPTLKRHIEFLDAVAEYEVA
O96011	72	KLLRLGNSADALESAKRAVHLSDVVLRFCIT
P46199	448	EVESEPRAREVVDWRKYEQEQEKGQEDLKII
P98175	201	RWMEANQHSLNILGQKVSMHYSDPKPKINED
P20929	2214	ASDQKYRQHPSNFQFKKLTDSMDMVLAKQNA
Q4LE39	411	YCRSANIEFQMALPEKVVNKQCKECENVKEI
Q9UM54	1090	TKAAAGTKKYDLSKWKYAELRDTINTSCDIE
Q711Q0	955	QGSSMARMEASQPAPKGNFPSMPLVGEGDRV
P26640	266	QKIQQQQPPPGEKKPKPEKREKRDPGVITYD
Q9H2U1	992	CAVLSAIIDLIKTQEKATPRNFPPRFQDGYY
O95714	17	PSESFCLAAQARLDSKWLKTDIQLAFTRDGL
O95985	550	LKPTNLGIVLVHGYYKIDAELVLPTIRSAVE
O60282	328	ETKSTLMFGQRAKTIKNTVSVNLELTAEEWK
O94880	505	PFFAYCKQHADRLDRKWKRKNYLALQSYCKM
O94855	732	EMAAIDCDKAVTVEFKHDDKLSEDSGALIQC
O14578	600	YESELRESRLAAEEFKRKATECQHKLLKAKD
O00482	335	AKIMAYLQQEQANRSKHEKLSTFGLMCKMAD
Q02952	672	MKGSVEEPKPEEPKRKVDTSVSWEALICVGS
O76075	277	IEKKRTIIPTLVEAIKEQDGREVDWEYFYGL
Q2PZI1	331	LVIIWGILAMKPHFLKINVSELSLWVIQGCF
O00160	812	VKKGPEKGQVCEVLKKKVDIQALRGVSLSTR
O60884	203	DCNGEGEVINEKDRCKKCEGKKVIKEVKILE
O00178	377	IFQISNVTGENLDLLKMFLNLLSPRTSYREE
Q8WZ64	600	VVTPEKCGYLELRGYKAKIFTVLSGNSVWLC
Q13616	493	NSASDDAEASMISKLKQACGFEYTSKLQRMF
O14981	1237	GIPDPPNMSAELIQLKAKERHFLEQLLDGKK
P14735	558	EATPYPALIKDTAMSKLWFKQDDKFFLPKAC
O75575	133	HTVTSILPAEPEAEQKKNTNSNVAMDEEDPA
P33240	145	KAVASLPPEQMFELMKQMKLCVQNSPQEARN
O95248	1776	NRSYEGTLYKKGAFMKPWKARWFVLDKTKHQ
P49641	431	SNVLLVPLGDDFRYDKPQEWDAQFFNYQRLF
Q9Y4B4	388	VHILNDEHKTMASRAKVMADWVSEGGVLLMG
P07996	306	VTTLQDSIRKVTEENKELANELRRPPLCYHN
P34913	114	RKINRPMLQAALMLRKKGFTTAILTNTWLDD
Q9NR99	2752	SEPTPVIYTRPGNTVKLNCMAMGIPKADITW
Q7Z5J4	1715	GDLCGPYYPEHCLPKKKPKLKEKVRPEGTCE
P62191	23	GHGPGGGKKDDKDKKKKYEPPVPTRVGKKKK
Q92576	1494	QVYDQAQSVMEQNTVKEIPFLNEQTNSKIEK
P51587	3019	KRYRIYHLATSKSKSKSERANIQLAATKKTQ
Q5VT25	998	VDSTPLSVHTPTLRKKGCPGSTGFPPKRKTH
O95861	97	VDQELIEDSQWEEILKQPCPSQYSAIKEEDL
O00443	348	VTRSQSLNIRTTQLAKAQGHISQKDPNGTSS
Q9NSG2	204	QSLKHQSIIKSQLKHKDIITSLCEDILFSFH
O95619	17	FKRMAEFGPDSGGRVKGVTIVKPIVYGNVAR
Q9BYJ4	266	DMSGIMKWSEIWRLKKPKMVSKKLKTVFHAP
Q9UBR2	284	ERGWLRIVTSTYKDGKGARYNLAIEEHCTFG
O94806	289	FAVHSYTRPTICQYCKRLLKGLFRQGMQCKD
Q9Y3R5	1570	QYESESVKLSVSTTSKRENISPDYPLTLLEG
Q9H9S4	251	ILDRHNFAIMTKYISKPENLKLMMNLLRDKS
Q15043	248	LFFFTEKILKILLKQKNEHHHGHSHYASESL
Q9UJ68	167	DHGTQYRSAIYPTSAKQMEAALSSKENYQKV
Q14185	704	RKFQHFNPVLETYIKKHFSATLAYTKLTKVL
Q5THJ4	4303	KSGDYVDREAIFLEVKYDDLYHCLVSKDHGK
Q03001	6752	PDKIKTQLAQHKEFQKSLGAKHSVYDTTNRT
Q6AI08	574	LLTKVWNQIKPYIRHKDVNVRVSSLTLLGAI
Q8WWL7	317	PPVLQTTICGAMSSIKKPTTEKETLFQELSV
O15228	304	EETLYVYELLGVPKPKESTTGLLKARKILSE
O60293	1289	GHTPPFTTYKDKRKWKPKFWRKPISDNSFSS
Q3T8J9	1112	VPKVMLPSLAPSKFRKPYVRRRPSKRRGVKA
O75116	229	DVKPDNMLLDKHGHLKLADFGTCMKMDETGM
O95208	322	MALEESRRDTVKIPKKKEHGSLPQQTTLLDL
O14529	1323	EEEAGSQPQDSGELDKGQGPPKEEHPDPPGN
Q0VF96	363	GSIPGVDQLIEKFDQKPGLQRRGRSGKRNRI
Q86UY8	418	GWRTGAIIPELRSELKIMNTEQYIQTMTWLQ
Q13129	836	HLSMHNVENSNGDIKKSVKLEESATGEKQDC
Q9NXG0	813	SHQSADRAKSEMATMKVRSGRYDCKTTMTKV
P54198	61	SPVLQEDDEKDENIPKMLCQMDNHLACVNCV
O14763	186	TPWSDIECVHKESGTKHSGEVPAVEETVTSS
Q9Y2X0	23	AAGGMMDLAYVCEWEKWSKSTHCPSVPLACA
Q96KP1	23	PLVTGISPNEGIPWTKVTIRGENLGTGPTDL
Q86XI2	644	LWKSIDRSMENNKEAKLYTINKFASVLPEYL
O14976	658	VIYHARSTLGGRLQAKMASMKMFQIQFHTGF
Q9Y312	132	ELDQFLGPYPYATLKKWISLTNFISEATVEK
P41250	229	ADHLLKAHLQKLMSDKKCSVEKKSEMESVLA
P12755	454	VSRAPEPLATCTQPRKRKLTVDTPGAPETLA
Q14203	77	LDEAKGKNDGTVQGRKYFTCDEGHGIFVRQS
O94967	888	GDLTKQLPIMVVGEHKDKVIQCRWHTQDLSF
O95299	35	AGAQRVRGIHSSVQCKLRYGMWHFLLGDKAS
O75027	113	GHAGGGLHTDPKEGLKDVDTRKIIKAMLSYV
O00159	934	IQYAVPVVKYDRKGYKPRSRQLLLTPNAVVI
Q13206	518	GLAVAPRVRFLQKMQKQPTKELVRSQADKVI
Q8N0U7	254	QRFSKRGSPEMVNYEKLLWFLNSAASDYPQQ
P48634	140	PPAAPENTPLVPSGVKSWAQASVTHGAHGDG
Q16526	268	PYLRFGCLSCRLFYFKLTDLYKKVKKNSSPP
Q13224	1293	TTKYPQSPTNSKAQKKNRNKLRRQHSYDTFV
P09871	346	RVGATSFYSTCQSNGKWSNSKLKCQPVDCGI
Q8NHU6	304	PCSGGQDLLLYPAKRKQLLRSELDTEKVPLS
O60673	2755	SGRMPCIEVGDSIVHKARETLERAIKLVNDT
P05771	23	PPPSEGEESTVRFARKGALRQKNVHEVKNHK
P29375	1660	PEMAENEDYICINCAKKQGPVSPGPAPPPSF
Q8NCN5	654	SYAPMTPDHFPSLFCKEMSVGYANGIRVMSM
O00507	92	DDMINRPRWVVPVLPKGELEVLLEAAIDLSV
Q9Y5A7	66	CCENEVEKVIEEIRCKAIERGTGNDNYRTTG
O00329	691	THHMKVLMKQGEALSKLKALNDFVKLSSQKT
Q15154	1350	SAQTEEPVQAKVFSRKNHEQLEKIIKCNRST
Q8IY37	142	HTKEKADEVVAPGQEKISSLSGAHRKRRRWP
A0MZ66	568	SKVTFQPPSSIGCRKKYIDGEKQAEPVVVLD
P43155	363	GPPIVTLLDYVIEYTKKPELVRSPLVPLPMP
O75533	807	VKQCCGTDGVEANYIKTEILPPFFKHFWQHR
P32019	917	TYHNCLECSGNYTASKQVISTLPIFHKNVFH
Q460N5	615	RIEVENKEVLHGKKWKGLTHNLLKKQNSSPN
Q9UKD2	71	IRNAWKHSRMFFGKNKVMMVALGRSPSDEYK
P16284	559	PFYQMTSNATQAFWTKQKASKEQEGEYYCTA
Q5T9Q5	217	DAKINFDSNSAYRQKKIFDLQDWTQEDERDK
O43795	852	RKHAVAVIWAYWLGLKVRREYRKFFRANAGK
Q96T58	2930	IHLSVSTPVTQGGTVKVLTQGINTPPVLVHN
O60522	408	VGDLKTLILGKAVNAKIEFYCSFEHVYYVSL
Q5T8A7	593	HKTPLSKTPDPLLGCKRKRRGGGHVRPSTPK
P01857	131	ELLGGPSVFLFPPKPKDTLMISRTPEVTCVV
P49406	227	NQKVPVNELKVKMKPKPWSKRWERPNFNIKG
O14727	585	EPETSEVYQQAKLQAKQEVDNGMLYLEWINK
Q15397	393	KDRKVIVKTMKTYVEKVANGQYSHLVLLAAF
Q6NSI4	483	ITGHRGQPYTYDAKVKNFIQWIRTKSDSGEQ
O15078	1930	GKKWQAKIEGIRNKLKEKEGEVFTLTKQLNT
P07814	1089	ENCYFPMFVSQSALEKEKTHVADFAPEVAWV
P78559	2668	QVTPAEEKDGHSPMSKGLVNGLKAGPMALSS
Q6UXG2	532	VNSRTNTPVETWKGSKGKQSYTYIIEENTTT
P53618	469	IYRGALWILGEYCSTKEDIQSVMTEIRRSLG
Q9Y678	111	SCIAEDVIIVTSSLTKDMTGKEDNYRGPAVR
P13591	417	GQDSQSMYLEVQYAPKLQGPVAVYTWEGNQV
Q15303	1159	ELDEEGYMTPMRDKPKQEYLNPVEENPFVSR
Q9UKA4	1883	GDLLQAVLQYYEVMEKASSEERCKSLFDWLL
Q9H6R0	662	HQPVAIHPSSVLFHCKPACVVYTELLYTNKC
Q9NXL9	514	RIISSFILENKGYPSKSEKLWSMEKMKTYFC
P32019	312	EITDMVRSSTITVSDKAHILSMQKFGLRDTI
P51828	974	AHIGVMVEFSIALMSKLDGINRHSFNSFRLR
Q7Z417	78	EGSPKAQPKPLKHEQKHTLQQHQETPKKKTG
Q9UKY1	65	EEVHESVDSDNQQNKKVEGGYECKYCTFQTP
O75417	2209	PGLILEWRRITNAITKVVFPLQREKCLNPFL
Q5T440	148	QGALQKHLALYRIRRKVTVEPHPELRVWAVL
P21926	179	SDICPKKDVLETFTVKSCPDAIKEVFDNKFH
P14635	408	GLTKHMTVKNKYATSKHAKISTLPQLNSALV
O60244	333	ERWGDLVQVERYHAGKCLSLSVWNQQVLGRK
Q13576	1196	EACNVPEPEEKFNMDKYTDLVTVSKPVIYIS
O43166	287	LRLFKEREKPLKRRSKSETGDSSIFRKLRNA
P18031	335	HNGKCREFFPNHQWVKEETQEDKDCPIKEEK
Q96JB1	833	IVNEFDTHDKEDEFKKECKEVFAFFSHQLLD
Q9H6R6	319	QLKQKADKRVRSVRYKVIEDYSGACCPLNKG
Q969S2	275	LVDHVVEFSTAWLQGKFQGRPQHTQVYQKEQ
Q9NW82	280	ECIKGDQYIVDMANTKGHTAMLHTGSWHPKI
Q6P2C0	287	KGDIKLSLPVYIMKIKPPKPVTGTTFKSPLE
Q8NI77	887	EHKRNICKINPSMVRKFGRNISKGNLRXXXX
Q9Y4A5	2627	SAFVQLCHISTTLAEKTWVQLFPRLWKILSD
Q9C0B2	1378	VSSGFKLQNNSLLPIKFSMHLDSLSSTRGRG
O75165	1101	HIIQLLLTFDPILVEKVAILLYHIMQDNPQL
Q9H8Y5	231	HFAGAIFQGREVVTHKTFHRYTVRAKRGTAQ
Q8N554	420	EEPRIRKKPGPKPGWKKKLRCEREELPTIYK
Q96CW5	468	TVKTDRLWHDKYTLRKSMIPSFMTMDQSRKV
O14646	598	RLKFNILLTTYEILLKDKAFLGGLNWAFIGV
Q96P48	758	TVSHSGFLYKTASAGKLLQDRRAREEFSRRW
P16471	90	CPDYITGGPNSCHFGKQYTSMWRTYIMMVNA
Q14865	452	KVSGTKRIKHEIPKSKKEKENAPKPQDAAEV
P15822	96	ESSFAVLHSASESHKKQNYIPVKNGKQFTKQ
P49137	343	STKVPQTPLHTSRVLKEDKERWEDVKEEMTS
P54750	26	LENTTFKYLTGEQTEKMWQRLKGILRCLVKQ
Q5TKA1	59	GRNTSSAVEMPFRNSKRSRLFSDEDDRQINT
O60841	1016	SEVPYAGINIGPVHKKDVMKASVMLEHDPQY
Q4KMQ2	529	IISFIIIMILNTIYEKVAIMITNFELPRTQT
Q5VST9	7498	ACQVSAQPAAQATWSKDGAPLESSSRVLISA
Q8NEV8	863	HWSSALTDTQNAQYSKCKLTPGHKTSCDSLD
Q86W50	31	KPPDFAYLASKYPDFKQHVQINLNGRVSLNF
O14646	200	KNKVKSRKPQNRSKSKNGKKILGQKKRQIDS
P11908	100	VTAVIPCFPYARQDKKDKSRAPISAKLVANM
P16471	498	HSETDQDTPWLLPQEKTPFGSAKPLDYVEIH
Q9BQI6	396	IYRAQAVRYNCIRIDKQPVYNVEVKNAEFPR
Q5VTR2	109	NRYWSQFDENIRIILKRYDLEQGLGDLLTER
Q5F1R6	167	YAYWQSFCTQKNFAWKEEYDTRQASNRWEKR
O75808	791	EYGDFVRYFDSVDICKVHSDWQEARVQGCFP
P01023	426	TTNVMGTSLTVRVNYKDRSPCYGYQWVSEEH
Q8NCM8	842	IMIDRNASGFLTIFSKAEDLFRRLSAVLHQH
O15530	123	YAIKILEKRHIIKENKVPYVTRERDVMSRLD
O94986	1328	KYYLICLQQILQDDGKEGAEKKIMNAASKLA
Q96EB6	203	VQQHLMIGTDPRTILKDLLPETIPPPELDDM
P49454	2697	LQSSYKNLENELELTKMDKMSFVEKVNKMTA
Q5T3I3	132	PGNNGGDGLVCARHLKLFGYEPTIYYPKRPN
P57740	293	KDEIGEFSDNIEFYAKSVYWENTLHTLKQRQ
A0AUZ9	869	SRAYSKNVEGQDLLLKEYPNNFSSSQQCAAA
Q9BW61	89	QEQVELEGESSAPPRKVARTDSPDMHEDTXX
Q14790	344	QEAPIYELTSQFTGLKCPSLAGKPKVFFIQA
O95163	591	GQIFKYLWESPSLAIKPWKNSGGFPVRFPYP
P38398	1487	LSADKFEVSADSSTSKNKEPGVERSSPSKCP
Q53H47	349	CKRLTLETMKMMLDKKQIRAIFLFEFKMGRK
Q5THR3	262	YCMGNQEVSLENQQAKNSKKERLLGSASSED
P54198	214	KVWRTLDWQLETSITKPFDECGGTTHVLRLS
Q5T8D3	133	VEEMKKIIETMPMTEKVEELLRVIGPFYEIV
P21127	491	EGFPITSLREINTILKAQHPNIVTVREIVVG
Q5T1M5	48	GHGNEFFQYTAPKQPKKGQGTAATGNQATPK
Q13428	1053	AGASSSKESSRISDGKKQEGPATQVSKKNPA
P27824	311	PEAVKPDDWDEDAPAKIPDEEATKPEGWLDD
O14981	46	EVVKLHPHELNNLLSKVLIYLRSANWDTRIA
Q13873	582	SSEHSMSSTPLTIGEKNRNSINYERQQAQAR
P35749	73	VVVELVENGKKVTVGKDDIQKMNPPKFSKVE
Q9Y5A7	334	GENHQRLVHIKGNCGKEKVLFLRLYLLQGIR
P40937	160	FTENTRFCLICNYLSKIIPALQSRCTRFRFG
O43865	486	NAPEGRYKQDVYLLPKKMDEYVASLHLPSFD
P78316	116	MMKRFALEQQRHHEKKSIYNLNEDEELTHYG
Q8NHU6	961	ILYYSVSEERHIAVEKDQVYAAKVENKWHRV
Q3L8U1	1221	QMVRCLDILEDYLIHKRYLYERIDGRVRGNL
P13489	169	LSAASCEPLASVLRAKPDFKELTVSNNDINE
Q96BH3	161	DESNKLWCPTTENMDKDGKWSFCADTRISAL
Q8IZL2	1144	IDSLLKTEPGNDDWMKDINLDEILGNNSXXX
P27708	265	GICLGHQLLALAIGAKTYKMRYGNRGHNQPC
O14967	359	PQILNPACRIGCGEWKPPMIDNPKYKGVWRP
O75417	1990	LLSCGISLEQSYEDPKVACWLLDPDSQEPTL
Q8IY21	434	VRDFEVGQPFPLRTTKVCFLEKKPSPIKDSS
Q9NWK9	156	KVKEEVMDWSEVKEEKDNLEIKQEEKFVGQC
P12429	126	DALIEILTTRTSRQMKDISQAYYTVYKKSLG
Q12968	686	AVTAAVQVHFYLCNGKRKKSQSQRFTYTPVL
Q8TCJ2	800	PRVTNIFPKQKYLSKKTTKRKRGYIKNKLVF
O60711	252	CSHCGEVFGAEGFHEKDKKPYCRKDFLAMFS
O15054	1115	PKELKIRLIKVESGDKETFIASEVEERRLRM
P34931	79	NPQNTVFDAKRLIGRKFNDPVVQADMKLWPF
O75665	116	AKEKVFTMQDLLQLIKINPTSSLYKSLVSGS
Q9UPW5	824	NHFSRSSVAAGGQKGKSYYTITFTVNFPHKD
O14607	424	HHPVQQVYSLCLTPQKLQHLEQLRANRDNLN
P21439	410	EFNDVHFSYPSRANVKILKGLNLKVQSGQTV
O15050	1292	VTFEVFKNEIWPKMTKGRTAYNPALIWKEIK
Q9BZ95	1024	YWVHQGRVFPYVEGDKSFAEGQTSINKTFKK
O60381	447	NKCKRPMNAFMLFAKKYRVEYTQMYPGKDNR
P04114	1930	GKLALWGEHTGQLYSKFLLKAEPLAFTFSHD
P47712	318	LIHNRMNTTLSSLKEKVNTAQCPLPLFTCLH
Q5FWF4	667	VMQIDSLNHIQDKNEKDDSQKDTSKKVQTIS
O75626	567	NKRNMTGYKTLPYPLKKQNGKIKYECNVCAK
P38405	294	NKQDMLAEKVLAGKSKIEDYFPEYANYTVPE
P01023	354	QSSEITRTITKLSFVKVDSHFRQGIPFFGQV
O75155	80	QNLAVKCLGPLVVKVKEYQVETIVDTLCTNM
Q5JUW8	146	TLKHSLSVNGSDGMFKYEEIVLERGNSGLGF
O43837	357	SSMIADAVKKVIKVGKVRTRDMGGYSTTTDF
Q13002	698	GAVEDGATMTFFKKSKISTYDKMWAFMSSRR
O43166	594	PELNVQCLRLAFNTPKVTEQLMKLDEQGLNY
Q05048	108	SPEASEYETCYVTSHKGPCRVATYSRDGQLI
Q2TAK8	470	FTVSLKSLKHFDCKEKQTLLNQAREDFNQDI
Q9HCE3	831	CGAICRSVHFQTHVTKNCLHYTRRVGFRCVH
O60673	2642	NYCFSTCLGHVENLGKYDEFKFGCTSLRVPP
Q96L73	2466	RAALVMDLIDLTPRQKERAASPHQVTPQADE
P25391	1384	VGFSCQDCAPGYHRGKLPAGSDRGPRPLVAP
Q01167	245	SDLNLMADNSQPENEKEASGGDSPKDDSKPP
Q9H078	480	TIMLQLFDEGRLTDGKGKTIDCKDAIFIMTS
Q9Y2G1	398	KGFNFSVGDDAFVCQKKNHFQVTVYIGMLGE
Q8TE73	4136	LVHDAFRLWMTTEAHKQFPITLLQMSIKFAN
P07996	890	PYVPNANQADHDKDGKGDACDHDDDNDGIPD
O14933	138	MDLADLLTQNPELFRKNAEEFTLRFGVDRPS
Q3T8J9	1848	GVQNHDKETEWPDGAKDCACSCHEGGPDSKL
O00327	405	RQVLQTREKITTNCYKFKIKDGSFITLRSRW
O15213	349	LGHSNGTVSLWSPAMKEPLAKILCHRGGVRA
O14976	542	RLFSTAEAAVYMFSMKRCPPGIWPSHKRYIE
O15084	912	ACSKGHETSALLILEKITDRNLINATNAALQ
O94874	424	SVSTSKKDKKDERRRKATEGSGSMRGGGGGN
Q149N8	223	HIIKVGIYLLEAGLAKLDFLSDANSRMKKFN
O00635	222	QTLSRLRDYEAGLGLKSNELKSHILELEEKC
Q8IYW5	459	EQDRLLALQLQKEVDKEQMVPNRQKGSPDEY
O00411	257	AHHLLVVHHGQRQKRKLLTLDMYNAVMLGWA
P35626	69	TFDKIFNQKIGFLLFKDFCLNEINEAVPQVK
Q9NUQ2	82	ENYTGVQILLYGDLPKNKENIIYLANHQSTV
Q68DK2	1850	CRRCGRLVCSSCSTKKMVVEGCRENPARVCD
P23511	293	RRQARAKLEAEGKIPKERRKYLHESRHRHAM
Q15751	458	QSTLKKLTFEPHRSIKKVSSSKGSDGHTLAF
O43399	177	ATFKSFEDRVGTIKSKVVGDRENGSDNLPSS
O94761	991	EDPGQGSSSVEFDMVKLVDSMGWELASVRRA
O14686	3772	QQQGPGVQTNQALGPKPQGLMPPSSHQGLLV
Q70Z53	152	DKLFKEYCIADLSKYKENKFGFRWRVEKEVI
O95347	1005	VLTEAEERYNDLMKKKRIVENDKSKILTTIE
P35251	596	VENLLWVDKYKPTSLKTIIGQQGDQSCANKL
P26599	439	QGLTKDYGNSPLHRFKKPGSKNFQNIFPPSA
O14715	720	EECRNYLTKTRDYLIKIIDDGDSNLSVVKKL
P42695	384	EYRTFAAQSLVQLLSKLPCGEYAMFIAWLYK
P62333	14	XXMADPRDKALQDYRKKLLEHKEIDGRLKEL
P21980	550	EPFSEKSVPLCILYEKYRDCLTESNLIKVRA
O15063	352	CELPTVPVQIGSHFLKGVSFNESAADNLKLK
O75153	175	SVFTDGDLGDSGKRKKGLEMDPIDCTPPEYI
P20020	527	SYLVTGISVNCAYTSKILPPEKEGGLPRHVG
O15050	1173	CQEVQRNFIELSKSTKATSHYKPLDPNIHKL
Q96T37	744	RKHRTTAPTEGKSPLKKEDRSDGSAPSTSTA
O14497	974	AGMAASPEMMGLGDVKLTPATKMNNKADGTP
Q96SW2	116	LFHPQEVSMVRNLIQKDRTFAVLAYSNVQER
Q5T7M9	57	IIYVQYSTYTELCRGKDCKKIICDKYKTGVI
O15042	194	PPSLLVIETKKPPLKKGEKEKKKSNLELFKE
Q13395	1503	GASVLVVGSLQCISDKQFQHLSVSAEQWLPL
Q2KHR2	765	IQAHSSDQLPLQSELKEFEPSVSQTNESYFP
P42858	2996	PQFLDDFFPPQDIMNKVIGEFLSNQQPYPQF
Q9ULM3	308	FKDSQNKRIDIIHNLKLDRTYTGLQTLGAET
Q5VW32	83	LQGFINSLDESTQESKLRYIQNFKWTDTLQG
Q86X10	1297	DQDSDSNMDLMPGILKQPSLTLELFPNHTDN
Q9Y5J1	329	STHSKVLYVYDMLAGKLIPVHQVRGLKEKIV
Q9NYK1	108	EIDFRCNCVPIPLGSKNNMCIKRLQIKPRSF
Q9H1K0	244	GSISSMSSVSSVLDEKDDDRIRCCTHCKDTL
Q14CX7	362	DPEELMFQYFKKFGDKPCCFTDLKVFVDLLP
Q08AM6	512	VPTPGRAGLLNTSGTKGLECSPSTPTMNSYF
P09936	83	EELKGQEVSPKVYFMKQTIGNSCGTIGLIHA
Q14644	210	DEVFYFEVTRPCSYSKKSHFDFEEEDVDKLE
O60488	150	VNNFGSGLTALGLKPKNTIAIFCETRAEWMI
P46019	600	TIRKLEDGYFGGARVKLGNLSEFLTTSFYTY
O75900	279	SWARRGFCDARRRLMKRLCPSSCDFCYEFPF
Q6UB98	889	YSHHTEKCHKEGEKSKNTAAIKKTDDREKSR
O75369	243	HSVMTYLSQFPKAKLKPGAPLKPKLNPKKAR
Q05066	92	KMALENPRMRNSEISKQLGYQWKMLTEAEKW
P01023	145	FVQTDKSIYKPGQTVKFRVVSMDENFHPLNE
A6NNY8	389	GTLESGHYTSFIRHHKDQWFKCDDAVITKAS
P51665	28	PLVLLSVVDHFNRIGKVGNQKRVVGVLLGSW
O15226	398	QDHCLAEGYGTKKTSKHAAADEALKILQKTQ
O15269	45	ILILWIIRLLFSKTYKLQERSDLTVKEKEEL
O14972	103	KTEIPFEFPLHLKGNKVLYETYHGVFVNIQY
Q00839	573	RAPQCLGKFIEIAARKKRNFILDQTNVSAAA
Q09028	376	DGPPELLFIHGGHTAKISDFSWNPNEPWVIC
P15313	103	AIVQVFEGTSGIDARKTTCEFTGDILRTPVS
P19367	785	GQISETLKTRGIFETKFLSQIESDRLALLQV
Q0VDF9	269	NARAMMKLTNSAEVAKHSLSTLGSANCFLDS
Q9NR09	1959	LPPLNSANNAQYFLRKPDKAVEEDSRVFSAY
P40939	455	KADMVIEAVFEDLSLKHRVLKEVEAVIPDHC
I3L170	188	RLQTAPVPMPDLKNVKSKIGSTENLKHQPGG
Q8N3F0	12	XXXXMDFQQLADVAEKWCSNTPFELIATEET
Q6P179	427	QFDDYFLNVCFEVITKDSLNSSRPISKPAET
P05556	575	CDRSNGLICGGNGVCKCRVCECNPNYTGSAC
Q3HKR1	324	KQEAESWSPDACLGVKQMYKNLDLLSQLNER
O00232	179	SILQELQVETYGSMEKKERVEFILEQMRLCL
P78406	307	GSDGRFSFWDKDARTKLKTSEQLDQPISACC
P78563	634	PLLSGISNAEARQPGKAPNFSVNWTVGDSAI
P49916	678	KGTYEPGKRHWLKVKKDYLNEGAMADTADLV
Q96FV9	339	QYLILFQYLKGQVKFKSSNYVLTDEQSLWIE
Q13459	650	HFAGKVKYQIKDFREKNMDYMRPDIVALLRG
O94913	448	EHMKSSEHRLAGSRNKIINGIVQKQDTITEE
P35659	363	KKVYENYPTYDLTERKDFIKTTVKELISXXX
O14787	529	PYLSYILDTLVFAFGKYQHKNLLILYDAIGT
Q8NEB9	706	AEVLDTEGSIQNFFRKYAPSENGPNGISAEV
Q96T58	1345	VLNSEDELNRWDSQMKQDAGRFDVSFPNSII
Q6PD62	555	MARDKGNFYEASDWFKEALQINQDHPDAWSL
Q09161	344	RKTCAAQLVSYPGKNKIPLNYHIVEVIFAEL
Q2V2M9	983	AINIGLTVLPPPRTIKIAILNFDEYALNKEG
Q8NA82	10	XXXXXXMLHDARDRQKFFSDVQYLRDMQHKV
Q8NFC6	110	VANHLATHTWSPHLNKNQLRNNIRQQVLKSG
O75916	185	KERNKADRYALDCQEKAYWLVHRCPPGMDNV
P48552	802	AVQRSAPALPVSEDFKSEPVSPQDFSFSKNG
P78364	838	CAKRYNVSCSHQFRLKRKKMKEFQEANYARV
O75417	2521	EGMLQSDQTGLSRKRKLQGMFCPIRGGFFIL
P29350	68	RIQNSGDFYDLYGGEKFATLTELVEYYTQQQ
Q9ULK4	1050	KDNRPQGWCLSDTYLKCAMNAREENPWVPDD
Q92733	437	AQQWMTKSLTEEKTMKSFSKKKGEQPTGQQR
O00255	459	FLVQSLGRFEGQVRQKVRIVSREAEAAEAEE
O00471	640	CMGGMLAICDVAEYRKCAKDFKIPMVLHLFD
Q96T58	491	PQYAFLQYCDIASVCKAIKKMDGEYLGNNRL
Q14692	415	PLGSEDIDNQGLMMPKEEKQMDLNTGRMRRK
O76031	537	RNAVIPQYQALFSMDKCELNVTEDALKAIAR
O75179	2035	NNTAPTNATYPMPTAKEHYPVSSPSSPSPPA
O60303	1501	RVYVIFDLPTTVSMIKLWNYAKTPHRGVKEF
P54278	433	SRLREAFSLRHTTENKPHSPKTPEPRRSPLG
Q8NG31	1778	ALIETYQKEISPYENKMGKTCNSQKRTWVQE
P15822	1926	EQSQQPVTSLSLFNIKDTQQLAFPSLKTTTN
Q9NZR2	4134	HRIDIFEDYIYGAGPKNGVFRVQKFGHGSVE
P12270	643	LHASSLDDVSLASTPKRPSTSQTVSTPAPVP
P06213	193	DNEECGDICPGTAKGKTNCPATVINGQFVER
Q13287	245	CHRVTVSPYTEIHLKKYQIFSGTSKRTVLLT
Q9Y2Z0	325	NRLFQQIYSDGSDEVKRAMNKSFMESGGTVL
Q00341	648	RANCEAARSRILSIQKDLANIAEVEVSIPAK
Q5SRE5	240	FEMAPSDLLVLTKMFKEQGFGSRQTNRHLVD
O95881	101	SHNFVMVNLEDEEEPKDEDFSPDGGYIPRIL
Q92609	433	PRPVTYQFHPNLDYYKARGADLMNKSRTNAK
P04114	252	TLISSSQSCQYTLDAKRKHVAEAICKEQHLF
Q9P0J1	30	CELSRIYGTACYCHHKHLCCSSSYIPQSRLR
P41252	999	EGMAREVINRIQKLRKKCNLVPTDEITVYYK
Q92896	943	QNTDYRLNPMLRKACKADIPKFCHGILTKAK
Q5VW32	240	HTLSSLEPAYSAKWRKYLHLKMCFYTAYAYC
Q01804	737	YPLHQAYLAACRMYPKVPVPVYPHNPWFQEA
O75037	406	EIARLQMELMEYKAGKRVIGEDGAEGYSDLF
Q8IZS8	610	KRVLVMTNDYYYTDIKGTPFSLGVALSRGHG
P20585	1040	VGNYHMGFLVSEDESKLDPGAAEQVPDFVTF
Q9Y5S9	156	GQPISVDWCFVRGPPKGKRRGGRRRSRSPDR
Q8NCM8	2210	GLGGNLNMKSRLEFTKEVFHWARESPPDFHK
P42345	1197	FQLGKKYQIFIPMVNKVLVRHRINHQRYDVL
P30307	441	LCEPQSYCPMHHQDHKTELLRCRSQSKVQEG
Q96HI0	29	HLAFSEKWNTGFGGFKKFYFHQHLCILKAKL
Q9BY41	194	LHHGDGVEDAFSFTSKVMTVSLHKFSPGFFP
O15078	320	AVNAKVEEWKLILSSKDDEIIEYQQMLHNLR
O15182	105	VTDWILERDPHEEILKAFKLFDDDDSGKISL
Q9H9E3	304	IVETYYGPGRLYTLIKYLQVECDRQVEKVVD
P49418	207	PSLWSRRVGFYVNTFKNVSSLEAKFHKEIAV
O95197	533	KIQAEKPVSIPSAVVKTGEREIKEIPSCERE
P35555	2838	VAGTYSLQISSTPLYKKKELNQLEDKYDKDY
Q8TCU4	2624	SEMTRGRQNPSSCRAKHVNLSASLDQNNSHF
Q86XR7	223	RIFQESVYKTQQTIWKETRNMVQRQFIAXXX
Q96BP3	453	IVCTSFKKNRFYMFTKREPEDTKSADSDRDV
Q9UKL3	314	ESKSSKFKSNSDSDYKGERINSSWEKETPGE
Q86XP1	1132	CTKRNNRSTVFRIVPKFKKEKVQKQKTSSQP
O95243	270	SGFVQSDSKRESVCNKADAESEPVAQKSQLD
O00370	924	PHIYNYLIFDKPEKNKQWGKDSLLNKWCWEN
Q8NHM5	868	QQQLKPGKEDKLFRKKRRSWKNAEDRMALAN
Q13362	384	IMFPSLYRNSKTHWNKTIHGLIYNALKLFME
P07384	280	FKKLVKGHAYSVTGAKQVNYRGQVVSLIRMR
P23760	122	KQVTTPDVEKKIEEYKRENPGMFSWEIRDKL
P62308	15	XMSKAHPPELKKFMDKKLSLKLNGGRHVQGI
Q07866	74	DDESNLVEEKSNMIRKSLEMLELGLSEAQVM
Q9Y5B8	48	GSVEMHDVKNHRTFLKRTKYDNLHLEDLFIG
Q12955	1495	RSTGATRSLPTTYSYKPFFSTRPYQSWTTAP
P50570	382	HERFPFELVKMEFDEKDLRREISYAIKNIHG
Q5TCZ1	835	SDLITLPATTPPCPTKKEWEGPATSYMTCSA
O00567	363	YGLIFHSTFIGRAAAKNKGRISRYLANKCSI
P17661	297	ETIAAKNISEAEEWYKSKVSDLTQAANKNND
O15078	1230	ATALGKLESITSKLQKMEAYNLRLEQKLDEK
O14974	879	ENEQEQQSDTEEGSNKKETQTDSISRYETSS
Q96M86	2994	GEHLPRENLGVKQNIKKEMVLQRFHQQVCSH
O60244	82	MVLTDLLPRKSDVERKIEIVQFASRTRQLFV
P46926	51	TLGLPTGSTPLGCYKKLIEYYKNGDLSFKYV
Q14978	545	EEKLKGKGSPRPQAPKANGTSALTAQNGKAA
Q01804	31	AGPREDATPMDAYLRKLGLYRKLVAKDGSCL
Q8WYA0	407	LKGDEFKRYVNKLRSKSTVFKKKHQIIAELK
Q14919	19	KKKKYNARFPPARIKKIMQTDEEIGKVAAAV
O95251	464	ADNTGCHLIGYFSKEKNSFLNYNVSCILTMP
Q86YW0	401	KLSKLRVHEFIFHTRKFITRIYPKATRADSS
O00635	285	LHTMCNVSKLYFDVKKMLRSHQVSVTLDPDT
P02751	1981	GTEYTIYVIALKNNQKSEPLIGRKKTDELPQ
P14735	324	DIRNLYVTFPIPDLQKYYKSNPGHYLGHLIG
P46199	680	GHVIWKGSLTSLKHHKDDISIVKTGMDCGLS
O75717	63	PKFINVGEKAYSCALKSGKLVTAVSNNTIQV
O95397	307	LKRGLKFLKGFLTEVKNGEKDIQTALNNAYG
P49902	21	SDRLQNAADMPANMDKHALKKYRREAYHRVF
Q9H2M9	237	FSLFQSLRACRNQVAKAAASGNENIQPPPLA
O14646	1492	NLWIFVSKFTEFDARKLHKLYKHAIKKRQES
Q00169	152	EAVYIDIADRSQVLSKDYKAEEDPAKFKSIK
P80303	33	LLTALEAVPIDIDKTKVQNIHPVESAKIEPP
Q14191	1166	ETQIVLYGKLVEARQKHANKMDVPPAILATN
P55017	948	MRRDCPWKISDEEITKNRVKSLRQVRLNEIV
P61011	374	FMSKGNEQESMARLKKLMTIMDSMNDQELDS
O14617	172	HTKPYIRKKAVLIMYKVFLKYPESLRPAFPR
Q9UHY1	159	ARVIFITEYMSSGSLKQFLKKTKKNHKTMNE
Q5THR3	348	IPRRIFIQLMKRFGLKATTKINWKQFLTSFH
O14529	288	SIRLACCSPQGPSGDKVNFTLCSGPRLEAAL
Q8IY37	281	AEHPIVIVCGETGSGKTTQVPQFLYEAGFSS
O14646	1583	KSDSRKRPYSSFSNGKDHRDWDHYKQDSRYY
O60318	361	FKSNKEVGRLGNKEAKKETGFVESAESDHMA
O00370	628	MLKTLNKLGIDGMYLKIIRAIYDKPTANIIL
O60673	303	DHRFVPATESEKKFQKRLQEILKQNDFSVTL
Q6PGP7	1103	AHILTALAITEYKQGKTDVAKTLLFKCSILK
Q2M2I8	74	IVFLVRTSNGMKCALKRMFVNNEHDLQVCKR
Q9NZR2	2007	SQGLDQPRSIAVHPEKGLLFWTEWGQMPCIG
Q9NP62	29	LSWDINDVKLPQNVKKTDWFQEWPDSYAKHI
P42345	559	SLVLMHKPLRHPGMPKGLAHQLASPGLTTLP
Q99755	237	LLPKFYGLYCVQAGGKNIRIVVMNNLLPRSV
Q16518	297	NETMGVWLHIADKKRKKYLNNKYRTSPFNLF
Q8IUH3	63	FGDIQDIWVVRDKHTKESKGIAFVKFARSSQ
O00482	376	RSSIFFRELKVDDQMKLLQNCWSELLILDHI
Q8WXG9	5512	LVYFSVGSRLAVAHKKATLISLQVARDSGTG
P23497	447	PMTSRSTSTWRIPSRKRRFSSSDFSDLSNGE
Q76M96	275	VIDQGPIRRIEKIRQKGFVQKCKASGVEGQV
Q15906	159	TFLRVQERQGQSRRRKGPHCERPLTQEELLR
O00148	31	EEEPQAPQESTPAPPKKDIKGSYVSIHSSGF
O15014	246	EPEEGENECRLLKKVKSEKMESPVSTPAVLP
P50851	879	SVWQEWMLSLCYFNPKNSDEQKITEMVYAIF
O43663	605	DSSTVGLQRELSKASKSDATSGILNSTNIQS
P04818	47	QYLGQIQHILRCGVRKDDRTGTGTLSVFGMQ
O60861	229	NGTVAGFELLLQKQLKGKQMQKEMSEFIRER
O75417	717	VVARTERQHRQMAIHKRFFTSLVLLDLISEV
Q68DK7	147	QAVLPIQTGSLVAAAKEPTPWAGDKGGAASP
O00471	585	IQYTNACVKVCAYVRKQVEKIKNSMDGKNVD
Q5VST9	1763	ATVTWLKDGVEIRRSKRHETASQGDTHTLTV
Q9NP62	42	VKKTDWFQEWPDSYAKHIYSSEDKNAQRHLS
O75179	1604	LPISYSQPEKVNGESKSSSTSESGDSDNMRI
O15078	2399	KIKDLETQLKMSDLEKQHLKEEIKKLKKELE
P08684	208	IDSLNNPQDPFVENTKKLLRFDFLDPFFLSI
Q9Y2U8	518	DGELSIENPFGETFGKIQESEKTLMMNTLYK
P49750	1901	LQLPDDYDTRASEPGKKRVRWADLEEKKDAD
Q9BYJ4	44	DCGHSLCRACITVSNKEAVTSMGGKSSCPVC
O43815	764	KKFEESIHDVAFHPSKCYIASAGADALAKVF
Q96RS0	312	SSPIMVDNDSSGTSDKDHSEILDGISNIKLN
Q08188	506	GMLAVGKEVNLVLLLKNLSRDTKTVTVNMTA
Q5D1E8	257	SNDTYRDLQGERQEWKRFIEERLLMYSFVND
Q8IWI9	2120	GSKVMEQQSNLQPEAKEKECGDSLEKDRERW
Q9UBU9	142	GRKYDKAWLLSMIQSKCSVPFTPIEFHYENT
O15516	101	EITAQSDASEIRQDWKPTFLSNEEFTQLMLE
Q96ST3	1181	ECRFKLNSYKMVYVIKSEDYMYRRTALLRAH
O60942	555	NTAMAVCNSISNPVTKEMLFEFIDRCTAASQ
P32754	338	LVDYDEKGYLLQIFTKPVQDRPTLFLEVIQR
O95677	613	YVVIGDGVEEEQAAKKHNMPFWRISSHSDLL
O95155	1132	LAAMLNFNLQQLCGPKCRDLKVENPEKYGFE
P28062	179	GMGLSMGSMICGWDKKGPGLYYVDEHGTRLS
O14981	593	EILDLIHKVWMELLSKASVQYVVAAACPWMG
O60256	37	LFSANSNSSCMELSKKIAERLGVEMGKVQVY
O95155	964	TQKFFEMIENHPLSTKLLVPSLMKFYTDVEH
P25391	2225	GNIGSLSVKEMSSNQKSPTKTSKSPGTANVL
P28340	272	DTDIVGCNWLELPAGKYALRLKEKATQCQLE
O60234	58	VVLEEEFQNISPEELKMELPERQPRFVVYSY
O00472	121	SSGASQLNCLGFIQDKITVCATNDSYQMTRE
Q9H4K1	85	MQKFMGEDLNFHERKKFQEEQNREWSLQQQR
Q9H3L0	91	GNIGFDCHLNGTASQKKSLVHKTLPDVLAEP
Q8N543	455	RHWKTGHYTLIHDHSKAEFALDLILYCGCEG
P22059	736	QRLMENGRWDEANAEKQRLEEKQRLSRKKRE
Q86UQ4	2067	PYNFEELWPKFQQIMKDLTQDFRIRHLLSEM
Q9HC10	1611	QTYSTHGYNIWRDPMKPSQILTRLCKDGKVD
Q149N8	1171	EELVQRVRNEITSNYKQQTGKLSMSEKFRDC
P51649	518	PFGGVKQSGLGREGSKYGIDEYLELKYVCYG
P54277	559	DSCNKKSNVIDNKSGKVTAYDLLSNRVIKKP
O14867	127	FLSVHNIEESCFQFLKFKFLDSTADQQECPR
O60292	1443	QLAQPSPFQLSASVPKSFFSKQPVRNKHPTG
P40818	891	LMDGLHEDLNKADNRKRYKEENNDHLDDFKA
Q14C86	264	EMVESNEAKLVALVNKFIGYLKQNTYCFPHS
Q9H1H9	1468	VSPFKAFSPQPPKFFKPLMPVKEEHKKRIAL
O94905	257	ISEIEDAAFLAREKAKADAECYTAMKIAEAN
A2RUS2	783	RRTTTTFLLRRIPTLKIRVASKKEVFEANLK
Q13042	280	ASCLPVHIGTLVELNKANELFYLSHKLVDLY
O15117	84	SSEEKPDKEPKPPFLKPTGAGQRFGTPASLT
P25440	71	LTPANPPPPEVSNPKKPGRVTNQLQYLHKVV
O75347	12	XXXXMADPRVRQIKIKTGVVKRLVKEKVMYE
Q8N6N3	95	IDWERHVVKAPEEPPKEFKIWKSNYVPPPET
Q15047	1187	THGIAIKSTNMASVDKGESAPVRKNTRQFYD
O14967	497	VPIALITSFCWPRKVKKKHKDTEYKKTDICI
Q9HB19	73	ALQLTYISKVSIATPKQKPKTPFCFVINALS
P15153	132	LDLRDDKDTIEKLKEKKLAPITYPQGLALAK
Q15008	217	LDTVSTFTSYELMDYKTFVTYTVYVSMIALE
O75794	224	IRRCIQDFFKKHIQYKFLDEDFVFDIYRDSR
Q05823	392	GGIYLGFYEKQEVAVKTFCEGSPRAQREVSC
Q9Y228	22	RPSPGLARWAESYEAKCERRQEIRESRRCRP
O15403	292	SEKKAPLLDFSILKEKSFICYALFGLFATLG
P11498	38	PAASPNVRRLEYKPIKKVMVANRGEIAIRVF
O14964	337	IDPELARYLNRNYWEKKQEEARKSPTPSAPV
Q9Y2L8	519	CEFQGKLDRKQGIPMKEILGQPSSKRMNYSE
P78559	2627	KAKPASPARRLDLRGKRSPTPGKGPADRASR
O43242	273	YLHYSLYDQAEKLVSKSVFPEQANNNEWARY
O00203	967	DFCDSTQTASFQLCTKDDCFNVNIQPPVGEL
O15050	2246	KHFHQRVLSENPMACKEILKPNYKSFRFYRF
O43847	1064	FDRLAHEIEALKSFSKSDLVNWFKAHRGPGS
Q6ZWT7	335	ISNLRIQQIEMSTSFKMFLDNWNIQTALWLK
O14727	63	TQQQRAAMLIKMILKKDNDSYVSFYNALLHE
O60673	2383	RSGITGLEVTYAADEKALFHEIANIIKRYDP
O14929	21	AMEKFLVEYKSAVEKKLAEYKCNTNTAIELK
O00370	1263	MKLETIILSKLSQEQKTKHRIFSLIGGNXXX
O14727	1110	HDATKFSSTSADKTAKIWSFDLLLPLHELRG
P35968	142	ASVSDQHGVVYITENKNKTVVIPCLGSISNL
Q14674	471	TASYTSNLAYSFYSHKLYAEACAISEPLCQH
P33527	894	EENGVTGVSGPGKEAKQMENGMLVTDSAGKQ
Q53HL2	162	PSKKRTQSIQGKGKGKRSSRANTVTPAVGRL
P11717	1467	VLKYVDGDLCPDGIRKKSTTIRFTCSESQVN
Q05C16	563	KFEESKNITEGLLTQKRYEEVMVKCINATTV
Q6NSI4	107	LYCYDVTISDGVYQEKCYLDPSLNSLVYQNI
P22681	137	LMKKTKQTISLFKEGKERMYEENSQPRRNLT
Q8IX18	733	DARRRWTNKENVKQLKDGISKDVLKKMQRRN
O00418	93	SFHFKEAWKHAIQKAKHMPDPWAEFHLEDIA
Q93074	1524	QIVNNWRDDQYLDDCKPKQLMHEALKLRLNL
Q9NTI2	1095	RDSNGKRLNERDRLIKRLGRKTPPTLFRGSS
Q2M3C7	76	LQNQRMPCQIGFVEDKSENCASVCFVNLDVN
Q6IBS0	327	VHPKQHAFKQAFAKPKGPGGKRGHKRLIRGP
Q9NYU1	157	HKKHTCKINEIKKLLKKAASRTRPYLFKGDH
Q6ZSR9	317	EAQPIAAYKIVSQTNKQSIAGSVSITSLSSR
O60673	2165	EELPSLAFENFLKPIKDGIQKSPCSEPQEPL
Q8NF91	201	KWVQYTAGKQTGIEVKDFGKSWRSGVAFHSV
Q5CZC0	1770	QWALEKTLNKIEVKLKEPHISPIAPIIRNIL
Q14680	406	SQFTKYWTESNGVESKSLTPALCRTPANKLK
Q7Z333	1108	WQDHPDDNNSVQDGEKKCLAPIANTTNGQGC
Q8NHS0	193	GFKSVMSSTEMINGHKVTTKRIVENGQERVE
O95425	1784	KQSIGQFHEGDAYVVKWKFMVSTAVGSRQKG
P14625	534	TDITSLDQYVERMKEKQDKIYFMAGSSRKEA
O14929	356	DMSDAEQYRSYRLDIKRRLISPYKKKQRDLA
Q9UKT4	199	DQYPNKNLLPVLHFEKVVCSTLKKNAKRNPK
O15226	367	ILNNSASFNKMSIEYKYEMMPNRTWRCRVFL
Q8N7R7	176	SLDIFDERSHPLTREKVPEEYFKHDPEHKFI
P15170	72	IPKPKSVVAPPGAPKKEHVNVVFIGHVDAGK
Q8N3P4	35	EEELNKSFNLEASLSKFSYIDMDKELEFKND
Q9NZR2	3822	DNVNPCGDDAYCNQIKTSVFCRCKPGFQRNM
O60303	942	LLQQKSSRHSDLPPSKKGEQPGLSRGQDGYS
Q96N67	1457	LRWRKDMTHWRQNTEKLDKSRAEIEHEALID
Q4ADV7	70	TYKEPAKSSTQFGSYKQAEWRPDSTMIAVST
O60437	1714	SVKGPNGESSVIHDRKSGKKFSIEEALQSGR
Q9P2J5	193	EHWLDYFPPLAIQDLKRMGLKVDWRRSFITT
O14787	90	KAHYQSFPPPVADFIKQECLNNIGDASSLIR
P02794	50	YLSMSYYFDRDDVALKNFAKYFLHQSHEERE
P16284	237	TKSELVTVTESFSTPKFHISPTGMIMEGAQL
O43303	548	KNCSLQTELNKSYDVKNPSPLLMQNQNTRQQ
O14646	844	FPFQRLDGSIKGELRKQALDHFNAEGSEDFC
O43149	1423	ATEVNPESLAKECIEKSLLLLKFLPTGISSK
Q99575	691	QAKNLLEKYKRRPPAKRPNYVKLGTLAPFCC
Q96F07	331	ARYIKTSAHYEENKSKWTCTQSSISPQYNIC
Q02218	70	SNYVEEMYCAWLENPKSVHKSWDIFFRNTNA
Q92628	1231	NESLEIDLESSEANCKIMAQCEEEINNFCGC
P50748	1731	ERWLQNIPSQDEKREKAEALLKKLHIQYRRS
P51816	1080	FDDSVHNADYYMQEAKKLKHKADALFEKFGK
P53677	63	VIPTPHHYLLSVYRHKIFFVAVIQTEVPPLF
O14772	507	FFGVCFLSCLDVWNLKVTEELFSGNKTCLSL
P51608	107	GPMYDDPTLPEGWTRKLKQRKSGRSAGKYDV
P02787	135	VKKDSGFQMNQLRGKKSCHTGLGRSAGWNIP
Q13601	159	IIKIGSLVRNKERFVKRRQRLIGPKGSTLKA
Q9H814	86	SDSDDDSCLWKRKRQKCFNPPPKPEPFQFGQ
O00461	402	GHARAEVYPSAKPMIKFQSPYEEQLEQQRLA
O15078	1916	KEKNAKEELIRWEEGKKWQAKIEGIRNKLKE
O60784	147	PDLTGVVTIYEDLRRKGLEFPMTDLDMLSPI
Q8TEM1	1521	GTWSSSANSILHIDPKTGVAVARAVGSVTVY
Q9HC44	83	QPSLFRHDSVDSGVSKGAYAGITGNPSGWHS
O94805	106	EDWECFRAILDHTYSKHVKSEPNLHPVLMSE
O60293	1165	LLVFKSYRFSPYYRTKEKLPLSSVSYSNMIE
P54886	572	PRGSSQLVRDIQKAAKGIPVMGHSEGICHMY
O75410	665	AQMIEDEQRTSMTSQKSFQQLTMEKEQALAD
P00451	2084	LARLHYSGSINAWSTKEPFSWIKVDLLAPMI
Q12955	4067	KSARDKKTEAAPLKSKSEKAGSEKRSSRRTG
O14979	224	KEHKLDGKLIDPKRAKALKGKEPPKKVFVGG
Q56NI9	486	KCPNKIKTFLFISDEKRVVGCLIAEPIKQAF
Q4G0P3	3380	ENKFIFCNVLVGRQAKARFKISNVGKITCDV
O14757	267	ARITIPDIKKDRWYNKPLKKGAKRPRVTSGG
Q9BV57	140	VTLPAGIYHRFTVDEKNYTKAMRLFVGEPVW
Q9HAU5	1213	HWNQQQAEQEERMRMKKLTLDINERQEQEDY
O00116	389	ITEATIKIRPVPEYQKYGSVAFPNFEQGVAC
Q96AP4	439	IGACEVYILLTSLRVKCHIVDFHKSTGPLGT
P35251	790	PRVEQIKGAMMSIAFKEGLKIPPPAMNEIIL
Q15057	183	HIALDYVLQINVLQSKRRSEILKSMLSFMYA
Q16236	110	ETSGSANYSQVAHIPKSDALYFDDCMQLLAQ
O00507	300	HLLENLTDEELKKEAKNEAKNDALSMIIKSL
Q9H1A4	167	CILQSSCINMHSIEGKDYIASLPFQVANVWP
O75717	1084	AKGETASEGTEAKKRKRVVDESDETENQEEK
Q9NR45	65	CAKFQKSELEFKFNRKALERPYTSKHSWGKT
Q5T5X7	298	DFSRGCSACGFAAKRKLESLHLQLIRNYVEV
Q9HD33	182	AWRRDIFGRIIWHKFKQWVIPWHLNKRYNRK
Q8N5P1	198	FINQHTVERKGKQICKYFLERKCIKGDQCKF
P30520	219	SIYPTLEIDIEGELQKLKGYMEKIKPMVRDG
O43167	136	LVKAYTDFQNNHSSPKPTTLNTAGAPVVVIS
Q86YW9	956	HLRSKFGDLFSSACSKVKQTIYNNVMPANSN
P30050	93	SALIIKALKEPPRDRKKQKNIKHSGNITFDE
O76041	687	EIERVRRNQEQLSAVKYKGELQRGTAISDPP
Q63HN8	2248	LFCNPSFIGDTLRGFKKFVVTFMIFMARDFA
O14893	77	QCPDVVVAQIDPKKLKRKQSVNISLSGCQPA
Q14697	269	EHVYGIPEHADNLRLKVTEGGEPYRLYNLDV
O60296	636	QVQQPLEVEEKLSTSKPVTGIFLPPITSAGG
Q01484	3406	ESDASSLDSKTKCPVKTRSYTETETESRERA
Q99569	1002	VLNTLWQYRDLRSIYKKDGWNQNHFITPVST
Q9BXT5	2271	CQMLYNRRKILQLKRKEKMNIHIVKPGENNN
Q15326	536	QGEMDRKCKQVKEKCKEEFVEEIKKLATQHK
Q9Y678	75	HLGTTEATEAFFAMTKLFQSNDPTLRRMCYL
P04114	1392	NTSTDHFSLRARYHMKADSVVDLLSYNVQGS
Q7Z7H5	65	TMVIGNYRTQMWDKQKEVFLPSTPGLGMHVE
Q9H204	83	TDQEEIRTGVDQCIQKFLDIARQTECFFLQK
O94919	278	QLFQNNCGETEQDTEKMKKILEVVNQIQDEE
Q03001	4223	AGRQSSINAMNEKVKKFMETTDPSTASSLQA
Q96T60	384	VAVGFPGAGKSTFLKKHLVSAGYVHVNRDTL
P20701	1122	IFIVLYKVGFFKRNLKEKMEAGRGVPNGIPA
Q13435	874	DFSDMVAEHAAKQKQKKRKAQPQDSRGGSKK
Q8N7Z5	1128	SHSTDNMSKELANISKLSQREKKEISHKPGM
O14529	613	WRKLTVKGKEPFIKMKQFLSDEQNVLALRTI
O75152	427	EKKHRQQEAERQKSKKDTTCIKLKIDSEIKK
P0DME0	182	HLNESGDPSSKSTKIKWKSGKDVTKRSSQTQ
Q9BXL7	696	TLLGGNARGSFVHSVKPGSLAEKAGLREGHQ
Q03701	475	KLITVYFCFFRTCVKKKDVESKMLSALLTGV
P51826	997	QEAKRMKHKADAMVEKFGKALNYAEAALSFI
P35606	494	IATEESFFILKYLSEKVLAAQETHEGVTEDG
Q6UB99	959	SAEAGRDRKDALESCKERRDGRAKPEEAHRE
O00411	532	QRVSGQVQALQNHYRKYLCLLASDAEVPEPC
O94986	925	WKSELENMRKNILPGKELEEKIHSLQKELEL
P42356	2007	PDIKLTDEMVMIMGGKMEATPFKWFMEMCVR
Q12830	847	MKGNINNYFKLGQEGKYRVYHNQYSTNSFAL
O75190	225	ENGQERVEVEEDGQLKSLTINGVADDDALAE
Q86V21	506	IPCQPTHFWNDENGNKYRKAYFSKFPGIWAH
P78417	43	SMRFCPFAERTRLVLKAKGIRHEVININLKN
P02786	344	LPNIPVQTISRAAAEKLFGNMEGDCPSDWKT
A0A0A0MQS0	238	KMVFPQPESTLSNKRKNNQGNSFQAKRARLN
Q9H4L4	541	QNNDSDCGAFVLQYCKHLALSQPFSFTQQDM
Q9NXG0	1307	QNDVHVVRRQIRELKKMKKNRDACKTSTHKA
Q8TET4	707	QPVMRPLWVEFPDELKTFDMEDEYMLGSALL
P41091	391	FLLRRLLGVRTEGDKKAAKVQKLSKNEVLMV
O14964	424	LKALQNAVTTFVNRMKSNHMRGRSITNDSAV
P01116	176	REIRQYRLKKISKEEKTPGCVKIKKCIIMXX
Q8WW14	50	MNHCVKTFQEKTQRYKEQLRELCCAVATAPK
Q9NX70	146	CDSAKHSPTLVPTATKPDAVQPDSLPYPQYL
P12532	291	GGNMKRVFERFCRGLKEVERLIQERGWEFMW
Q3YEC7	221	YFRYAESSMKNSFGLKYLHKFFNIPFLQLQR
O95758	94	GLPFGKVTNLLMLKGKSQAFLEMASEEAAVT
Q86YW9	1647	CDVITCEPMGSLIDTKGNKIAGFDSIDKKQG
O15050	2055	APGGLEILLSLVRALKRVTNNAEKEMVKSCF
P55196	344	FREWPSDKGILVFQLKRRPPDHIPKKTKKHL
P21673	61	FGEHPFYHCLVAEVPKEHWTPEGHSIVGFAM
Q8TAQ2	236	IEASVEDAPTPEKPRKVHAKWILDTDTFNEW
P23786	228	DMSQYFRLFNSTRLPKPSRDELFTDDKARHL
P11586	83	THIKLPRTTTESEVMKYITSLNEDSTVHGFL
O14879	26	KILPQLKCHFTWNLFKEDSVSRDLEDRVCNQ
Q9BSJ5	121	TKADKDIKNPIQPSFKMLKNTKPMTTFQEET
O75132	458	SGAIFQQNKKVMKRLKSEVWHHFSLAPMDSL
P51587	513	FQGIKKSIFRIRESPKETFNASFSGHMTDPN
P11172	409	SEFVVGFISGSRVSMKPEFLHLTPGVQLEAG
Q92618	309	HMKAHGPKTGSKNRPKSELDPIATINNVVQE
Q4LE39	186	ELLGKVVCVDYISLDKKKALWFPALVVCPDC
O14562	257	IGTKERTEKLPMGSIKNVVSEPIEGHEDYHM
Q9BSJ2	416	HDPYSEFMVEEHELRKERIQEDYNDKYWDQR
Q5VV67	440	ACLLKPREVVEPVVPKEPQNPPANAAPGSQR
O14832	310	TSQENIEKEVVGIAHKFFGAENSVNLKDIWM
Q16222	415	EDEFSPLKNADSQNGKDNPTTARHALMSLHH
Q9H814	188	KELDEYMHGGKKMGSKEEENGQGHLKRKRPV
Q8NCN4	227	LPEDTETGKRKMDEQKKRDEPLVLKTNLERC
Q5VTE6	505	VAGHPGAEVALVGGLKLLARLSLLTEQDLWT
P32019	708	TIHNGQVPCHFEFINKPDEESYCKQWLNANP
Q12980	367	FSHQFPSHDLPSVLAKFSLPVSLSEFRNPLA
P24928	179	FGVEQPEGDEDLTKEKGHGGCGRYQPRIRRS
Q6PRD1	1261	WEVTESETRQPDSGNKAEICPWETSEGAPES
Q86U44	513	LDCDVIVAEVRSTSHKPDEIYGMIERLSPGT
Q96RT1	1191	RVGSEHSLLDPPGKSKVPRDWREQVLRHIEA
Q15326	178	RFIVSRMKERAIDLNKKGKDNKHPMYRRLVH
P46937	252	EQAMTQDGEIYYINHKNKTTSWLDPRLDPRF
Q8IY21	506	VKQKEFDELVHWHSHKPLSDDYDRSRCQFDE
O43303	585	SCGNEQFLDNSFEKVKRRLDLDIDGLQKENC
P49902	47	YHRVFVNRSLAMEKIKCFGFDMDYTLAVYKS
Q711Q0	215	AEVSNTHQNSYQPGRKHGEQESSKNPEMACH
Q6DCA0	255	EQDWDQIQTIDSLLRKGGFKAPITSEFRKTI
O94874	575	FFADDTQAALTKHLLKSVCTDITNLIFNFLA
Q96HW7	286	PSSNEEIRLVDDAFGKICHMVSDGSWVVRVQ
P48739	178	FQSVKTKRGPLGPNWKKELANSPDCPQMCAY
P01282	139	RHSDAVFTDNYTRLRKQMAVKKYLNSILNGK
Q6P1J9	188	LSEAMSVEKIAAIKAKIMAKKRSTIKTDLDD
Q06203	223	IGRLIPVSDINDKEKKTSETEGWVVSSESCS
O76041	64	ISDIRYKEEFKKSKDKCTFVTDSPMLNHVKN
P11717	1509	CEYTFAWPTATACPMKSNEHDDCQVTNPSTG
P30260	431	GGITQPNINDSLEITKLDSSIISEGKISTIT
O00507	1852	LERDNVNSENELIEQKEQSDNETAGGTKYRL
O00461	172	YLQLQQEKEQELSKLKETVYNLREENRQLRK
O95684	140	GPLLLEVIRRCQQKEKGPTTGEGALDLSDVH
O43264	215	SYLQTELHLYTEQSHKEEKTPMPPISSVLLA
O75419	550	SRMLHNHFDLSVIELKAEDRSKFLDALISLL
O15078	1891	ELQRKVKKLENQLEGKVEEVDLKPMKEKNAK
Q6ZNX1	109	QPSLKKQHLTWSHTLKEQTNSGNLGKQSEKG
P29474	727	VGEDAKAAARDIFSPKRSWKRQRYRLSAQAE
O60934	320	IPEAEIGLAVIFMTTKNYCDPQGHPSTGLKT
Q14865	966	HPKACRVSPMTMSGPKKYPESLSRSGKPHHV
Q14008	1808	HLCRMMKHSMDQTGSKSDKETEKGASRIDEK
Q14232	209	IVGAEGVVENGGIINKIGTNQMAVCAKAQNK
Q5T0N5	437	SDQKDALNKMKDVYEKNPQMGDPGSLQPKLA
Q8NCN4	302	VERSQSCSDTAQERAKSRVRAVPGNKAKVTT
Q9Y295	263	NKIDQISIEELDIIYKVPHCVPISAHHRWNF
Q70CQ2	1968	KAYNPRPFCKTYTMDKQPLNTGEQKDMTEFF
P37059	28	LAVPTVLCGTVFCKYKKSSGQLWSWMVCLAG
Q02878	36	VDAGGKVKKGNLKAKKPKKGKPHCSRNPVLV
O00425	346	GNVETCAKAEEEIMKKIRESYENDIASMNLQ
O75037	1175	STKNITKSLASLVEIKEDGVGFSVRDPYYRD
Q17RS7	764	KVNTSVPYSVSNTVVKTCNVRPPNTALDHSR
O00148	294	DLLDVLEFNQVIIFVKSVQRCMALAQLLVEQ
Q5SW79	163	TEVQHKTTEALKSEEKAMDISAMPRGTPLYG
O60942	88	FYDRNDIEKEGIKYIKLQCKGHGECPTTENT
P59282	56	DGKTVTSTDVDIVFSKVKAKNARTITFQQFK
O75915	94	GFVWAAHNKDVLRRMKKRYPTTFVMVVMLAS
O95714	653	GRGGSDGCKTPKLIEKLQDLDVVKVRCGSQF
P26196	413	IDIQAVNVVINFDFPKLAETYLHRIGRSGRF
O94919	252	VKHTRDSDIIEDVMVKDLQKLLPFNPQLFQN
Q13535	1379	IDPGRLDFSTTETQGKDFTFVTGVEDSSFAY
P26232	415	LVLIEAAKSGNEKEVKEYAQVFREHANKLVE
Q9BZE2	148	RSQFPRGRDSEDFNVKEEANAAAEEIRYTHI
Q9NSE4	133	ANGDPHVGHALNKILKDIANRFHMMNGSKIH
Q8TEY7	65	KEDLIQKSLGTCQDCKVQGPNLWACLENRCS
P04114	3829	TVPESQLTVSQFTLPKSVSDGIAALDLNAVA
O60315	1198	EETGDHSMDDSSEDGKMETKSDHEEDNMEDG
Q13129	1762	KENFRKHSQPRSFDLKTYKPMGFESSFLKFI
P31513	304	PASILCGIVSVKPNVKEFTETSAIFEDGTIF
Q8N4S0	459	YNTRTMQIDNFMSHDKQVFTVGRICASRTRI
Q01484	1794	DEQKGRSKLPIRVKGKEDVPKKTTHRPHPAA
Q8N806	187	PESGDFQEMVCQACMKRCSFLWAYAAQLAVT
Q96F86	106	CQVGINQNGTGKFVKKPASSSSAPQNIPKRT
O00471	223	EISRMREVAAVLLHFKGYSHCVDVYIKQCQE
P46776	64	HPGYFGKVGMKHYHLKRNQSFCPTVNLDKLW
P78332	1019	EREGKFKGRGNDRREKLQSFDSPERKRIKYS
Q86VP6	303	KEVYPHVSTIINICLKYLTYDPNYNYDDEDE
P49336	52	KAKRKDGKDDKDYALKQIEGTGISMSACREI
P20929	1994	VLAQNNAKIMNEHLYKQAWEADKTKVHIMPD
O00566	632	EKLKQLTKTGKASFIKDEGKDKALKSSQAFF
P00450	248	EDNIKTYCSEPEKVDKDNEDFQESNRMYSVN
Q14527	158	TMPLHMTFWGKEENRKAVSDQLKKHGFKLGP
Q8N884	327	ISEKISVDITLALESKSSWPASTQEGLRIQN
P49257	463	RDIDNLVQRNMPSNEKPKCPELPPFPSCLST
P50440	122	YQKQGGHYFPKDHLKKAVAEIEEMCNILKTE
Q9UHY1	238	PDTINNHVKTCREEQKNLHFFAPEYGEVTNV
O60256	102	MELLIMVYACKTSCAKSIIGVIPYFPYSKQC
Q8N2M8	569	LKKTEPAAGKETGAAKPKLTPQEKLKLRMQK
Q92544	156	ATRLELYSNRDSDDKKKEKDVQFEHGYRLGF
Q99615	228	LYVRGLCLYYEDCIEKAVQFFVQALRMAPDH
P02786	693	VMRVEYHFLSPYVSPKESPFRHVFWGSGSHT
P35221	571	VTSEMDNYEPGVYTEKVLEATKLLSNTVMPR
Q2V2M9	1241	FMGHPPYAIREVNINKFCRIISEFALEYRTT
Q8IZJ4	237	LLAEQLTLMDAELFKKVVLHECLGCIWGQGH
Q5H9F3	1104	ARVKQESVGVFACKNKWQPDDVTESLPPKKM
Q9BZF9	397	GSGSHFSNRKEDMLLKQGQMYMADSQCTSPG
O75525	327	TYDSYGQEEWTNSRHKAPSARTAKGVYRDQP
P59910	185	GYSSTIKDKILTIDVKPGWRQGTRITFEKEG
Q9BX84	809	SASVKEYDLERGHDEKLDENQHFGLESGHQH
P41182	137	RKFIKASEAEMVSAIKPPREEFLNSRMLMPQ
Q4ADV7	357	CTLGGDFAYRSDGTKKDPLKINSMSWGAEGY
Q06033	117	PGNVKEKEVAKKQYEKAVSQGKTAGLVKASG
P04114	507	IGNMGQTMEQLTPELKSSILKCVQSTKPSLM
P42338	777	LNPCVILSELYVEKCKYMDSKMKPLWLVYNN
Q9NV66	438	CWRHHTNPVGTEWRWKMDQPEMILKEAIENH
O75643	1006	YYITNDTVQTYNQLLKPTLSEIELFRVFSLS
P15056	752	GFQTEDFSLYACASPKTPIQAGGYGAFPVHX
P02786	205	IQVKDSAQNSVIIVDKNGRLVYLVENPGGYV
O95235	715	KAELNSTTEELHKYQKMLEPPPSAKPFTIDV
P46934	639	GRTYYVNHESRRTQWKRPTPQDNLTDAENGN
Q149N8	1511	ANQEEDIPVKGSHSTKVEAVVRTLMKIQLRD
Q14966	1033	EDGLQCVLCVGLQFGKVDHHVFISNRNKAIL
O15061	713	VSDEAGLDYLLSKDIKEVGLKGKSAEQMIGD
Q5T1B0	794	TNSHKNATEDLYEVDKLKKECYEWINTCSCL
Q4L180	869	PCPVNRKLWIPWMKSKEGHLQNGKMQTKPNA
Q4G0P3	1125	EPIKLEIDEEKNLLIKFDPSYRNDLNNWVAE
Q8IY37	601	LPLHVLPLYSLLAPEKQAQVFKPPPEGTRLC
O00763	1737	EMFRQALFKLWGSPDKYPKDILTYTELVLDS
Q14008	1089	EKAKVNMPAKPAPPTKATSKPMGGSAPAKFQ
O43865	20	DAMPLPGVGEELKQAKEIEDAEKYSFMATVT
P02549	159	LELTLEKGDQLLRALKFQQYVQECADILEWI
P49915	569	CHNVNRVVYIFGPPVKEPPTDVTPTFLTTGV
O94919	36	GRLVGEEEAGFGECDKFFYAGTPPAGLAADS
P13611	2412	SSTDFLARAYGFEMAKEFVTSAPKPSDLYYE
Q96DT7	721	KQETWENGESSLIMNKLKCPHCSYVAKYRRT
Q99698	2231	DSPGDESCPRRPDYLKGLASFQRSHSTIASL
Q5TA58	199	EIKGLKVEVTHCGQMKRKYRVCNVTRRPASH
O43865	147	SLRKRAQGEKPLAGAKIVGCTHITAQTAVLI
Q14204	990	IEECRYKLYQEMFAWKMVVLSLPRIQSQRYQ
P31327	400	IDTEYLFDSFFSLIKKGKATTITSVLPKPAL
O00461	77	QVVYEHRSRLEKSLQKERLEHKKAKEDFLVY
Q9H3L0	209	EIEREVLLEKFINGAKEICYALRAEGYWADF
Q6RI45	1310	RQSLKCNPDAWKKQCKELLSLIYEREDSEPF
Q3LXA3	230	ELGLGIHGEAGVRRIKMATADEIVKLMLDHM
Q15811	1642	SQCHITKTIQDTLNPKWNSNCQFFIRDLEQE
Q8TE73	4235	TVQFIQNHLDDMDVKKGVSWTTIRYMIGEIQ
O60218	29	PIVGLGTWKSPLGKVKEAVKVAIDAGYRHID
Q15208	377	CEWEHRIGAPGVEEIKSNSFFEGVDWEHIRE
Q16760	142	CADNRKEMEDWIAALKTVQNREHFEPTQYSM
Q6SPF0	521	SIRLGPALKIYEHHIKVLQQGHFEDDDPDGF
Q5T0J7	101	EFVEIMKEMQKDMDEKMDILINTQKNYKLPL
P21579	332	LMQNGKRLKKKKTTIKKNTLNPYYNESFSFE
Q03001	6152	FIWENIHTLVEEREAKLLDVMELAEKFWCDH
Q92830	549	MPKEYIARLVFDPKHKTLALIKDGRVIGGIC
Q6PGP7	224	IQSLSKFPHESARLKKACEGMINIYPTVQYP
P18887	32	STHCAENLLKADTYRKWRAAKAGEKTISVVL
O15530	120	SREYAIKILEKRHIIKENKVPYVTRERDVMS
P42357	592	EKVYDLVRSVVRPWIKDRFMAPDIEAAHRLL
Q08AF3	664	DDAQNFRTEDGDWYGKAKFITQTARDGPGVL
O15228	429	GLTQAFGGFLIWPDNKPAEEVVPASILLHSN
Q15047	412	PMFSMKTSSASALEKKQGQLRTRPNMGAVRS
O75365	15	XMARMNRPAPVEVSYKHMRFLITHNPTNATL
Q10713	114	RYEAKYLSGIAHFLEKLAFSSTARFDSKDEI
P15924	617	DDDKRKIQSQFTDAQKHYQTLVIQLPGYPQH
Q6WRI0	2494	INGKYILHDNGTLVIKEATAYDRGNYICKAQ
O95347	1071	LAPPEGQTVLDGLEFKVALGNTWKENLTELS
O60231	69	DLSGPARDFALRLWNKVPRKAVVEKPARAAE
O00443	1173	KIWLKEGLDLRMVIFKCLSTGRDRGMVELVP
O14975	389	YARKVGAVGRVNYLQKKIITYDLIKYDVEKD
P10644	130	RKVIPKDYKTMAALAKAIEKNVLFSHLDDNE
Q15257	38	FIIPKKEIHTVPDMGKWKRSQAYADYIGFIL
O95714	4214	VVKVECGSQFSVALTKSGAVYTWGKGDYHRL
P02675	29	TMKHLLLLLLCVFLVKSQGVNDNEEGFFSAR
O14607	1030	SENSGRRRKGPFKTIKFGTNIDLSDNKKWKL
Q02790	88	RKDKFSFDLGKGEVIKAWDIAIATMKVGEVC
P54198	269	EREGWKTNMDFVGHRKAVTVVKFNPKIFKKK
Q5VST9	1810	AEGQDFPVQVEEVAAKFCRLLEPVCGELGGT
Q04206	79	NGYTGPGTVRISLVTKDPPHRPHPHELVGKD
O14529	1132	EKLRDMKKLEKKAYLKRRYGLISTGSDSESP
Q92830	759	IKSHPSAWPFMEPVKKSEAPDYYEVIRFPID
O00186	214	KPLDNASKLAQLVEKKLEDYYKIDEKSLIKG
Q8N5P1	175	LRNSGSQEEDGKPKEKQQHLSQAFINQHTVE
Q8NHV4	403	DSGKNQDFSSFDDTGKSSLGDMFSPIRDDAV
Q03164	692	RLFSPLHSGTRFDMHKRSPLLRAPRFTPSEA
Q12802	2224	DSKSIMRMKSGQMFAKEDLKRKKLVRDGSVF
P23381	253	LDYMGMSSGFYKNVVKIQKHVTFNQVKGIFG
O00370	1094	HFSKEDIYAAKKHMKKCSSSLAIREMQIKTT
Q8IVL1	2246	HVSSLGEIFNGLLNCKYHKCPYIIGTMNQAT
Q96JC1	822	VLEENAQKKRFNQVLKNLLHAEFLRVQEERI
Q96DM3	145	QGIEFYQVLPEKRSLKLLKSHNLNVNWYMYC
O75832	18	GCVSNLMVCNLAYSGKLEELKESILADKSLA
Q8TAP6	594	FQDAIRRAVPDGHTFKGFPIHFVYRNARRAF
Q14739	592	TMLLVHREARDEYHCKKKYGVAWEKYCQRVP
P11388	83	VGINYREVTFVPGLYKIFDEILVNAADNKQR
Q02962	94	KPGVIGGSKPKVATPKVVDKIAEYKRQNPTM
Q15057	511	RQEKEAYIRAKYVERKFVDKYSISLSPPEQQ
Q9BXL5	195	ISVLQDNSSKICQDMKEPEDNSPNTCQVISV
O14964	97	EVANKQTMEELKDLLKRQVEVNVRNKILYLI
Q5JU85	1002	VFLFNDLLVVTKIFQKKKILVTYSFRQSFPL
Q14644	616	RWFRLTNHEFTYHKSKGDQPLYSIPIENILA
O95140	730	AAMNKKIEVLDSLQSKAKLLRNKAGWLDSEL
P35558	492	HDPFAMRPFFGYNFGKYLAHWLSMAQHPAAK
P42285	791	LLDPIDDMGIQDQGLKKVIQKVEAFEHRMYS
Q9Y4C1	729	IHEPENLMPTQIIPGKALYDVGDIVHSVRAK
Q9H8H0	567	PEEDKCNNCDQELNKKPQDETKESTSCPVVQ
O14497	1238	RMSYEPNKDPYGSMRKAPGSDPFMSSGQGPN
Q07866	439	KPIWMHAEEREECKGKQKDGTSFGEYGGWYK
Q3SY17	149	IFTPLERVQTLLQNHKHHDKFTNTYQAFKAL
Q5TA58	325	SYNLDPYIQEFGIKVKDDMTEVTGRVLPAPI
O00425	330	LQELTLYNPERTITVKGNVETCAKAEEEIMK
P31946	105	AELQDICNDVLELLDKYLIPNATQPESKVFY
Q13131	271	LKHMLQVDPMKRATIKDIREHEWFKQDLPKY
O00560	176	INGENCAGWSSDKAHKVLKQAFGEKITMTIR
O94808	187	ERVIQQLEGAFALVFKSVHYPGEAVATRRGS
Q96QK1	515	SEDPDQQYLILNTARKHFGAGGNQRIRFTLP
Q9H078	422	IRLDMSEFQERHEVAKFIGSPPGYVGHEEGG
O95834	56	TYSLDTRSELPSCRLKLEWVYGYRGRDCRAN
Q13905	182	RWSDQVMLEGVNSEDKEMVTTVKGVIKAVLD
Q9NP80	69	IIRCKWTKSEAHSCSKHCYSPSNHGLHIGIL
P0CG38	151	RREDLDKLHRAAWWGKVARKDLIVMLRDTDV
Q92750	851	CLRDLIFCMEQEREMKYSRALYLALLKXXXX
Q8TEH3	122	EVFYKLLNILADYTTKRQENQWNELLETLHK
Q8NCM8	1017	GGGLETISNLKAKWDKFELMMESHQLMIKDQ
Q9BUR4	176	WSEFSTQPENFLKGCKWAPDGSCILTNSADN
O60749	248	EKRRAALERYLQRTVKHPTLLQDPDLRQFLE
Q5R372	645	LLLHMPEEQAFCVLVKIMYDYGLRDLYRNNF
P20929	1150	SKYNTPHDMFNVVAAKKAQDVVSNVNYKHSL
P49790	951	VSSDSGSINPMSEGFKFSKPIGDFKFGVSSE
P50395	390	PIEQKFVSISDLLVPKDLGTESQIFISRTYD
A2VDJ0	1086	SECSMKEGIQTCMFPKETDIKTSENTAEFKE
P98194	357	GCCNVICSDKTGTLTKNEMTVTHIFTSDGLH
O95155	1021	NIAHHGTFMEEFNSGKQFVRYINMLINDTTF
Q5VT25	1217	ILKKNKFRDRSVYVPKEAYDSTLPLIKTTQA
Q15811	1390	ILKPMQRVTRYPLIIKNILENTPENHPDHSH
Q6PGP7	1231	VAGNVAHILDSNHGKKALLYTAVNQLAMGSS
Q8IXQ4	308	NKPQERIPFDRDKDLKVNRFDEAQKKALIKK
O15164	940	QDPVPLTVPDYYKIIKNPMDLSTIKKRLQED
Q9C0B2	1569	HPLMVSALLQLRGDVKETYKVIFVAQVLTGP
P48788	66	PLHIPGSMSEVQELCKQLHAKIDAAEEEKYD
O14810	98	QAAMEANSEGSLTRPKKAIPPGCGDEVEEED
O75417	2275	MPTLVGESPPSQAVGKGLLPMGRGKYKKGFS
P78346	50	INHIVDFKEKKQEIEKPVAVSELFTTLPIVQ
Q86XZ4	260	LQRCTVSLARYRVVVKEEMDASIKKMKQAFA
P42695	978	IVMCDLCIRYTIMVDKYIPNISMCLKDSDPF
Q4G0P3	4040	AAFTCLTEKGFIHPEKKAEIVFQFTPFHLGI
P80404	285	LEEVEDLIVKYRKKKKTVAGIIVEPIQSEGG
Q92499	562	GDRKPHERKQNLERFKKGDVRFLICTDVAAR
P01891	170	RSWTAADMAAQTTKHKWEAAHVAEQWRAYLE
Q6WKZ4	122	AEVDLRDLHRDQGRRKTQWYKLKSKPGKKDK
O75369	239	DVDEHSVMTYLSQFPKAKLKPGAPLKPKLNP
P29558	193	GTSRGVGFARMESTEKCEAVIGHFNGKFIKT
Q6RI45	1096	SFQCYSVHWDNNEREKMSPWDMEPIPEGTAF
Q8N1G2	722	YRLEEMEKIFVRLEMKIIKGSSGTPKLSYTG
Q32P41	55	QMLLEAPGIFLLGQRKRFSTMPETETHERET
Q15031	183	FSWDREITTCLPDYYKWTQYLFIKLYEAGLA
Q9BZ95	1423	HDPMAPVSPEYWSKIKCKWESQDHGEEVKEX
Q8IXZ2	936	PGAQPRVRAPRAPLTKDSGKPLHIKPRLXXX
Q9NZJ5	491	YDNGYYLPYYKRERNKRSTQITVRFLDNPHY
O15372	303	RQSRGEPPLPEEDLSKLFKPPQPPARMDSLL
O60313	262	VLQKDDKGIHHRKLKKSLIDMYSEVLDVLSD
Q12830	1318	TKCPKQNSIENDIEEKVSDLASRGQEPSKSK
P36956	470	SDSEPDSPVFEDSKAKPEQRPSLHSRGMLDR
Q9NV66	379	LTKQGYQLIGSHSGVKLCRWTKSMLRGRGGC
Q8IZS8	896	IEGAVMNKLLTMGSFKRITLYDYQAMCRANK
Q9H8G2	161	MLQQCFCIIGEKKLQKMLPDVLKNCSIEEIK
P02751	49	QQMVQPQSPVAVSQSKPGCYDNGKHYQINQQ
O75431	235	YTILTTQLTNDELSEKVKNYSNLLAFCRRIE
Q04724	243	KVDDKDSSHYDSDGDKSDDNLVVDVSNEDPS
P0CB47	231	KFHGEPQKPPMNGYHKFHQDSWSSKEMQHLS
Q6TFL3	1191	QLPKLHLETFAMEGLKGGPEVVACQAMIKSF
Q7Z449	250	LCFGQRFDYTNSEFKKMLGFMSRGLEICLNS
P08575	1156	VVKQKLPQKNSSEGNKHHKSTPLLIHCRDGS
Q9UGU0	1531	NDTVTISPKQEGFPPKGYFPSGKKKGRPIGS
O00763	556	LAIFEFMEQCAIRLAKTVGYVSAGTVEYLYS
Q9H361	157	FVHFETHEAAERAIKKMNGMLLNGRKVFVGQ
[truncated: 1,222 more rows]
