# Supplementary material for: A deep learning method to more accurately recall known lysine acetylation sites
Source: BMC Bioinformatics. 2019 Jan 23;20:49. doi: 10.1186/s12859-019-2632-9 (PMC6343287; doi:10.1186/s12859-019-2632-9)
Supplement: Supplementary file 7 — Table 7. Detailed parameter information about the neural network. The table contains the parameter information of MLP: the number of neurons in each layer, activation function, momentum, loss function, batch size, and learning rate. (XLSX 16 kb) [file 12859_2019_2632_MOESM7_ESM.xlsx]

## Sheet: One-hot
One-hot
	dimension	active function	dropout
Input layer	651
layer1	20	ReLU	0.9
layer2	20	ReLU	0.9
layer3	10	ReLU	0.9
layer4	10	ReLU	0.9
output layer	2	softmax
global settings	momentum	learning rate	loss fuction	batch size
	0.9	0.001	softmax loss function	40

## Sheet: BLOSUM62
BLOSUM62
	dimension	active function	dropout
Input layer	651
layer1	20	ReLU	0.9
layer2	20	ReLU	0.9
layer3	10	ReLU	0.9
layer4	10	ReLU	0.9
output layer	2	softmax
global settings	momentum	learning rate	loss fuction	batch size
	0.9	0.001	softmax loss function	40

## Sheet: CKSPAAP
CKSPAAP
	dimension	active function	dropout
Input layer	2205
layer1	20	ReLU	0.9
layer2	20	ReLU	0.9
layer3	10	ReLU	0.9
layer4	10	ReLU	0.9
output layer	2	softmax
global settings	momentum	learning rate	loss fuction	batch size
	0.9	0.001	softmax loss function	40

## Sheet: IG
IG
	dimension	active function	dropout
Input layer	1
layer1	20	ReLU	0.9
layer2	20	ReLU	0.9
layer3	10	ReLU	0.9
layer4	10	ReLU	0.9
output layer	2	softmax
global settings	momentum	learning rate	loss fuction	batch size
	0.9	0.001	softmax loss function	40

## Sheet: AAindex
AAindex
	dimension	active function	dropout
Input layer	434
layer1	20	ReLU	0.9
layer2	20	ReLU	0.9
layer3	10	ReLU	0.9
layer4	10	ReLU	0.9
output layer	2	softmax
global settings	momentum	learning rate	loss fuction	batch size
	0.9	0.001	softmax loss function	40

## Sheet: PSSM
PSSM
	dimension	active function	dropout
Input layer	30
layer1	20	ReLU	0.9
layer2	20	ReLU	0.9
layer3	10	ReLU	0.9
layer4	10	ReLU	0.9
output layer	2	softmax
global settings	momentum	learning rate	loss fuction	batch size
	0.9	0.001	softmax loss function	40

## Sheet: F-score
F-score
	dimension	active function	dropout
Input layer	2199
layer1	20	ReLU	0.9
layer2	20	ReLU	0.9
layer3	10	ReLU	0.9
layer4	10	ReLU	0.9
output layer	2	softmax
global settings	momentum	learning rate	loss fuction	batch size
	0.9	0.001	softmax loss function	40
